# Supplementary material for: Mechanism of age-related accumulation of mitochondrial DNA mutations in human blood
Source: bioRxiv. 2025 May 28:2025.05.25.655566. Preprint. [Version 1] doi: 10.1101/2025.05.25.655566 (PMC12154970; doi:10.1101/2025.05.25.655566)
Supplement: Supplement 3 [file media-3.xlsx]

## Sheet: Table 1
Supplementary table 1: Sample sizes and ancestry inclusion for case-only GWAS of mtDNA heteroplasmy phenotype: variant analyzed. pops: delimited string listing pops included in each cohort. Cohort is separated by '|'. ukb_/aou_n_cases: ancestry specific case count. n_cases: Joint meta-analysis sample size.
phenotype	pops	ukb_n_cases	aou_n_cases	n_cases
chrM_12684_G_A	ukb:EUR|aou:eur	852	242	1094
chrM_12705_C_T	ukb:EUR|aou:eur	1068	298	1366
chrM_146_T_C	ukb:EUR|aou:amr,afr,eur	2819	1142	3961
chrM_150_C_T	ukb:EUR|aou:eur	429	111	540
chrM_152_T_C	ukb:EUR|aou:amr,afr,eur	2289	1067	3356
chrM_16086_T_C	ukb:EUR|aou:eur	322	107	429
chrM_16093_T_C	ukb:CSA,EUR|aou:eas,amr,afr,eur	2765	2438	5203
chrM_16124_T_C	aou:eur	NA	107	107
chrM_16129_G_A	ukb:EUR|aou:amr,afr,eur	1627	843	2470
chrM_16172_T_C	ukb:EUR|aou:afr,eur	495	203	698
chrM_16179_CAA_C	ukb:AFR,EUR|aou:eas,sas,amr,afr,eur	4332	6743	11075
chrM_16179_CA_C	ukb:AFR,AMR,EAS,EUR,MID|aou:eas,sas,amr,afr,eur	11599	9570	21169
chrM_16179_C_T	aou:amr,afr	NA	254	254
chrM_16182_A_AC	ukb:EAS,EUR,MID|aou:mid,eas,sas,amr,afr,eur	11208	12558	23766
chrM_16182_A_ACC	ukb:AFR,AMR,CSA,EAS,EUR|aou:eas,sas,amr,afr,eur	9520	10220	19740
chrM_16182_A_C	ukb:AFR,CSA,EAS,EUR|aou:eas,sas,amr,afr,eur	5025	7024	12049
chrM_16183_AC_A	ukb:CSA,EUR|aou:eas,sas,amr,afr,eur	16744	9207	25951
chrM_16183_A_AC	ukb:AFR,EAS,EUR|aou:eas,amr,afr,eur	12934	4617	17551
chrM_16183_A_ACC	ukb:AFR,EUR|aou:eas,amr,afr,eur	11119	2816	13935
chrM_16183_A_ACCC	ukb:EAS,EUR|aou:eas,sas,amr,afr,eur	4709	5796	10505
chrM_16183_A_ACCCC	ukb:AFR,EAS,EUR|aou:eas,sas,amr,afr,eur	4138	5017	9155
chrM_16183_A_C	ukb:AFR,AMR,EAS,EUR,MID|aou:mid,eas,sas,amr,afr,eur	14654	14194	28848
chrM_16189_T_C	aou:amr,afr,eur	NA	343	343
chrM_16192_C_CT	ukb:EUR|aou:amr,afr,eur	1259	1606	2865
chrM_16192_C_T	ukb:EUR|aou:amr,afr,eur	2167	2157	4324
chrM_16278_C_T	aou:eur	NA	107	107
chrM_16311_T_C	ukb:EUR|aou:amr,afr,eur	1261	620	1881
chrM_16362_T_C	ukb:EUR|aou:afr,eur	563	253	816
chrM_16519_T_C	ukb:EUR|aou:amr,afr,eur	524	368	892
chrM_185_G_A	ukb:EUR|aou:eur	417	126	543
chrM_189_A_G	ukb:EUR|aou:amr,afr,eur	667	372	1039
chrM_195_T_C	ukb:EUR|aou:amr,afr,eur	1078	602	1680
chrM_200_A_G	aou:afr,eur	NA	181	181
chrM_204_T_C	ukb:CSA,EUR|aou:eas,amr,afr,eur	2799	1557	4356
chrM_234_A_G	ukb:EUR|aou:amr,afr,eur	740	396	1136
chrM_302_ACCC_A	ukb:EUR|aou:amr,eur	197	215	412
chrM_302_ACC_A	aou:amr,eur	NA	345	345
chrM_302_AC_A	ukb:EUR|aou:amr,eur	1347	774	2121
chrM_302_A_AC	ukb:AFR,AMR,CSA,EAS,EUR|aou:mid,eas,sas,amr,afr,eur	165158	79721	244879
chrM_302_A_ACC	ukb:AFR,AMR,CSA,EAS,EUR,MID|aou:mid,eas,sas,amr,afr,eur	152780	56785	209565
chrM_302_A_ACCC	ukb:AFR,AMR,EAS,EUR|aou:mid,eas,sas,amr,afr,eur	47837	20956	68793
chrM_302_A_ACCCC	ukb:CSA,EAS,EUR,MID|aou:eas,sas,amr,afr,eur	6186	4532	10718
chrM_302_A_ACCCCC	ukb:EUR|aou:amr,eur	519	304	823
chrM_302_A_C	ukb:EUR|aou:amr,eur	322	468	790
chrM_310_T_TC	ukb:AMR,CSA,EAS,EUR|aou:eas,amr,afr,eur	39412	2091	41503
chrM_455_T_TC	aou:eur	NA	118	118
chrM_513_GCA_G	ukb:EUR|aou:amr,afr,eur	970	464	1434
chrM_513_G_GCA	ukb:CSA,EUR|aou:amr,afr,eur	3965	1381	5346
chrM_513_G_GCACA	ukb:EUR|aou:amr,afr,eur	2046	712	2758
chrM_513_G_GCACACA	aou:eur	NA	259	259
chrM_567_A_AC	ukb:EUR|aou:amr,afr,eur	1992	957	2949
chrM_567_A_ACC	ukb:EUR|aou:amr,afr,eur	3490	1487	4977
chrM_567_A_ACCC	ukb:EUR|aou:eas,amr,afr,eur	11077	4407	15484
chrM_567_A_ACCCC	ukb:EAS,EUR|aou:eas,sas,amr,afr,eur	13029	5887	18916
chrM_567_A_ACCCCC	ukb:AFR,EUR|aou:eas,sas,amr,afr,eur	11912	5776	17688
chrM_567_A_ACCCCCC	ukb:AFR,EAS,EUR|aou:eas,sas,amr,afr,eur	10036	4819	14855
chrM_567_A_ACCCCCCC	ukb:EUR|aou:eas,amr,afr,eur	4124	1933	6057
chrM_567_A_ACCCCCCCC	aou:eur	NA	59	59
chrM_567_A_C	ukb:EUR|aou:amr,eur	1221	207	1428
chrM_5894_A_ACC	aou:afr,eur	NA	270	270
chrM_5894_A_ACCC	aou:amr,afr,eur	NA	329	329
chrM_5894_A_ACCCCCCC	ukb:AFR|aou:afr	69	514	583
chrM_5894_A_ACCCCCCCC	aou:afr	NA	652	652
chrM_5894_A_ACCCCCCCCC	ukb:AFR|aou:afr	72	649	721
chrM_5894_A_ACCCCCCCCCC	ukb:AFR|aou:afr	66	630	696
chrM_5894_A_ACCCCCCCCCCC	aou:afr	NA	413	413
chrM_64_C_T	ukb:EUR|aou:amr,afr,eur	708	387	1095
chrM_709_G_A	ukb:EUR|aou:eur	390	135	525
chrM_7465_A_AC	aou:eur	NA	87	87
chrM_8270_C_CACCCCCTCT	aou:amr,afr,eur	NA	613	613
chrM_8271_A_ACCC	aou:amr,afr,eur	NA	275	275
chrM_8271_A_ACCCCC	aou:amr,afr,eur	NA	275	275
chrM_955_AC_A	ukb:EUR|aou:eur	384	114	498
chrM_955_A_AC	ukb:CSA,EUR|aou:eas,amr,afr,eur	1834	1106	2940
chrM_955_A_ACC	ukb:CSA,EUR|aou:eas,amr,afr,eur	1848	1185	3033
chrM_955_A_ACCC	ukb:EUR|aou:eas,amr,afr,eur	1543	746	2289
chrM_955_A_ACCCC	ukb:EUR|aou:amr,afr,eur	663	358	1021
chrM_955_A_ACCCCC	ukb:EUR|aou:amr,afr,eur	558	341	899
snv_ADpois95_count	ukb:AFR,AMR,CSA,EAS,EUR,MID|aou:mid,eas,sas,amr,afr,eur	341097	206850	547947
snv_ADpois95_count_nochip	ukb:AFR,AMR,CSA,EAS,EUR,MID|aou:mid,eas,sas,amr,afr,eur	330610	199833	530443
snv_count	ukb:AFR,AMR,CSA,EAS,EUR,MID|aou:mid,eas,sas,amr,afr,eur	341097	206850	547947

## Sheet: Table 2
Supplementary table 2: Sample sizes and ancestry inclusion for GWAS of mtDNA SNV burden phenotype: SNV count phenotype analyzed. "ADpois95" refers to the new allele-depth based filter. "_nochip" involves analysis excluding CH samples. group: variant class analyzed. Cauchy refers to teh cauchy combination test. max_MAF: maximum MAF of variants included in test. pops: delimited string listing pops …
phenotype	group	max_MAF	pops	ukb_n_cases	aou_n_cases	n_cases
snv_ADpois95_count	Cauchy	NA	ukb:EUR|aou:mid,eas,sas,amr,afr,eur	312920	206850	519770
snv_ADpois95_count	lof	0.01	ukb:EUR|aou:mid,eas,sas,amr,afr,eur	312920	206850	519770
snv_ADpois95_count	lof	0.001	ukb:EUR|aou:eas,sas,amr,afr,eur	312920	206185	519105
snv_ADpois95_count	lof	0.0001	ukb:EUR|aou:eas,amr,afr,eur	312920	203362	516282
snv_ADpois95_count	missense	0.01	ukb:EUR|aou:mid,eas,sas,amr,afr,eur	312920	206850	519770
snv_ADpois95_count	missense	0.001	ukb:EUR|aou:mid,eas,sas,amr,afr,eur	312920	206850	519770
snv_ADpois95_count	missense	0.0001	ukb:EUR|aou:eas,amr,afr,eur	312920	203362	516282
snv_ADpois95_count	missense;lof	0.01	ukb:EUR|aou:mid,eas,sas,amr,afr,eur	312920	206850	519770
snv_ADpois95_count	missense;lof	0.001	ukb:EUR|aou:mid,eas,sas,amr,afr,eur	312920	206850	519770
snv_ADpois95_count	missense;lof	0.0001	ukb:EUR|aou:eas,amr,afr,eur	312920	203362	516282
snv_ADpois95_count	missense;lof;synonymous	0.01	ukb:EUR|aou:mid,eas,sas,amr,afr,eur	312920	206850	519770
snv_ADpois95_count	missense;lof;synonymous	0.001	ukb:EUR|aou:mid,eas,sas,amr,afr,eur	312920	206850	519770
snv_ADpois95_count	missense;lof;synonymous	0.0001	ukb:EUR|aou:eas,amr,afr,eur	312920	203362	516282
snv_ADpois95_count	synonymous	0.01	ukb:EUR|aou:mid,eas,sas,amr,afr,eur	312920	206850	519770
snv_ADpois95_count	synonymous	0.001	ukb:EUR|aou:mid,eas,sas,amr,afr,eur	312920	206850	519770
snv_ADpois95_count	synonymous	0.0001	ukb:EUR|aou:eas,amr,afr,eur	312920	203362	516282
snv_ADpois95_count_nochip	Cauchy	NA	ukb:EUR|aou:mid,eas,sas,amr,afr,eur	302820	199833	502653
snv_ADpois95_count_nochip	lof	0.01	ukb:EUR|aou:mid,eas,sas,amr,afr,eur	302820	199833	502653
snv_ADpois95_count_nochip	lof	0.001	ukb:EUR|aou:eas,sas,amr,afr,eur	302820	199191	502011
snv_ADpois95_count_nochip	lof	0.0001	ukb:EUR|aou:eas,amr,afr,eur	302820	196421	499241
snv_ADpois95_count_nochip	missense	0.01	ukb:EUR|aou:mid,eas,sas,amr,afr,eur	302820	199833	502653
snv_ADpois95_count_nochip	missense	0.001	ukb:EUR|aou:mid,eas,sas,amr,afr,eur	302820	199833	502653
snv_ADpois95_count_nochip	missense	0.0001	ukb:EUR|aou:eas,amr,afr,eur	302820	196421	499241
snv_ADpois95_count_nochip	missense;lof	0.01	ukb:EUR|aou:mid,eas,sas,amr,afr,eur	302820	199833	502653
snv_ADpois95_count_nochip	missense;lof	0.001	ukb:EUR|aou:mid,eas,sas,amr,afr,eur	302820	199833	502653
snv_ADpois95_count_nochip	missense;lof	0.0001	ukb:EUR|aou:eas,amr,afr,eur	302820	196421	499241
snv_ADpois95_count_nochip	missense;lof;synonymous	0.01	ukb:EUR|aou:mid,eas,sas,amr,afr,eur	302820	199833	502653
snv_ADpois95_count_nochip	missense;lof;synonymous	0.001	ukb:EUR|aou:mid,eas,sas,amr,afr,eur	302820	199833	502653
snv_ADpois95_count_nochip	missense;lof;synonymous	0.0001	ukb:EUR|aou:eas,amr,afr,eur	302820	196421	499241
snv_ADpois95_count_nochip	synonymous	0.01	ukb:EUR|aou:mid,eas,sas,amr,afr,eur	302820	199833	502653
snv_ADpois95_count_nochip	synonymous	0.001	ukb:EUR|aou:mid,eas,sas,amr,afr,eur	302820	199833	502653
snv_ADpois95_count_nochip	synonymous	0.0001	ukb:EUR|aou:eas,amr,afr,eur	302820	196421	499241
snv_count	Cauchy	NA	ukb:EUR|aou:mid,eas,sas,amr,afr,eur	312920	206850	519770
snv_count	lof	0.01	ukb:EUR|aou:mid,eas,sas,amr,afr,eur	312920	206850	519770
snv_count	lof	0.001	ukb:EUR|aou:eas,sas,amr,afr,eur	312920	206185	519105
snv_count	lof	0.0001	ukb:EUR|aou:eas,amr,afr,eur	312920	203362	516282
snv_count	missense	0.01	ukb:EUR|aou:mid,eas,sas,amr,afr,eur	312920	206850	519770
snv_count	missense	0.001	ukb:EUR|aou:mid,eas,sas,amr,afr,eur	312920	206850	519770
snv_count	missense	0.0001	ukb:EUR|aou:eas,amr,afr,eur	312920	203362	516282
snv_count	missense;lof	0.01	ukb:EUR|aou:mid,eas,sas,amr,afr,eur	312920	206850	519770
snv_count	missense;lof	0.001	ukb:EUR|aou:mid,eas,sas,amr,afr,eur	312920	206850	519770
snv_count	missense;lof	0.0001	ukb:EUR|aou:eas,amr,afr,eur	312920	203362	516282
snv_count	missense;lof;synonymous	0.01	ukb:EUR|aou:mid,eas,sas,amr,afr,eur	312920	206850	519770
snv_count	missense;lof;synonymous	0.001	ukb:EUR|aou:mid,eas,sas,amr,afr,eur	312920	206850	519770
snv_count	missense;lof;synonymous	0.0001	ukb:EUR|aou:eas,amr,afr,eur	312920	203362	516282
snv_count	synonymous	0.01	ukb:EUR|aou:mid,eas,sas,amr,afr,eur	312920	206850	519770
snv_count	synonymous	0.001	ukb:EUR|aou:mid,eas,sas,amr,afr,eur	312920	206850	519770
snv_count	synonymous	0.0001	ukb:EUR|aou:eas,amr,afr,eur	312920	203362	516282

## Sheet: Table 3
Supplementary table 3: Clumped variants with P < 5e-5 for mtCN_adj in UKB variant: GRCh38 variant analyzed. af_meta: Allele frequency in the meta-analyzed group. beta_meta: Effect size. Alternate allele is effect allele. se_meta: standard error of beta estimate. pval_meta: P-value of beta different from 0. pval_het: heterogenity test p-value from meta-analysis.
variant	af_meta	beta_meta	se_meta	pval_meta	pval_het	phenotype
chr1:3080038:T:C	0.7643	0.02039	0.002682	2.9512e-14	0.761027	mtcn_adj
chr1:7102302:G:A	0.003435	0.8084	0.1856	1.3305e-05	NA	mtcn_adj
chr1:7885047:C:T	0.0004113	0.2765	0.05729	1.3868e-06	NA	mtcn_adj
chr1:9419383:A:G	0.799	-0.01158	0.00284	4.529e-05	0.448229	mtcn_adj
chr1:10662242:T:C	0.2925	0.01075	0.00251	1.8493e-05	0.292146	mtcn_adj
chr1:11983660:G:A	0.4725	-0.03072	0.002261	4.6774e-42	0.538642	mtcn_adj
chr1:15023613:G:A	0.0003682	-0.2942	0.06871	1.8535e-05	0.713346	mtcn_adj
chr1:24905071:G:T	0.3411	0.01606	0.00239	1.8621e-11	0.379053	mtcn_adj
chr1:25386842:AACACAC:A	0.397	0.01518	0.002309	4.7863e-11	0.206776	mtcn_adj
chr1:26635794:G:T	0.0009737	0.1655	0.03858	1.7783e-05	NA	mtcn_adj
chr1:28198315:C:CT	0.2893	0.01185	0.002519	2.5293e-06	0.987457	mtcn_adj
chr1:28873039:C:T	0.06805	0.0192	0.004524	2.2029e-05	0.109648	mtcn_adj
chr1:29491054:G:A	0.007059	-0.542	0.1286	2.4831e-05	NA	mtcn_adj
chr1:29635906:G:T	0.02851	0.02933	0.006838	1.7906e-05	0.686278	mtcn_adj
chr1:31199985:C:T	0.00381	-0.07929	0.01907	3.1989e-05	0.0111173	mtcn_adj
chr1:34789669:G:A	0.0003175	-0.3098	0.07097	1.2706e-05	0.68786	mtcn_adj
chr1:37167201:G:A	0.00181	-0.1226	0.02932	2.884e-05	NA	mtcn_adj
chr1:38997406:C:T	0.1555	-0.01725	0.003113	2.9992e-08	0.837471	mtcn_adj
chr1:39379938:A:C	0.0001048	0.5068	0.1214	2.9648e-05	0.811017	mtcn_adj
chr1:39977983:A:G	0.0008698	-0.1986	0.04212	2.4266e-06	NA	mtcn_adj
chr1:44527714:G:T	0.2078	0.01193	0.002813	2.2182e-05	0.909076	mtcn_adj
chr1:54382679:G:A	0.1095	-0.02323	0.003607	1.2023e-10	0.378966	mtcn_adj
chr1:62483586:C:CT	0.5642	-0.01535	0.002427	2.5468e-10	0.74114	mtcn_adj
chr1:63568804:AGTTT:A	0.02019	0.03543	0.008465	2.8445e-05	0.444324	mtcn_adj
chr1:64311604:A:G	0.0008985	0.1725	0.04166	3.4594e-05	NA	mtcn_adj
chr1:68681221:A:T	0.001304	-0.1468	0.03494	2.6546e-05	NA	mtcn_adj
chr1:68901678:A:T	0.001171	-0.1614	0.03639	9.2257e-06	NA	mtcn_adj
chr1:80996483:A:T	0.0002926	0.2842	0.06849	3.3343e-05	NA	mtcn_adj
chr1:84649734:G:A	0.08701	-0.01723	0.003997	1.6293e-05	0.107078	mtcn_adj
chr1:88532238:C:T	3.469e-05	0.9712	0.2385	4.6559e-05	NA	mtcn_adj
chr1:94390707:T:C	0.558	-0.0101	0.002271	8.6497e-06	0.824594	mtcn_adj
chr1:95491933:C:T	0.004764	0.07495	0.0168	8.147e-06	0.816921	mtcn_adj
chr1:99903042:A:G	0.0003511	-0.29	0.06326	4.5814e-06	0.598412	mtcn_adj
chr1:101479249:A:C	8.007e-05	0.5645	0.1377	4.1305e-05	NA	mtcn_adj
chr1:104621150:C:T	0.002653	-0.1012	0.02425	3.0061e-05	NA	mtcn_adj
chr1:105213171:T:C	0.0002785	-0.3052	0.07425	3.9628e-05	NA	mtcn_adj
chr1:106599575:A:G	0.02117	-0.3015	0.07199	2.8184e-05	NA	mtcn_adj
chr1:107153449:G:A	0.007765	-0.05629	0.01386	4.8641e-05	0.291474	mtcn_adj
chr1:109275908:C:T	0.7758	-0.01229	0.002699	5.3088e-06	0.415432	mtcn_adj
chr1:111984826:T:C	0.004208	-0.07652	0.01812	2.421e-05	0.672512	mtcn_adj
chr1:114107481:G:A	0.00206	0.803	0.1895	2.2699e-05	NA	mtcn_adj
chr1:115495773:T:A	0.0373	0.02949	0.006098	1.3183e-06	0.127468	mtcn_adj
chr1:116166238:T:C	0.004843	-0.07438	0.01763	2.4604e-05	NA	mtcn_adj
chr1:117605053:A:C	0.5744	-0.01004	0.002293	1.194e-05	0.93246	mtcn_adj
chr1:154328153:T:C	0.02834	0.2534	0.06151	3.7844e-05	NA	mtcn_adj
chr1:156503322:C:G	0.6485	-0.01299	0.002377	4.6026e-08	0.931322	mtcn_adj
chr1:156899255:G:T	0.1021	0.02742	0.003838	9.1201e-13	0.729625	mtcn_adj
chr1:157191759:CTTTA:C	0.003391	0.08808	0.02124	3.3651e-05	0.632849	mtcn_adj
chr1:159171061:A:G	0.2117	0.01201	0.002789	1.6711e-05	0.0977237	mtcn_adj
chr1:161198399:C:T	0.1047	0.02853	0.00368	8.9125e-15	0.90288	mtcn_adj
chr1:163284612:T:C	0.2382	-0.01092	0.002644	3.6224e-05	0.612068	mtcn_adj
chr1:163739596:G:C	0.007377	-0.05924	0.01448	4.3152e-05	0.313834	mtcn_adj
chr1:169490659:T:C	0.0003777	-0.267	0.06565	4.7643e-05	NA	mtcn_adj
chr1:172006315:A:G	0.1665	-0.01368	0.00303	6.3241e-06	0.818446	mtcn_adj
chr1:172432987:C:G	0.4834	-0.01379	0.002268	1.1995e-09	0.619584	mtcn_adj
chr1:172816779:G:C	0.001742	-0.1275	0.02947	1.5136e-05	NA	mtcn_adj
chr1:177348999:C:G	0.00191	-1.067	0.2493	1.8836e-05	NA	mtcn_adj
chr1:178108422:T:A	0.0001821	0.3893	0.09398	3.4435e-05	NA	mtcn_adj
chr1:178558397:G:A	0.004981	0.07289	0.01727	2.4322e-05	NA	mtcn_adj
chr1:185331691:T:A	0.1922	-0.01212	0.002881	2.5942e-05	0.26333	mtcn_adj
chr1:192908849:C:T	0.00053	0.2242	0.05527	4.9774e-05	NA	mtcn_adj
chr1:198735952:A:G	0.4941	-0.009331	0.002272	4.0179e-05	0.636356	mtcn_adj
chr1:199283164:T:A	0.3334	0.0119	0.002401	7.2444e-07	0.178156	mtcn_adj
chr1:204277515:G:T	0.01822	0.0367	0.008431	1.3428e-05	0.0952796	mtcn_adj
chr1:204565979:C:G	0.01844	-0.0394	0.008683	5.7016e-06	0.527108	mtcn_adj
chr1:205838885:C:A	0.03004	0.02922	0.006714	1.3521e-05	0.690717	mtcn_adj
chr1:207105557:C:CA	0.08981	-0.01636	0.004027	4.8195e-05	0.249287	mtcn_adj
chr1:207620619:C:T	0.153	-0.01578	0.00316	5.9841e-07	0.726775	mtcn_adj
chr1:209938229:C:G	0.003247	-0.09076	0.02214	4.1305e-05	0.896582	mtcn_adj
chr1:210169464:T:C	0.00444	-0.07382	0.01789	3.6728e-05	0.53827	mtcn_adj
chr1:211248568:G:A	0.05233	0.02386	0.005086	2.704e-06	0.477309	mtcn_adj
chr1:212714367:G:A	0.0005285	-0.2152	0.05264	4.3451e-05	0.0204174	mtcn_adj
chr1:220429027:G:T	0.001271	0.1528	0.03617	2.3878e-05	0.126241	mtcn_adj
chr1:220795707:C:T	0.3435	-0.009928	0.002383	3.1046e-05	0.705505	mtcn_adj
chr1:221981920:G:A	0.6785	0.01045	0.00242	1.5812e-05	0.177215	mtcn_adj
chr1:223653599:G:C	0.004733	0.08666	0.01766	9.247e-07	NA	mtcn_adj
chr1:225502951:T:C	0.0009778	-0.1668	0.04071	4.1879e-05	NA	mtcn_adj
chr1:230027938:T:A	0.001011	-0.1661	0.0391	2.1478e-05	0.4255	mtcn_adj
chr1:230548097:T:G	0.00029	0.3806	0.07286	1.7539e-07	0.380627	mtcn_adj
chr1:230907045:G:A	0.002197	-0.1061	0.02596	4.3954e-05	NA	mtcn_adj
chr1:233492396:G:A	0.003425	0.08963	0.0213	2.5823e-05	NA	mtcn_adj
chr1:234733324:C:CACAG	0.1305	-0.01672	0.003402	8.8105e-07	0.59731	mtcn_adj
chr1:238737230:C:A	0.01766	-0.0396	0.009157	1.5311e-05	0.712525	mtcn_adj
chr2:3434383:A:T	0.001474	0.1248	0.03042	4.0738e-05	0.163042	mtcn_adj
chr2:3826924:C:T	0.009805	0.4411	0.1067	3.5563e-05	NA	mtcn_adj
chr2:6277136:C:T	0.00181	-0.1291	0.03096	3.0479e-05	0.620012	mtcn_adj
chr2:10150445:CA:C	0.1788	-0.01284	0.003152	4.6452e-05	0.0847227	mtcn_adj
chr2:20865029:A:G	0.07295	0.01799	0.004347	3.5075e-05	0.234693	mtcn_adj
chr2:21163206:A:C	0.1455	-0.01386	0.003196	1.4454e-05	0.49854	mtcn_adj
chr2:25584237:T:C	0.1053	-0.01637	0.003763	1.3583e-05	0.742164	mtcn_adj
chr2:27375230:T:C	0.6136	0.01708	0.002335	2.5704e-13	0.024322	mtcn_adj
chr2:28180832:G:A	0.5688	0.009758	0.002287	1.9861e-05	0.422669	mtcn_adj
chr2:30042897:T:A	0.1566	-0.01294	0.003116	3.2885e-05	0.521675	mtcn_adj
chr2:37051063:T:A	0.458	-0.01044	0.002274	4.4055e-06	0.863953	mtcn_adj
chr2:38045503:A:T	0.05863	-0.02178	0.004921	9.594e-06	0.922423	mtcn_adj
chr2:41091227:G:A	0.0006763	-0.2006	0.04847	3.4914e-05	NA	mtcn_adj
chr2:41835290:G:T	0.0001743	0.3814	0.09384	4.8195e-05	NA	mtcn_adj
chr2:42934040:A:G	0.6883	-0.01275	0.002446	1.8707e-07	0.182222	mtcn_adj
chr2:43880665:C:T	0.4193	-0.009847	0.002408	4.3152e-05	0.740798	mtcn_adj
chr2:45489062:CA:C	0.003265	-0.7799	0.1802	1.4997e-05	NA	mtcn_adj
chr2:45860734:T:C	0.6992	-0.01018	0.002464	3.6392e-05	0.655089	mtcn_adj
chr2:46181128:C:T	0.004259	0.07908	0.01867	2.2646e-05	NA	mtcn_adj
chr2:55000247:G:T	0.2429	0.01216	0.002643	4.1976e-06	0.885992	mtcn_adj
chr2:59522675:AT:A	0.003046	0.0976	0.02269	1.7022e-05	NA	mtcn_adj
chr2:64640056:G:A	0.9065	0.02839	0.003883	2.6915e-13	0.490795	mtcn_adj
chr2:65376805:C:T	0.0004191	-0.2582	0.06044	1.9364e-05	NA	mtcn_adj
chr2:68448440:C:A	0.008053	-0.09188	0.01324	3.8905e-12	0.962565	mtcn_adj
chr2:69111964:T:G	0.001554	0.1489	0.03162	2.5003e-06	NA	mtcn_adj
chr2:73938926:G:A	0.02866	-0.1301	0.006757	1.1482e-82	0.0222331	mtcn_adj
chr2:74610131:A:G	0.005441	-0.0687	0.01623	2.3174e-05	NA	mtcn_adj
chr2:76094165:C:T	0.1706	-0.01246	0.003008	3.4514e-05	0.631975	mtcn_adj
chr2:81064791:G:A	0.0003651	0.2904	0.0643	6.2806e-06	0.0981748	mtcn_adj
chr2:81819922:T:C	0.001455	-0.1275	0.03134	4.7315e-05	NA	mtcn_adj
chr2:85063317:G:A	0.001378	-0.1325	0.03147	2.5586e-05	NA	mtcn_adj
chr2:88877271:T:C	0.1742	-0.01384	0.003257	2.138e-05	0.730466	mtcn_adj
chr2:95527245:G:A	0.03089	0.04131	0.006926	2.4547e-09	0.150557	mtcn_adj
chr2:95858222:TG:T	0.02353	0.03235	0.007508	1.6444e-05	0.971762	mtcn_adj
chr2:96566289:TA:T	0.7865	-0.01396	0.002763	4.3451e-07	0.855086	mtcn_adj
chr2:101514765:G:A	0.001082	-0.1484	0.03601	3.7757e-05	NA	mtcn_adj
chr2:111442109:C:T	0.07394	0.01926	0.00472	4.4978e-05	0.842558	mtcn_adj
chr2:114822339:C:T	0.002393	-0.09993	0.02457	4.7534e-05	NA	mtcn_adj
chr2:124140108:C:T	0.005951	-0.5678	0.1341	2.3067e-05	NA	mtcn_adj
chr2:128179817:A:G	0.001952	-0.1075	0.02604	3.6392e-05	NA	mtcn_adj
chr2:132851926:G:GGTTACTTAATCTTTTC	0.0004295	-0.2341	0.0556	2.5527e-05	0.839073	mtcn_adj
chr2:139984530:A:C	0.3666	0.01086	0.002355	3.9994e-06	0.599653	mtcn_adj
chr2:140684112:C:T	0.894	-0.01583	0.003737	2.2856e-05	0.56846	mtcn_adj
chr2:143044106:T:G	0.1269	0.01518	0.003395	7.7625e-06	0.991339	mtcn_adj
chr2:153525695:C:T	0.0003942	-0.2847	0.06041	2.4491e-06	NA	mtcn_adj
chr2:157859203:G:A	0.01095	0.0523	0.01215	1.6672e-05	0.281449	mtcn_adj
chr2:158787112:A:C	0.01743	-0.03819	0.008887	1.7298e-05	0.159698	mtcn_adj
chr2:159089600:G:A	0.02152	-0.03317	0.007978	3.2137e-05	0.0567545	mtcn_adj
chr2:159861821:C:G	0.4446	-0.01299	0.002286	1.3366e-08	0.621155	mtcn_adj
chr2:160516681:T:C	0.02289	0.0325	0.007679	2.3174e-05	0.559758	mtcn_adj
chr2:162646603:G:A	0.0002422	0.3377	0.07936	2.0893e-05	NA	mtcn_adj
chr2:168949140:G:A	0.000722	-0.1906	0.04684	4.7098e-05	NA	mtcn_adj
chr2:170980338:G:A	0.01182	-0.04421	0.01083	4.4668e-05	NA	mtcn_adj
chr2:173840817:G:T	0.4668	-0.01034	0.00226	4.7753e-06	0.0695024	mtcn_adj
chr2:177790726:G:A	0.004367	0.08059	0.01922	2.7669e-05	0.315718	mtcn_adj
chr2:188933387:G:GTA	0.2015	-0.01308	0.002812	3.3189e-06	0.839595	mtcn_adj
chr2:190639636:G:GT	0.1555	-0.01294	0.003187	4.8978e-05	0.707946	mtcn_adj
chr2:202846732:GTCAT:G	0.443	0.01031	0.002492	3.5075e-05	0.871726	mtcn_adj
chr2:203895933:C:T	0.1472	0.01308	0.003183	3.9628e-05	0.194178	mtcn_adj
chr2:206060564:C:CT	0.3402	-0.01032	0.002425	2.0941e-05	0.847013	mtcn_adj
chr2:207096272:C:T	0.574	0.009902	0.002294	1.5885e-05	0.259239	mtcn_adj
chr2:218295844:CT:C	0.5668	-0.01166	0.002339	6.166e-07	0.258464	mtcn_adj
chr2:219201525:G:T	0.03113	-0.03201	0.006879	3.2734e-06	0.161734	mtcn_adj
chr2:221348081:G:T	0.0007834	-0.1787	0.04296	3.1696e-05	0.983723	mtcn_adj
chr2:223478380:C:CAGACAGATATTTGAGA	0.615	0.009902	0.002338	2.2803e-05	0.774819	mtcn_adj
chr2:227328321:C:A	0.9516	-0.02821	0.005388	1.6368e-07	0.560919	mtcn_adj
chr2:228370974:C:T	0.003051	-0.8407	0.2015	3.0269e-05	NA	mtcn_adj
chr2:228620390:C:T	0.0001611	-0.3862	0.0936	3.6983e-05	NA	mtcn_adj
chr2:233740487:A:G	0.003027	0.7404	0.1675	9.8628e-06	NA	mtcn_adj
chr2:234659520:G:T	0.0001451	-0.4248	0.1029	3.6728e-05	NA	mtcn_adj
chr2:235725138:C:T	0.003852	0.07857	0.01935	4.9204e-05	NA	mtcn_adj
chr3:112774:G:C	0.00104	-0.1654	0.04036	4.1783e-05	0.366269	mtcn_adj
chr3:1454993:C:T	0.0004128	-0.2888	0.0609	2.1086e-06	NA	mtcn_adj
chr3:1798389:A:G	0.000289	-0.3318	0.07505	9.8628e-06	NA	mtcn_adj
chr3:2694604:C:A	0.002363	-0.1107	0.0257	1.6672e-05	NA	mtcn_adj
chr3:2996735:C:T	0.00538	0.6547	0.1471	8.5507e-06	NA	mtcn_adj
chr3:4947923:C:A	0.001194	-0.1555	0.03486	8.1658e-06	NA	mtcn_adj
chr3:8065544:G:A	0.006041	-0.08033	0.01614	6.4417e-07	0.0493174	mtcn_adj
chr3:10252147:C:CA	0.1834	0.01247	0.003043	4.1495e-05	0.730971	mtcn_adj
chr3:14109978:G:A	0.1293	-0.01491	0.003359	8.995e-06	0.61235	mtcn_adj
chr3:14408420:C:T	0.1116	0.01711	0.003887	1.0666e-05	0.788134	mtcn_adj
chr3:19139427:T:A	0.7044	-0.01135	0.002657	1.9364e-05	0.609537	mtcn_adj
chr3:21919013:T:A	0.004135	0.07856	0.01887	3.1261e-05	0.20017	mtcn_adj
chr3:25590532:G:T	0.1996	-0.01175	0.002836	3.4198e-05	0.664814	mtcn_adj
chr3:25921299:C:T	0.03257	0.02727	0.006358	1.7947e-05	0.671738	mtcn_adj
chr3:29922493:CAA:C	0.8536	-0.01468	0.00353	3.2285e-05	0.229351	mtcn_adj
chr3:30254002:G:A	0.005045	0.07214	0.01709	2.4322e-05	0.452481	mtcn_adj
chr3:33787296:C:G	0.001325	0.1412	0.03374	2.8708e-05	NA	mtcn_adj
chr3:37271876:G:A	0.09953	0.01547	0.003804	4.7534e-05	0.263451	mtcn_adj
chr3:39149451:C:T	0.1123	0.03827	0.003561	6.0256e-27	0.879751	mtcn_adj
chr3:45684080:CAG:C	0.138	0.01402	0.003279	1.9011e-05	0.865068	mtcn_adj
chr3:46264908:C:G	0.008114	-0.529	0.1206	1.1508e-05	NA	mtcn_adj
chr3:46602609:A:T	0.02309	-0.296	0.06979	2.2182e-05	NA	mtcn_adj
chr3:49856597:T:C	0.322	-0.01518	0.002429	4.0644e-10	0.356287	mtcn_adj
chr3:58197909:G:A	0.07976	-0.01727	0.004168	3.4198e-05	0.298676	mtcn_adj
chr3:69279011:T:G	0.0005005	-0.2215	0.05327	3.2211e-05	NA	mtcn_adj
chr3:71306089:G:C	0.02662	0.03246	0.007373	1.0691e-05	0.691353	mtcn_adj
chr3:71722064:T:TG	0.6209	0.01236	0.002496	7.379e-07	0.170137	mtcn_adj
chr3:74092801:A:T	0.001848	-0.1169	0.02789	2.7606e-05	0.651478	mtcn_adj
chr3:86390662:A:T	0.005497	0.06796	0.0166	4.2462e-05	0.437724	mtcn_adj
chr3:101867352:C:T	0.01453	0.5333	0.128	3.0761e-05	NA	mtcn_adj
chr3:110909251:A:G	0.0004021	0.2592	0.06284	3.7154e-05	NA	mtcn_adj
chr3:111184071:A:T	0.0002174	-0.3493	0.08302	2.5823e-05	NA	mtcn_adj
chr3:111538513:T:G	0.0002155	-0.359	0.0844	2.1086e-05	NA	mtcn_adj
chr3:112242678:A:G	0.0004684	-0.2931	0.05579	1.4928e-07	NA	mtcn_adj
chr3:114988304:C:T	0.0002012	-0.3938	0.08718	6.2806e-06	NA	mtcn_adj
chr3:115387844:G:A	0.0002124	-0.3742	0.08659	1.5488e-05	NA	mtcn_adj
chr3:116884124:G:A	0.005013	-0.6752	0.1492	6.0395e-06	NA	mtcn_adj
chr3:134764417:A:T	0.2619	0.01258	0.002565	9.3541e-07	0.391201	mtcn_adj
chr3:136385078:T:C	0.4207	0.009609	0.002287	2.6607e-05	0.836508	mtcn_adj
chr3:136879131:C:CA	0.6977	0.01157	0.002479	3.0549e-06	0.561048	mtcn_adj
chr3:138630565:T:C	0.5499	0.009376	0.002283	3.9994e-05	0.838784	mtcn_adj
chr3:139596030:C:CA	0.01643	0.03775	0.009284	4.7753e-05	0.957503	mtcn_adj
chr3:142209951:A:AT	0.6453	0.01192	0.002418	8.2414e-07	0.283531	mtcn_adj
chr3:146030470:G:T	0.008401	-0.4729	0.1151	3.9719e-05	NA	mtcn_adj
chr3:146466722:CATAAAG:C	0.005922	0.06476	0.01578	4.0458e-05	0.219129	mtcn_adj
chr3:146955387:A:T	0.0002267	-0.3418	0.08259	3.4914e-05	NA	mtcn_adj
chr3:150287040:A:T	0.7847	-0.01129	0.002753	4.121e-05	0.15073	mtcn_adj
chr3:154303808:C:T	0.03903	0.02393	0.005874	4.6238e-05	0.673907	mtcn_adj
chr3:169183835:C:T	0.6648	0.01383	0.002557	6.3533e-08	0.660541	mtcn_adj
chr3:169560168:G:A	0.0006101	0.2127	0.052	4.3053e-05	NA	mtcn_adj
chr3:170202123:AT:A	0.3498	0.01033	0.00252	4.1879e-05	0.253922	mtcn_adj
chr3:173936533:A:C	0.0004049	0.2648	0.06176	1.8072e-05	NA	mtcn_adj
chr3:178680877:T:A	0.001081	-0.155	0.03751	3.581e-05	NA	mtcn_adj
chr3:179330436:C:T	0.1641	0.0292	0.003039	7.4131e-22	0.47863	mtcn_adj
chr3:183923969:C:T	0.013	-0.04308	0.01029	2.8119e-05	0.284512	mtcn_adj
chr3:184367171:G:T	0.6085	0.01241	0.002381	1.875e-07	0.592789	mtcn_adj
chr3:186354106:G:T	0.0009713	-0.1767	0.0418	2.3768e-05	0.255505	mtcn_adj
chr3:186648787:C:A	0.1343	-0.0143	0.003327	1.714e-05	0.592243	mtcn_adj
chr3:187984685:T:C	0.05807	0.1969	0.04486	1.1402e-05	NA	mtcn_adj
chr3:192300348:G:A	0.0002708	-0.3068	0.07428	3.6308e-05	NA	mtcn_adj
chr3:195972203:A:AT	0.549	-0.01026	0.002452	2.884e-05	0.169083	mtcn_adj
chr4:325419:G:T	0.6817	0.01044	0.002456	2.1232e-05	0.212129	mtcn_adj
chr4:715356:T:C	0.4073	-0.01277	0.002323	3.8107e-08	0.0891251	mtcn_adj
chr4:5238483:T:C	0.0002302	0.332	0.0801	3.3963e-05	NA	mtcn_adj
chr4:5482065:T:C	0.0002658	0.3586	0.07294	8.77e-07	0.5118	mtcn_adj
chr4:7100710:GT:G	0.2227	-0.01149	0.002721	2.4322e-05	0.583848	mtcn_adj
chr4:10983024:G:A	0.005328	-0.06872	0.01638	2.7227e-05	0.55616	mtcn_adj
chr4:14176234:A:G	0.0001064	0.5124	0.1177	1.349e-05	0.999046	mtcn_adj
chr4:20212290:T:C	0.0005421	0.2175	0.05285	3.8815e-05	NA	mtcn_adj
chr4:21996895:G:A	0.005757	-0.06682	0.01609	3.2885e-05	0.35917	mtcn_adj
chr4:22971984:T:C	0.001958	0.1264	0.02642	1.7258e-06	0.108193	mtcn_adj
chr4:24514007:G:A	0.0002625	-0.3336	0.07537	9.6161e-06	NA	mtcn_adj
chr4:29869162:A:AC	0.000424	-0.2538	0.06198	4.2364e-05	0.732825	mtcn_adj
chr4:31749265:T:TTCCCTTCTC	0.007916	0.05732	0.01396	4.0272e-05	0.290335	mtcn_adj
chr4:42037065:AT:A	0.7468	0.01429	0.002633	5.7943e-08	0.825487	mtcn_adj
chr4:44429477:G:C	0.7418	-0.01057	0.002596	4.6881e-05	0.283857	mtcn_adj
chr4:58857432:G:C	0.0001876	-0.3724	0.08769	2.1627e-05	NA	mtcn_adj
chr4:62613974:C:T	0.1749	-0.01282	0.003105	3.6224e-05	0.564417	mtcn_adj
chr4:69507315:T:C	0.002896	-0.0986	0.02341	2.5293e-05	0.739435	mtcn_adj
chr4:70936925:T:A	0.9599	0.02698	0.006152	1.1614e-05	0.402346	mtcn_adj
chr4:74939463:A:G	0.001022	0.1601	0.03817	2.729e-05	NA	mtcn_adj
chr4:88940869:T:C	0.0001717	-0.3817	0.09365	4.5814e-05	0.578496	mtcn_adj
chr4:89185501:A:T	0.05363	0.02229	0.005473	4.6559e-05	0.00345144	mtcn_adj
chr4:101848536:C:T	0.4571	0.02067	0.002276	1.0715e-19	0.191249	mtcn_adj
chr4:104313242:A:G	0.0004481	-0.2391	0.05821	3.9902e-05	0.387793	mtcn_adj
chr4:124575449:T:C	0.001873	-0.1234	0.02884	1.8836e-05	NA	mtcn_adj
chr4:127028774:G:A	0.0002994	0.3354	0.06956	1.4289e-06	0.685488	mtcn_adj
chr4:129209157:A:G	0.5547	0.009302	0.002269	4.1495e-05	0.951634	mtcn_adj
chr4:130563455:C:T	7.455e-05	-0.5983	0.1451	3.7497e-05	0.276503	mtcn_adj
chr4:134486877:G:A	0.01298	0.04515	0.01056	1.9011e-05	0.856249	mtcn_adj
chr4:136697780:G:A	0.005674	-0.07509	0.01625	3.8107e-06	0.340173	mtcn_adj
chr4:137779098:C:T	0.002416	0.1024	0.02352	1.3366e-05	0.752315	mtcn_adj
chr4:139229223:C:T	0.0003128	0.2914	0.06983	3.013e-05	0.579029	mtcn_adj
chr4:144104973:C:T	0.03333	0.03495	0.00628	2.6062e-08	0.978061	mtcn_adj
chr4:145756995:T:A	0.0002062	0.3531	0.08125	1.3868e-05	0.43481	mtcn_adj
chr4:153302896:A:G	0.1015	0.01777	0.003732	1.9275e-06	0.282033	mtcn_adj
chr4:154092584:T:G	0.003453	0.08949	0.0204	1.1482e-05	0.470002	mtcn_adj
chr4:154611883:G:C	0.004285	0.1767	0.0176	1.0715e-23	NA	mtcn_adj
chr4:155444986:C:CT	0.01796	-0.04316	0.01055	4.3152e-05	0.0905733	mtcn_adj
chr4:160664022:G:T	0.002213	0.112	0.02667	2.6607e-05	NA	mtcn_adj
chr4:165444228:C:A	6.241e-05	0.6713	0.1564	1.7783e-05	NA	mtcn_adj
chr4:165873971:G:C	0.004291	-0.09004	0.02141	2.6062e-05	0.833758	mtcn_adj
chr4:180288750:G:A	0.1674	-0.01254	0.00302	3.281e-05	0.432514	mtcn_adj
chr5:976412:C:T	0.0008998	-0.1974	0.04043	1.0447e-06	NA	mtcn_adj
chr5:1286401:C:A	0.4969	-0.01989	0.002253	1.0715e-18	0.847989	mtcn_adj
chr5:3221231:G:A	0.8326	0.01234	0.003036	4.7863e-05	0.494083	mtcn_adj
chr5:7447198:A:G	0.006909	-0.06225	0.01506	3.5645e-05	0.701778	mtcn_adj
chr5:8210562:A:G	0.8606	0.01513	0.003291	4.2756e-06	0.670039	mtcn_adj
chr5:13647507:G:T	0.003107	-0.101	0.02268	8.414e-06	0.35465	mtcn_adj
chr5:16401894:C:CT	0.005579	0.06529	0.01608	4.8865e-05	NA	mtcn_adj
chr5:21619365:C:T	4.484e-05	-0.7931	0.1875	2.3335e-05	NA	mtcn_adj
chr5:27584851:G:C	8.65e-05	-0.63	0.1373	4.4668e-06	0.851334	mtcn_adj
chr5:31677023:G:T	0.3526	-0.009895	0.002385	3.3343e-05	0.233346	mtcn_adj
chr5:33880574:T:C	0.3761	-0.01072	0.002346	4.8417e-06	0.585194	mtcn_adj
chr5:38893316:A:G	0.006917	0.06271	0.01473	2.0749e-05	NA	mtcn_adj
chr5:54039067:G:A	0.0001877	0.3886	0.0936	3.3037e-05	NA	mtcn_adj
chr5:60328527:A:G	4.586e-05	-0.775	0.1807	1.7947e-05	NA	mtcn_adj
chr5:67579374:T:C	0.000177	0.3864	0.09453	4.3652e-05	NA	mtcn_adj
chr5:69016167:C:A	0.006709	0.4794	0.1081	9.1622e-06	NA	mtcn_adj
chr5:72853659:A:ATT	0.6206	-0.01317	0.002461	8.6497e-08	0.484061	mtcn_adj
chr5:74266897:G:A	0.003433	0.08376	0.02063	4.8865e-05	0.489103	mtcn_adj
chr5:75308917:G:A	0.4045	-0.009521	0.002305	3.6308e-05	0.204174	mtcn_adj
chr5:80317302:T:G	7.46e-05	0.7067	0.1583	7.9983e-06	0.0128825	mtcn_adj
chr5:80667776:G:A	0.001455	0.9526	0.2184	1.2912e-05	NA	mtcn_adj
chr5:81142475:T:C	0.002465	-0.1045	0.02538	3.8282e-05	0.120587	mtcn_adj
chr5:87375303:C:G	0.02948	0.03073	0.006867	7.6736e-06	0.0645654	mtcn_adj
chr5:88884379:T:C	0.05774	0.06788	0.004878	5.1286e-44	0.455827	mtcn_adj
chr5:96343079:A:G	0.000425	0.265	0.0616	1.6904e-05	NA	mtcn_adj
chr5:101944370:G:A	0.0001204	0.4993	0.1177	2.2131e-05	0.645506	mtcn_adj
chr5:103913750:G:A	0.0009824	-0.176	0.03948	8.2414e-06	NA	mtcn_adj
chr5:111726150:T:G	0.07859	-0.02203	0.004205	1.6181e-07	0.481504	mtcn_adj
chr5:115309634:C:T	0.0003694	0.2994	0.06411	3.013e-06	NA	mtcn_adj
chr5:118162919:T:G	0.00036	0.2801	0.06277	8.1096e-06	NA	mtcn_adj
chr5:120073375:G:T	0.1501	0.01423	0.003222	1.0023e-05	0.376704	mtcn_adj
chr5:123038764:C:T	0.5398	0.01099	0.002262	1.183e-06	0.647739	mtcn_adj
chr5:127001006:G:A	0.0001081	0.5641	0.1234	4.8529e-06	0.913251	mtcn_adj
chr5:132052558:C:G	0.007321	0.07067	0.01462	1.3428e-06	0.459092	mtcn_adj
chr5:140626328:GA:G	0.008356	0.06324	0.01255	4.7098e-07	0.72929	mtcn_adj
chr5:146433518:G:T	0.9251	-0.01821	0.004296	2.2439e-05	0.945714	mtcn_adj
chr5:150658457:G:A	0.001279	-0.1473	0.03515	2.7606e-05	NA	mtcn_adj
chr5:151270399:A:T	0.0001421	0.4638	0.09743	1.932e-06	NA	mtcn_adj
chr5:152222674:T:C	0.0001333	0.5728	0.1077	1.0593e-07	NA	mtcn_adj
chr5:152912873:A:G	0.0002991	0.2822	0.06797	3.2885e-05	NA	mtcn_adj
chr5:154966736:G:A	0.03222	0.0271	0.006372	2.1086e-05	0.994922	mtcn_adj
chr5:157055658:G:A	0.3817	-0.009686	0.002343	3.5727e-05	0.0195884	mtcn_adj
chr5:157968459:T:C	0.000314	0.3111	0.07011	9.1201e-06	0.0963829	mtcn_adj
chr5:169164399:C:G	0.0008671	0.1767	0.04183	2.3933e-05	NA	mtcn_adj
chr5:171736776:T:C	0.002412	0.1016	0.02499	4.7863e-05	NA	mtcn_adj
chr5:174294620:C:T	0.0002326	0.3474	0.08275	2.6915e-05	NA	mtcn_adj
chr5:174979117:C:T	0.01257	-0.4204	0.0993	2.2961e-05	NA	mtcn_adj
chr5:178175572:G:C	0.01859	-0.03602	0.00859	2.7542e-05	0.142069	mtcn_adj
chr5:178574230:G:A	0.0254	0.2847	0.06879	3.4914e-05	NA	mtcn_adj
chr6:391623:C:A	0.3449	0.01223	0.002453	6.223e-07	0.845649	mtcn_adj
chr6:1975734:T:G	0.0001377	0.4452	0.1085	4.0832e-05	NA	mtcn_adj
chr6:2765898:C:T	0.01901	-0.03662	0.008342	1.135e-05	0.850981	mtcn_adj
chr6:10817077:GA:G	0.001596	0.1635	0.0312	1.6144e-07	NA	mtcn_adj
chr6:13191452:G:A	0.0001353	-0.5005	0.1061	2.3878e-06	NA	mtcn_adj
chr6:14663672:G:C	0.1139	0.01487	0.003638	4.3451e-05	0.123084	mtcn_adj
chr6:16585573:T:C	0.003387	0.08537	0.02074	3.8459e-05	NA	mtcn_adj
chr6:17059909:CCTATCA:C	0.002175	0.123	0.02736	6.9502e-06	0.00458142	mtcn_adj
chr6:23771427:C:G	0.004766	-0.07641	0.01719	8.7498e-06	0.562989	mtcn_adj
chr6:24077829:T:G	0.9664	-0.03165	0.006346	6.1094e-07	0.784513	mtcn_adj
chr6:25519287:G:A	0.4081	-0.01346	0.002291	4.2462e-09	0.313329	mtcn_adj
chr6:27048594:ATT:A	0.8356	0.01387	0.003169	1.1995e-05	0.896603	mtcn_adj
chr6:28640218:C:T	0.2604	-0.01205	0.00257	2.7416e-06	0.304509	mtcn_adj
chr6:29943448:A:G	0.1567	0.01503	0.003137	1.6482e-06	0.712033	mtcn_adj
chr6:32685088:T:C	0.4444	-0.01737	0.00237	2.2909e-13	0.104809	mtcn_adj
chr6:33578721:C:T	0.1844	0.02315	0.002917	2.0893e-15	0.0887156	mtcn_adj
chr6:36701841:TG:T	0.4647	-0.009208	0.002265	4.8084e-05	0.522878	mtcn_adj
chr6:37234126:G:T	0.005007	0.8966	0.2206	4.8084e-05	NA	mtcn_adj
chr6:38852296:C:T	0.02435	-0.03062	0.0075	4.4566e-05	0.791589	mtcn_adj
chr6:42942928:T:C	0.2755	-0.01228	0.002531	1.2303e-06	0.971024	mtcn_adj
chr6:48004769:T:A	0.02444	0.03157	0.007348	1.7418e-05	0.841318	mtcn_adj
chr6:66569520:T:C	0.0003493	-0.2765	0.06716	3.8548e-05	NA	mtcn_adj
chr6:68715838:A:C	6.602e-05	-0.5999	0.1468	4.3652e-05	NA	mtcn_adj
chr6:68924180:G:T	6.257e-05	-0.618	0.1498	3.6983e-05	NA	mtcn_adj
chr6:70825858:C:T	0.1139	-0.01614	0.003544	5.236e-06	0.392464	mtcn_adj
chr6:76411118:A:G	0.003058	0.09707	0.02149	6.2806e-06	0.731644	mtcn_adj
chr6:77177129:A:G	0.995	0.07024	0.01683	2.9923e-05	0.793963	mtcn_adj
chr6:82539680:C:T	0.001864	-0.1395	0.02908	1.6032e-06	0.124624	mtcn_adj
chr6:87346351:C:T	0.002165	-0.1146	0.02519	5.4325e-06	NA	mtcn_adj
chr6:89823481:C:A	0.01626	0.3303	0.08077	4.3251e-05	NA	mtcn_adj
chr6:90189842:G:A	0.2995	0.01035	0.002495	3.3651e-05	0.889795	mtcn_adj
chr6:92139231:T:A	0.0002568	0.3564	0.08381	2.1135e-05	NA	mtcn_adj
chr6:93344615:T:G	0.1186	-0.01523	0.003531	1.6144e-05	0.827618	mtcn_adj
chr6:93841255:G:T	0.0003122	0.3093	0.07101	1.3213e-05	NA	mtcn_adj
chr6:96244691:T:C	0.03108	0.2539	0.06174	3.9174e-05	NA	mtcn_adj
chr6:106154487:C:T	0.02189	0.03326	0.007769	1.8621e-05	0.490117	mtcn_adj
chr6:109489419:CG:C	0.3054	0.01557	0.002471	2.9376e-10	0.935449	mtcn_adj
chr6:116089451:T:C	0.4003	-0.01015	0.002311	1.122e-05	0.877445	mtcn_adj
chr6:119726438:A:G	6.977e-05	0.6176	0.1457	2.2542e-05	NA	mtcn_adj
chr6:120253722:A:T	0.000601	0.2193	0.05292	3.4198e-05	0.920322	mtcn_adj
chr6:123119359:A:C	0.01604	-0.2895	0.06935	2.9923e-05	NA	mtcn_adj
chr6:134938615:GATTTT:G	0.5725	-0.00976	0.002306	2.3174e-05	0.831879	mtcn_adj
chr6:135207857:C:T	0.01911	-0.03776	0.008596	1.1169e-05	0.224182	mtcn_adj
chr6:137929557:G:T	0.03045	0.2603	0.06106	2.023e-05	NA	mtcn_adj
chr6:146880506:G:T	0.001962	0.129	0.02796	3.9811e-06	0.433611	mtcn_adj
chr6:148432426:A:T	4.798e-05	-0.7512	0.1803	3.0832e-05	NA	mtcn_adj
chr6:150935034:T:C	0.0007479	-0.196	0.04702	3.062e-05	0.645803	mtcn_adj
chr6:158114065:C:CAG	0.1961	0.01312	0.002862	4.5604e-06	0.459515	mtcn_adj
chr6:159184931:A:G	0.0007897	-0.1785	0.0421	2.2439e-05	NA	mtcn_adj
chr6:160576086:A:T	0.07768	-0.02701	0.00422	1.5453e-10	0.523962	mtcn_adj
chr6:167314448:A:G	0.5516	-0.009716	0.002267	1.8281e-05	0.139637	mtcn_adj
chr7:60945:C:T	0.0009745	-0.1742	0.04174	2.9923e-05	0.693905	mtcn_adj
chr7:660343:G:A	0.001466	0.1458	0.03237	6.7298e-06	NA	mtcn_adj
chr7:4708803:G:A	0.0003762	0.274	0.06605	3.3574e-05	NA	mtcn_adj
chr7:6918270:A:T	0.0002034	0.3893	0.08647	6.7298e-06	NA	mtcn_adj
chr7:14475588:G:A	0.0001894	0.4997	0.08925	2.1528e-08	NA	mtcn_adj
chr7:14935534:T:C	0.009971	0.07823	0.01198	6.6069e-11	0.639293	mtcn_adj
chr7:15433545:A:G	0.000216	-0.3586	0.08708	3.8107e-05	0.343875	mtcn_adj
chr7:16163795:G:A	0.009164	0.4316	0.106	4.6345e-05	NA	mtcn_adj
chr7:16572520:A:G	0.007325	-0.53	0.1251	2.2803e-05	NA	mtcn_adj
chr7:17587431:T:G	0.0002632	-0.337	0.07435	5.8345e-06	NA	mtcn_adj
chr7:19797012:A:G	0.002692	-0.1035	0.02449	2.3714e-05	NA	mtcn_adj
chr7:26108515:C:G	0.00664	-0.06457	0.01456	9.2257e-06	NA	mtcn_adj
chr7:27458371:A:T	0.0005935	-0.2569	0.04999	2.7542e-07	0.494197	mtcn_adj
chr7:28937444:G:T	0.01084	0.05137	0.01162	9.7949e-06	0.435311	mtcn_adj
chr7:31922894:T:G	0.02061	0.03271	0.008056	4.9091e-05	0.746621	mtcn_adj
chr7:39502762:G:A	0.001372	-0.1543	0.03414	6.1944e-06	0.108968	mtcn_adj
chr7:40033281:TAG:T	0.07939	0.01799	0.004319	3.1046e-05	0.305	mtcn_adj
chr7:42782893:T:A	0.001978	0.123	0.02727	6.5163e-06	NA	mtcn_adj
chr7:45121704:A:C	0.1746	0.02268	0.002971	2.2387e-14	0.0535797	mtcn_adj
chr7:48355028:A:C	0.001073	-0.1613	0.03814	2.3442e-05	0.143384	mtcn_adj
chr7:56209618:T:C	0.0002208	-0.3745	0.08365	7.5858e-06	NA	mtcn_adj
chr7:69673338:T:G	0.0005291	0.2214	0.05232	2.3174e-05	NA	mtcn_adj
chr7:70413087:G:T	0.0004919	0.2265	0.05456	3.2961e-05	NA	mtcn_adj
chr7:71873524:A:T	0.0002758	0.3015	0.07197	2.799e-05	NA	mtcn_adj
chr7:76924128:T:C	0.001436	-0.1407	0.03258	1.5668e-05	NA	mtcn_adj
chr7:80622979:A:C	0.4324	-0.009525	0.002281	2.9717e-05	0.638557	mtcn_adj
chr7:83051043:A:G	0.0003638	-0.2556	0.06078	2.5942e-05	NA	mtcn_adj
chr7:92779056:C:T	0.09837	0.03175	0.003785	4.8978e-17	0.0816582	mtcn_adj
chr7:93049588:T:G	0.4351	0.0117	0.002329	5.0816e-07	0.446272	mtcn_adj
chr7:93376855:G:A	0.6881	0.01066	0.002448	1.3243e-05	0.175146	mtcn_adj
chr7:96477382:C:T	0.003758	-0.08688	0.0209	3.2285e-05	NA	mtcn_adj
chr7:99850174:C:T	0.007906	-0.06496	0.01356	1.6634e-06	NA	mtcn_adj
chr7:100909208:G:C	0.004087	-0.1103	0.01872	3.8282e-09	NA	mtcn_adj
chr7:101856650:G:A	0.004846	-0.2169	0.0168	3.9811e-38	0.869321	mtcn_adj
chr7:103264665:C:T	0.00238	-0.1483	0.02441	1.2303e-09	NA	mtcn_adj
chr7:106727190:G:A	0.4483	0.0124	0.002269	4.6774e-08	0.507809	mtcn_adj
chr7:112357114:TTA:T	0.01022	0.4125	0.1013	4.6989e-05	NA	mtcn_adj
chr7:113223082:A:G	0.001951	0.1178	0.02892	4.6559e-05	NA	mtcn_adj
chr7:113514919:T:C	0.002261	-0.1162	0.02579	6.5464e-06	NA	mtcn_adj
chr7:115076232:G:A	0.1064	0.02881	0.00366	3.4674e-15	0.474788	mtcn_adj
chr7:116282217:C:A	0.004479	-0.07939	0.01796	9.8175e-06	NA	mtcn_adj
chr7:118485993:C:T	0.006068	0.6234	0.1285	1.2218e-06	NA	mtcn_adj
chr7:123748422:G:C	0.0273	-0.02876	0.007048	4.4875e-05	0.557699	mtcn_adj
chr7:124987810:T:C	0.0008142	-0.1803	0.04326	3.0832e-05	NA	mtcn_adj
chr7:129000280:A:T	0.5351	-0.0118	0.002256	1.6788e-07	0.66115	mtcn_adj
chr7:129688898:G:A	0.5474	0.0103	0.002279	6.2517e-06	0.759451	mtcn_adj
chr7:130458721:G:T	0.01828	0.3003	0.06719	7.8524e-06	0.767185	mtcn_adj
chr7:131057307:A:G	0.7228	-0.01149	0.002587	8.9125e-06	0.0933254	mtcn_adj
chr7:133406879:A:C	0.003015	-0.1037	0.02271	5.0234e-06	NA	mtcn_adj
chr7:134958872:AATATATATATATAT:A	0.5909	0.01027	0.002394	1.7742e-05	0.3748	mtcn_adj
chr7:135661514:T:G	0.4796	-0.02461	0.002262	1.4125e-27	0.779651	mtcn_adj
chr7:143022162:C:T	0.0001308	0.4628	0.1084	1.9679e-05	NA	mtcn_adj
chr7:148283920:A:G	0.02387	-0.03181	0.007456	1.9907e-05	0.414	mtcn_adj
chr7:150976005:G:A	0.001005	-0.1676	0.03774	8.892e-06	0.902485	mtcn_adj
chr7:151877180:G:A	0.05623	-0.02734	0.004962	3.6141e-08	0.659478	mtcn_adj
chr7:153387416:T:A	0.7756	0.01099	0.002707	4.8641e-05	0.468274	mtcn_adj
chr7:153631355:C:T	7.755e-05	-0.6564	0.1431	4.4875e-06	NA	mtcn_adj
chr7:155818357:T:G	0.006444	-0.5708	0.134	2.0512e-05	NA	mtcn_adj
chr8:5100602:C:T	0.01155	0.04459	0.01095	4.6238e-05	NA	mtcn_adj
chr8:6964095:T:C	0.555	0.02131	0.002275	7.4131e-21	0.770371	mtcn_adj
chr8:9326086:A:G	0.9075	-0.02363	0.003898	1.3335e-09	0.32923	mtcn_adj
chr8:10670772:G:C	0.00308	-0.8287	0.1948	2.0941e-05	NA	mtcn_adj
chr8:11029877:G:A	0.003184	-0.8721	0.1836	2.0277e-06	NA	mtcn_adj
chr8:11564985:AT:A	0.4805	0.009799	0.002291	1.8967e-05	0.633724	mtcn_adj
chr8:11767024:GAGGGAGGAAGGAAGGA:G	0.2421	-0.01258	0.00271	3.4594e-06	0.961834	mtcn_adj
chr8:13741314:A:C	0.03521	-0.02689	0.006489	3.4041e-05	0.554753	mtcn_adj
chr8:18095770:T:C	0.003047	0.09927	0.0216	4.3053e-06	0.138452	mtcn_adj
chr8:21953971:A:C	0.006144	0.4984	0.1099	5.7943e-06	NA	mtcn_adj
chr8:22443559:C:G	0.001559	-0.1584	0.03181	6.4269e-07	NA	mtcn_adj
chr8:24146784:A:G	0.0001811	-0.3869	0.0913	2.2646e-05	NA	mtcn_adj
chr8:26439841:T:C	0.2572	0.0112	0.002593	1.556e-05	0.809991	mtcn_adj
chr8:30414794:C:G	0.7146	0.01119	0.002518	8.8105e-06	0.573324	mtcn_adj
chr8:41965894:T:C	0.001934	-0.1209	0.02751	1.1015e-05	0.285957	mtcn_adj
chr8:42572073:TA:T	0.7905	0.01356	0.002881	2.5177e-06	0.826152	mtcn_adj
chr8:45940281:A:C	0.7661	0.01213	0.002882	2.5704e-05	0.305633	mtcn_adj
chr8:61503261:T:C	0.0004409	-0.2391	0.0562	2.0941e-05	NA	mtcn_adj
chr8:68036541:A:G	0.00403	0.08164	0.01979	3.7154e-05	0.629651	mtcn_adj
chr8:73613303:G:A	0.000115	-0.462	0.1113	3.3189e-05	NA	mtcn_adj
chr8:76955391:T:G	0.0009392	-0.1653	0.03975	3.2063e-05	0.405135	mtcn_adj
chr8:78735376:G:A	0.03335	0.02699	0.006405	2.5061e-05	0.273527	mtcn_adj
chr8:80888784:G:T	0.000394	-0.2575	0.06262	3.9264e-05	NA	mtcn_adj
chr8:81202263:C:T	0.00193	0.1388	0.02756	4.7643e-07	0.0778037	mtcn_adj
chr8:81554286:G:A	0.0007203	0.2889	0.04743	1.1246e-09	NA	mtcn_adj
chr8:82165412:C:A	0.00119	0.2136	0.03665	5.5719e-09	NA	mtcn_adj
chr8:82674095:A:T	0.0007765	0.2609	0.04604	1.4622e-08	NA	mtcn_adj
chr8:90352886:C:T	0.0006144	-0.2029	0.04913	3.6308e-05	NA	mtcn_adj
chr8:93241905:A:G	0.005495	-0.06629	0.01607	3.6898e-05	0.363413	mtcn_adj
chr8:94677453:T:G	0.6011	-0.009805	0.002307	2.133e-05	0.93491	mtcn_adj
chr8:102190399:GTGGAAGTTC:G	0.06482	0.0245	0.004651	1.3709e-07	0.300885	mtcn_adj
chr8:107544685:A:G	0.0001953	0.3708	0.08789	2.4491e-05	NA	mtcn_adj
chr8:114567079:A:G	0.009857	-0.3769	0.09098	3.4277e-05	0.376357	mtcn_adj
chr8:123621212:CTATT:C	0.07426	-0.01793	0.004335	3.54e-05	0.929373	mtcn_adj
chr8:135235351:G:T	0.006167	0.5476	0.134	4.4055e-05	NA	mtcn_adj
chr8:136378615:T:C	0.0002457	-0.3357	0.0801	2.7733e-05	0.875588	mtcn_adj
chr8:142570749:G:A	0.02219	-0.04042	0.007929	3.4356e-07	0.422571	mtcn_adj
chr8:143328628:A:G	0.7347	0.01829	0.002555	8.1283e-13	0.994237	mtcn_adj
chr8:144456330:G:T	0.5247	-0.0133	0.002259	3.8994e-09	0.999953	mtcn_adj
chr9:3126357:G:T	0.01252	-0.04431	0.01045	2.2131e-05	0.901467	mtcn_adj
chr9:4763176:T:C	0.5219	0.01775	0.00226	4.0738e-15	0.778395	mtcn_adj
chr9:5397147:C:T	0.003774	0.08559	0.02042	2.7733e-05	NA	mtcn_adj
chr9:5662366:C:T	0.003365	0.09521	0.02165	1.099e-05	NA	mtcn_adj
chr9:7989025:G:T	0.009434	-0.04908	0.01201	4.3652e-05	0.0369828	mtcn_adj
chr9:12679889:G:A	0.007728	-0.05357	0.01299	3.7068e-05	0.49854	mtcn_adj
chr9:14722041:C:T	0.000736	0.1837	0.04315	2.0606e-05	NA	mtcn_adj
chr9:18754213:T:C	0.8884	-0.01497	0.003625	3.6224e-05	0.911738	mtcn_adj
chr9:24180522:C:T	0.000533	-0.2329	0.0516	6.3826e-06	NA	mtcn_adj
chr9:24653560:T:A	9.28e-05	0.5084	0.1249	4.7098e-05	NA	mtcn_adj
chr9:26847935:G:A	0.003337	-0.08395	0.02052	4.2756e-05	0.979037	mtcn_adj
chr9:27102670:G:A	0.003616	-0.07978	0.01937	3.8107e-05	0.871224	mtcn_adj
chr9:32058576:C:T	0.3869	-0.0104	0.002319	7.3114e-06	0.442079	mtcn_adj
chr9:37363405:T:G	0.0009715	0.1616	0.03951	4.2954e-05	NA	mtcn_adj
chr9:70582910:G:A	0.0005897	-0.2328	0.05138	5.8614e-06	0.901467	mtcn_adj
chr9:71380612:G:T	0.2375	-0.01087	0.002666	4.529e-05	0.781088	mtcn_adj
chr9:78939308:C:T	0.001013	0.1585	0.03906	4.9431e-05	NA	mtcn_adj
chr9:79510963:C:G	7.105e-05	0.714	0.1424	5.3088e-07	NA	mtcn_adj
chr9:80283809:A:G	0.001103	-0.1538	0.03599	1.9364e-05	NA	mtcn_adj
chr9:88380052:G:A	0.01152	-0.04591	0.01112	3.6392e-05	0.900202	mtcn_adj
chr9:91186793:T:C	0.1214	0.0178	0.003458	2.6485e-07	0.452585	mtcn_adj
chr9:95984132:T:C	0.313	0.009952	0.00243	4.2073e-05	0.698393	mtcn_adj
chr9:96268812:G:C	0.001358	-0.1387	0.03235	1.8072e-05	0.779292	mtcn_adj
chr9:103537984:A:G	0.0006766	-0.2145	0.04876	1.0914e-05	NA	mtcn_adj
chr9:108565381:T:G	0.001019	0.164	0.03874	2.2909e-05	NA	mtcn_adj
chr9:109281734:T:A	0.1481	-0.01369	0.003269	2.8314e-05	0.0201837	mtcn_adj
chr9:110019188:C:T	0.0004875	0.2394	0.0585	4.2756e-05	0.332506	mtcn_adj
chr9:110256475:T:C	0.1372	-0.01465	0.003286	8.2224e-06	0.233185	mtcn_adj
chr9:113693301:C:A	0.0001207	0.4631	0.109	2.1429e-05	NA	mtcn_adj
chr9:113963139:T:C	0.0001163	0.4742	0.1132	2.799e-05	NA	mtcn_adj
chr9:122750576:C:T	0.002975	0.08937	0.02111	2.3067e-05	NA	mtcn_adj
chr9:124223579:T:C	0.1945	0.01219	0.002861	2.0417e-05	0.761377	mtcn_adj
chr9:124640225:G:C	0.002669	0.1077	0.02478	1.3868e-05	NA	mtcn_adj
chr9:124892338:T:C	0.5631	0.01079	0.002272	2.0606e-06	0.179349	mtcn_adj
chr9:133278431:T:C	0.2056	-0.02227	0.002789	1.3804e-15	0.107127	mtcn_adj
chr9:136653172:C:T	0.1915	-0.01221	0.002899	2.5235e-05	0.584386	mtcn_adj
chr10:3058935:T:C	0.8151	0.01417	0.002926	1.2735e-06	0.335583	mtcn_adj
chr10:5809858:C:T	0.001466	0.135	0.03286	3.9994e-05	NA	mtcn_adj
chr10:6622373:A:G	0.001285	0.1434	0.03463	3.4754e-05	NA	mtcn_adj
chr10:8042042:C:A	0.0008372	0.1779	0.04277	3.1842e-05	0.880461	mtcn_adj
chr10:10392814:G:A	0.007296	0.062	0.0146	2.1677e-05	0.495222	mtcn_adj
chr10:16633745:T:C	0.002007	0.11	0.02625	2.7669e-05	0.969884	mtcn_adj
chr10:20167540:A:G	0.002098	-0.1224	0.02642	3.5975e-06	NA	mtcn_adj
chr10:22863997:C:T	0.003744	-0.08515	0.02031	2.7606e-05	NA	mtcn_adj
chr10:26408365:G:T	0.6091	0.01025	0.002327	1.0568e-05	0.916389	mtcn_adj
chr10:27026856:G:A	0.2176	0.01217	0.002736	8.6497e-06	0.595525	mtcn_adj
chr10:35591844:G:A	0.0006306	-0.2167	0.0504	1.7179e-05	NA	mtcn_adj
chr10:36589688:T:G	0.0006373	-0.2111	0.04714	7.5509e-06	0.315937	mtcn_adj
chr10:43789742:G:C	0.08873	-0.0199	0.00398	5.781e-07	0.470977	mtcn_adj
chr10:45501651:C:G	0.0426	-0.02286	0.00559	4.3351e-05	0.597723	mtcn_adj
chr10:54642065:C:T	0.0004476	0.2663	0.05644	2.3823e-06	NA	mtcn_adj
chr10:57025575:T:C	0.0001002	-0.7161	0.1269	1.6904e-08	NA	mtcn_adj
chr10:58385319:A:G	0.4193	0.07061	0.002295	6.3096e-208	0.630812	mtcn_adj
chr10:61919861:A:G	0.0007778	0.1945	0.04443	1.1995e-05	NA	mtcn_adj
chr10:63267850:A:T	0.4168	-0.04569	0.002286	7.5858e-89	0.193776	mtcn_adj
chr10:65342223:T:G	0.001439	0.1379	0.0326	2.3281e-05	0.872208	mtcn_adj
chr10:65734919:G:GT	0.01245	0.4048	0.09188	1.0544e-05	NA	mtcn_adj
chr10:66596388:G:A	0.02624	-0.03043	0.007246	2.673e-05	0.937389	mtcn_adj
chr10:67405316:C:T	0.0006836	-0.1877	0.04623	4.9091e-05	NA	mtcn_adj
chr10:69258717:A:G	0.002019	0.1355	0.02772	1.0186e-06	0.325162	mtcn_adj
chr10:74341364:C:CA	0.1335	-0.01463	0.003371	1.4256e-05	0.670193	mtcn_adj
chr10:79137758:G:A	0.4722	-0.01281	0.002304	2.673e-08	0.493515	mtcn_adj
chr10:89077475:C:T	0.004783	-0.07324	0.01706	1.7539e-05	NA	mtcn_adj
chr10:89307012:C:A	0.7324	0.01205	0.002551	2.3281e-06	0.181677	mtcn_adj
chr10:90584035:T:C	4.949e-05	0.725	0.1755	3.6308e-05	NA	mtcn_adj
chr10:91085911:T:C	0.005185	0.07165	0.01728	3.3806e-05	NA	mtcn_adj
chr10:96085482:G:A	0.0004266	-0.2549	0.05767	9.8628e-06	NA	mtcn_adj
chr10:97584186:G:A	0.0008727	0.1895	0.0416	5.2602e-06	0.266747	mtcn_adj
chr10:100992588:T:G	0.01874	-0.1522	0.00837	6.6069e-74	0.00635331	mtcn_adj
chr10:102578181:G:A	0.3196	0.03127	0.002427	5.6234e-38	0.331665	mtcn_adj
chr10:113315215:A:G	0.2577	0.01137	0.002572	9.8628e-06	0.916136	mtcn_adj
chr10:113588287:G:A	0.04253	-0.0261	0.005675	4.2462e-06	0.0395367	mtcn_adj
chr10:119338107:G:A	0.00013	0.4413	0.1081	4.4259e-05	NA	mtcn_adj
chr10:123576243:C:G	0.9845	-0.04369	0.009558	4.8529e-06	0.686278	mtcn_adj
chr10:132245440:C:T	0.00215	0.1133	0.02516	6.6834e-06	0.060256	mtcn_adj
chr11:2852864:C:T	0.00155	0.1288	0.03167	4.7424e-05	NA	mtcn_adj
chr11:4117074:C:T	0.34	0.03415	0.00238	1.0715e-46	0.538642	mtcn_adj
chr11:5227002:T:A	0.001273	0.2843	0.03787	6.0256e-14	0.301439	mtcn_adj
chr11:6014322:C:T	0.04647	0.2216	0.04862	5.1642e-06	NA	mtcn_adj
chr11:7539408:C:T	0.0003035	-0.291	0.07136	4.5394e-05	NA	mtcn_adj
chr11:9064544:G:A	6.462e-05	-0.6658	0.1552	1.7783e-05	NA	mtcn_adj
chr11:9268750:A:AT	0.2752	-0.01097	0.002595	2.3496e-05	0.0889201	mtcn_adj
chr11:9716208:G:A	0.26	0.01078	0.002576	2.8445e-05	0.857255	mtcn_adj
chr11:13698691:C:T	0.0002406	-0.34	0.08159	3.0761e-05	NA	mtcn_adj
chr11:16835579:A:G	0.0003274	-0.2834	0.0693	4.3251e-05	0.715484	mtcn_adj
chr11:18995236:G:A	0.002798	0.09931	0.0229	1.4421e-05	NA	mtcn_adj
chr11:19831137:G:C	0.3194	-0.01027	0.002441	2.6062e-05	0.100138	mtcn_adj
chr11:21319494:TTA:T	0.8474	0.01415	0.003342	2.2961e-05	0.99975	mtcn_adj
chr11:36051695:G:A	0.0027	0.1056	0.02394	1.0351e-05	NA	mtcn_adj
chr11:36744186:T:C	0.7573	-0.01101	0.00265	3.2584e-05	0.591834	mtcn_adj
chr11:39788926:T:C	0.006954	0.5449	0.1291	2.421e-05	NA	mtcn_adj
chr11:43102980:G:A	8.704e-05	-0.558	0.1331	2.7416e-05	0.0881049	mtcn_adj
chr11:43780245:A:C	0.02605	-0.4397	0.09801	7.2611e-06	NA	mtcn_adj
chr11:45551028:C:T	0.003202	0.09663	0.02088	3.6898e-06	0.996853	mtcn_adj
chr11:46276339:G:A	0.003043	0.09123	0.02157	2.3335e-05	NA	mtcn_adj
chr11:47073223:A:T	0.00271	0.1045	0.0241	1.4655e-05	NA	mtcn_adj
chr11:60859510:G:C	0.02421	-0.0306	0.007357	3.1989e-05	0.6223	mtcn_adj
chr11:63461900:A:T	0.006473	0.5405	0.1307	3.5318e-05	NA	mtcn_adj
chr11:65351829:T:C	0.002081	-0.109	0.02672	4.4771e-05	NA	mtcn_adj
chr11:66054502:G:C	0.4733	0.01016	0.002269	7.5683e-06	0.506407	mtcn_adj
chr11:67801313:C:A	0.0008957	-0.1655	0.04069	4.7534e-05	NA	mtcn_adj
chr11:73235234:T:C	0.04871	-0.02842	0.005242	5.8749e-08	0.89347	mtcn_adj
chr11:75416460:A:T	0.4787	0.01069	0.002311	3.7239e-06	0.656599	mtcn_adj
chr11:77704332:C:A	0.002084	0.1254	0.0275	5.0816e-06	0.927534	mtcn_adj
chr11:81535491:T:G	0.0003584	-0.2629	0.06447	4.5604e-05	NA	mtcn_adj
chr11:85027015:TA:T	0.0005082	0.2471	0.05637	1.1722e-05	NA	mtcn_adj
chr11:94096354:C:G	0.004974	0.6905	0.1501	4.2462e-06	NA	mtcn_adj
chr11:98977890:C:T	0.004206	-0.08295	0.01966	2.4547e-05	0.817278	mtcn_adj
chr11:102826939:T:C	0.0001778	-0.3973	0.0947	2.729e-05	NA	mtcn_adj
chr11:108424588:C:T	0.4092	0.009501	0.002288	3.281e-05	0.873534	mtcn_adj
chr11:111514809:C:G	0.003534	-0.07878	0.01938	4.7973e-05	NA	mtcn_adj
chr11:113152503:A:G	0.000209	0.3862	0.08524	5.8884e-06	NA	mtcn_adj
chr11:116804102:A:G	0.3456	0.01022	0.002417	2.3335e-05	0.776426	mtcn_adj
chr11:117022834:TA:T	0.7575	0.01184	0.002684	1.0233e-05	0.481837	mtcn_adj
chr11:118045093:T:C	9.692e-05	0.5654	0.1253	6.3973e-06	NA	mtcn_adj
chr11:118722094:G:A	0.6116	0.00984	0.002344	2.6853e-05	0.829755	mtcn_adj
chr11:119630376:G:T	0.001629	-0.1383	0.03069	6.6222e-06	NA	mtcn_adj
chr11:121485372:C:G	0.00486	-0.07322	0.01749	2.8249e-05	NA	mtcn_adj
chr11:124038223:C:T	0.01442	0.2929	0.07135	4.0365e-05	NA	mtcn_adj
chr11:124528248:G:A	0.01483	-0.04869	0.009996	1.1066e-06	0.799227	mtcn_adj
chr11:128697981:G:A	0.2485	-0.01172	0.002607	6.8707e-06	0.216073	mtcn_adj
chr11:130904596:T:C	0.00122	-0.1452	0.03343	1.406e-05	NA	mtcn_adj
chr12:4444353:G:A	0.0054	-0.5904	0.1434	3.8282e-05	NA	mtcn_adj
chr12:6139419:A:G	0.6469	0.01584	0.002377	2.6303e-11	0.21062	mtcn_adj
chr12:13802144:A:C	0.09622	0.0159	0.003834	3.3651e-05	0.425402	mtcn_adj
chr12:18492799:T:C	0.02019	-0.03634	0.008228	1.0046e-05	0.354405	mtcn_adj
chr12:27714794:G:A	0.1665	-0.03005	0.00302	2.5119e-23	0.266932	mtcn_adj
chr12:34059719:G:A	0.0001335	-0.455	0.1049	1.4454e-05	0.822527	mtcn_adj
chr12:37998977:G:A	0.0001699	-0.397	0.09331	2.0893e-05	0.606317	mtcn_adj
chr12:39218211:G:T	0.0001676	-0.4318	0.09655	7.7268e-06	0.544377	mtcn_adj
chr12:47119344:A:G	0.001625	-0.1207	0.02962	4.6132e-05	NA	mtcn_adj
chr12:53727801:A:G	0.04435	-0.02485	0.005482	5.8076e-06	0.134617	mtcn_adj
chr12:54329244:G:A	0.4705	0.04878	0.002283	3.1623e-101	0.842267	mtcn_adj
chr12:56438259:G:A	0.0001758	0.3909	0.09553	4.2855e-05	NA	mtcn_adj
chr12:57184890:G:A	0.01981	0.0368	0.008145	6.2517e-06	0.441977	mtcn_adj
chr12:67473330:A:G	0.001262	0.1468	0.0351	2.8973e-05	NA	mtcn_adj
chr12:91285760:A:G	0.0009346	0.1903	0.04214	6.2661e-06	0.084918	mtcn_adj
chr12:92361087:T:G	0.0004531	0.2322	0.05704	4.6881e-05	0.621727	mtcn_adj
chr12:96881229:G:A	0.01075	-0.4324	0.09824	1.0765e-05	NA	mtcn_adj
chr12:106495526:A:G	0.009097	-0.05292	0.01248	2.2336e-05	0.22444	mtcn_adj
chr12:109091319:G:A	0.5714	-0.01346	0.002328	7.4645e-09	0.616737	mtcn_adj
chr12:112057022:T:C	8.182e-05	-0.5725	0.1384	3.54e-05	0.198335	mtcn_adj
chr12:115641857:A:C	0.1993	0.01404	0.002828	6.8391e-07	0.556545	mtcn_adj
chr12:117054304:C:T	0.3278	0.01088	0.002417	6.7453e-06	0.481948	mtcn_adj
chr12:119671479:AGGCACCTCTTCACAGGAC:A	0.07889	0.04313	0.004214	1.349e-24	0.286484	mtcn_adj
chr12:121046950:C:T	0.1393	0.017	0.003377	4.8306e-07	0.0458142	mtcn_adj
chr12:121779004:A:G	0.1311	-0.01768	0.003485	3.9264e-07	0.757705	mtcn_adj
chr12:123287315:G:GCT	0.09432	-0.01594	0.003858	3.6141e-05	0.829545	mtcn_adj
chr12:125332883:CAA:C	0.001871	-0.1311	0.03099	2.3442e-05	0.201419	mtcn_adj
chr12:127543637:T:A	0.002612	-0.09886	0.02423	4.5082e-05	NA	mtcn_adj
chr12:128934671:GTT:G	0.001253	-0.1556	0.03483	7.9068e-06	0.398291	mtcn_adj
chr12:131922121:G:C	0.1128	-0.02046	0.003661	2.2699e-08	0.565458	mtcn_adj
chr12:132405979:G:A	0.03025	-0.02919	0.006634	1.0789e-05	0.241102	mtcn_adj
chr12:132908821:A:T	0.2986	-0.01236	0.002506	8.091e-07	0.434911	mtcn_adj
chr13:20113032:C:T	0.02116	0.03532	0.008171	1.5382e-05	0.427464	mtcn_adj
chr13:22060638:G:C	0.00559	0.06694	0.01638	4.3652e-05	0.0801678	mtcn_adj
chr13:22269859:A:G	0.199	0.0122	0.00299	4.5186e-05	0.381329	mtcn_adj
chr13:30011197:G:A	0.001675	0.1251	0.02942	2.1038e-05	NA	mtcn_adj
chr13:36451105:C:G	0.0003113	0.3041	0.07006	1.4256e-05	NA	mtcn_adj
chr13:41205987:A:G	0.5558	-0.01017	0.002278	8.0724e-06	0.0889201	mtcn_adj
chr13:41753067:G:C	0.0006528	-0.208	0.04947	2.6182e-05	NA	mtcn_adj
chr13:41977432:G:A	0.1248	0.01458	0.003412	1.9364e-05	0.0674528	mtcn_adj
chr13:43236934:T:G	0.0003421	0.2701	0.06412	2.5177e-05	NA	mtcn_adj
chr13:53010512:G:A	0.0004064	-0.2747	0.0603	5.224e-06	0.698393	mtcn_adj
chr13:56283865:G:A	0.0002435	-0.3803	0.08204	3.5481e-06	NA	mtcn_adj
chr13:68675020:A:T	0.9967	-0.09956	0.02316	1.7219e-05	0.203142	mtcn_adj
chr13:70069901:G:T	0.003307	0.09233	0.02157	1.8578e-05	NA	mtcn_adj
chr13:70707798:C:T	0.001156	0.15	0.03623	3.4754e-05	NA	mtcn_adj
chr13:76336933:G:A	0.0001584	-0.425	0.1011	2.6303e-05	NA	mtcn_adj
chr13:95391360:C:T	0.000408	0.2698	0.05962	6.0117e-06	0.894314	mtcn_adj
chr13:97806505:G:T	0.0008898	0.168	0.04114	4.4157e-05	0.681397	mtcn_adj
chr13:101305046:C:T	0.0001336	-0.4481	0.1053	2.0893e-05	NA	mtcn_adj
chr13:101897963:C:T	0.0006105	-0.2041	0.0486	2.6853e-05	0.398658	mtcn_adj
chr13:105845093:G:C	0.1983	0.01259	0.0029	1.4223e-05	0.487978	mtcn_adj
chr13:108388390:A:T	0.002034	-0.1151	0.0267	1.6293e-05	0.404855	mtcn_adj
chr13:109821538:C:T	0.03088	0.02742	0.006553	2.8642e-05	0.377485	mtcn_adj
chr13:110455052:A:G	0.1976	0.01337	0.002825	2.2233e-06	0.777678	mtcn_adj
chr14:20470092:A:C	0.2448	0.02975	0.002617	6.166e-30	0.804526	mtcn_adj
chr14:21244031:G:GT	0.2284	0.01298	0.002795	3.4277e-06	0.0135831	mtcn_adj
chr14:30423585:G:A	0.0001103	0.4884	0.1185	3.7497e-05	NA	mtcn_adj
chr14:32065437:C:G	0.5759	-0.009438	0.0023	4.0738e-05	0.702102	mtcn_adj
chr14:33883882:T:C	8.098e-05	0.5776	0.1298	8.531e-06	NA	mtcn_adj
chr14:38718444:T:A	0.0004741	-0.2448	0.05872	3.0549e-05	0.0119124	mtcn_adj
chr14:42475112:G:T	0.01004	0.05131	0.0115	8.1846e-06	0.737225	mtcn_adj
chr14:45249848:T:A	0.0001111	0.528	0.122	1.5136e-05	NA	mtcn_adj
chr14:54008694:G:A	0.02444	0.03261	0.007308	8.0724e-06	0.255035	mtcn_adj
chr14:54717006:C:T	0.0005702	-0.2212	0.05133	1.6331e-05	NA	mtcn_adj
chr14:58653681:G:A	2.633e-05	0.9597	0.2302	3.069e-05	NA	mtcn_adj
chr14:63604911:G:C	0.001712	-0.1477	0.02955	5.7943e-07	NA	mtcn_adj
chr14:64051916:T:G	0.001575	-0.1196	0.02905	3.8371e-05	NA	mtcn_adj
chr14:65115379:G:A	0.566	-0.01352	0.002285	3.342e-09	0.190371	mtcn_adj
chr14:68506829:A:G	0.524	0.01046	0.002311	5.9429e-06	0.242829	mtcn_adj
chr14:68877573:T:G	0.2396	-0.01234	0.002651	3.2211e-06	0.23206	mtcn_adj
chr14:73749639:G:A	0.3389	-0.009856	0.002406	4.1976e-05	0.581433	mtcn_adj
chr14:78204469:C:T	9.059e-05	-0.6	0.1352	9.1201e-06	NA	mtcn_adj
chr14:79345710:GT:G	0.001068	-0.1726	0.03822	6.3096e-06	NA	mtcn_adj
chr14:82452961:T:C	0.5059	-0.009342	0.002267	3.7757e-05	0.442385	mtcn_adj
chr14:88318360:C:T	0.00234	-0.1065	0.02443	1.3092e-05	NA	mtcn_adj
chr14:88763663:G:A	0.002491	-0.1042	0.02376	1.1561e-05	NA	mtcn_adj
chr14:91150950:G:A	0.4053	0.01095	0.002326	2.5119e-06	0.200817	mtcn_adj
chr14:91779639:G:C	0.1691	0.01881	0.00302	4.6666e-10	0.828037	mtcn_adj
chr14:92941911:G:A	0.01197	-0.04598	0.0111	3.4435e-05	0.539883	mtcn_adj
chr14:100713704:T:A	0.1365	-0.02084	0.003288	2.3121e-10	0.588031	mtcn_adj
chr14:102599807:TG:T	0.8108	-0.01646	0.002888	1.1967e-08	0.456667	mtcn_adj
chr14:105753400:G:A	0.3283	0.01198	0.002525	2.0989e-06	0.729625	mtcn_adj
chr15:26323618:GA:G	0.02242	0.2882	0.0681	2.3121e-05	NA	mtcn_adj
chr15:29912854:A:G	0.007057	0.0579	0.01425	4.8195e-05	NA	mtcn_adj
chr15:31322598:T:C	0.006846	-0.06314	0.01459	1.5101e-05	0.20893	mtcn_adj
chr15:32698046:T:C	0.002385	-0.8793	0.2137	3.8726e-05	NA	mtcn_adj
chr15:40305028:G:A	0.7033	-0.01092	0.002462	9.247e-06	0.654636	mtcn_adj
chr15:42059140:T:C	0.4237	0.009716	0.002291	2.2284e-05	0.320258	mtcn_adj
chr15:47977374:C:T	0.0008514	0.1832	0.04375	2.8119e-05	0.619869	mtcn_adj
chr15:50061080:T:G	0.2394	-0.01457	0.002657	4.14e-08	0.650429	mtcn_adj
chr15:58545811:A:G	0.3786	-0.01149	0.002337	8.7902e-07	0.85012	mtcn_adj
chr15:60694027:C:T	0.01228	0.04738	0.01125	2.5235e-05	0.464622	mtcn_adj
chr15:64886121:G:C	0.1614	-0.01563	0.003082	3.9355e-07	0.370937	mtcn_adj
chr15:68517414:C:T	0.003059	-0.09209	0.02253	4.3752e-05	0.170373	mtcn_adj
chr15:73262711:A:G	0.001162	-0.1519	0.03709	4.2073e-05	0.362243	mtcn_adj
chr15:73748071:G:A	0.001035	-0.1883	0.03931	1.6596e-06	0.10792	mtcn_adj
chr15:74304074:C:T	0.03962	0.02929	0.005788	4.1687e-07	0.64254	mtcn_adj
chr15:78253165:G:A	0.3132	-0.01279	0.002438	1.5596e-07	0.0899498	mtcn_adj
chr15:82876980:G:A	7.097e-05	0.6256	0.1423	1.0965e-05	NA	mtcn_adj
chr15:83100814:G:A	7.093e-05	0.619	0.1393	8.8716e-06	NA	mtcn_adj
chr15:86551942:T:C	0.0001401	-0.4319	0.103	2.7353e-05	NA	mtcn_adj
chr15:92864992:C:G	0.000838	-0.1752	0.04278	4.2364e-05	NA	mtcn_adj
chr15:95546530:G:C	0.002253	-0.107	0.02636	4.9431e-05	NA	mtcn_adj
chr15:98704903:G:T	0.1469	0.01322	0.003182	3.2584e-05	0.337443	mtcn_adj
chr15:101773243:G:T	0.01314	-0.3741	0.09124	4.1305e-05	NA	mtcn_adj
chr16:720103:C:G	0.2333	-0.01155	0.002696	1.8408e-05	0.450713	mtcn_adj
chr16:4924304:C:A	0.01613	0.04004	0.009072	1.0139e-05	0.455407	mtcn_adj
chr16:7000762:G:A	0.035	0.02623	0.006429	4.4978e-05	0.967765	mtcn_adj
chr16:8399370:AGAAG:A	0.3075	0.01043	0.002461	2.2646e-05	0.762781	mtcn_adj
chr16:8942424:C:G	0.8062	0.02042	0.002872	1.1749e-12	0.950736	mtcn_adj
chr16:10854913:T:C	0.7691	0.01152	0.002763	3.0409e-05	0.562082	mtcn_adj
chr16:11713661:G:C	0.4886	-0.0116	0.002258	2.799e-07	0.644021	mtcn_adj
chr16:16040137:T:C	0.2366	0.014	0.002657	1.3552e-07	0.923188	mtcn_adj
chr16:19152557:T:C	0.007618	-0.06834	0.01412	1.2942e-06	0.924869	mtcn_adj
chr16:21965441:G:A	0.05307	-0.02296	0.005026	4.9317e-06	0.97277	mtcn_adj
chr16:23038303:A:G	0.02473	0.03495	0.007322	1.8113e-06	0.465479	mtcn_adj
chr16:31189516:A:T	0.00116	-0.1595	0.03737	1.9588e-05	NA	mtcn_adj
chr16:46727538:T:G	0.003021	0.095	0.02211	1.7418e-05	0.044978	mtcn_adj
chr16:51581915:G:A	0.0003563	0.2781	0.06455	1.6444e-05	NA	mtcn_adj
chr16:56972678:C:T	0.1821	0.01585	0.002926	6.0395e-08	0.482281	mtcn_adj
chr16:59769722:A:G	0.001891	-0.1181	0.02854	3.5075e-05	NA	mtcn_adj
chr16:65260481:G:A	0.05188	0.02311	0.005144	7.0146e-06	0.431817	mtcn_adj
chr16:66915861:G:A	0.03047	0.02703	0.006581	4.0087e-05	0.566109	mtcn_adj
chr16:68506095:C:T	0.01848	0.03823	0.008525	7.3282e-06	0.780369	mtcn_adj
chr16:70261671:A:AT	0.4423	-0.01045	0.002332	7.4302e-06	0.938231	mtcn_adj
chr16:70889695:G:A	0.0442	-0.02413	0.005937	4.8195e-05	0.565327	mtcn_adj
chr16:71581710:C:T	0.5255	-0.009174	0.002256	4.7863e-05	0.55437	mtcn_adj
chr16:71975222:AT:A	0.6021	-0.0118	0.002428	1.1722e-06	0.95704	mtcn_adj
chr16:72405583:G:A	0.0002997	0.2929	0.06921	2.3121e-05	NA	mtcn_adj
chr16:79721754:G:C	0.002701	-0.09831	0.02344	2.7416e-05	0.0885116	mtcn_adj
chr16:81570166:G:A	0.5998	-0.009839	0.002305	1.9634e-05	0.50501	mtcn_adj
chr16:81835363:A:C	0.1448	-0.01982	0.003213	6.8865e-10	0.0717794	mtcn_adj
chr16:86741084:C:T	0.0005062	0.2322	0.05592	3.2961e-05	0.0431519	mtcn_adj
chr16:88469183:C:T	0.3214	-0.01846	0.002447	4.5709e-14	0.115638	mtcn_adj
chr16:89613460:CCTCTCTCCCTCCTG:C	0.5194	-0.01522	0.002377	1.5417e-10	0.661759	mtcn_adj
chr17:2249963:G:C	0.689	-0.013	0.002443	1.0423e-07	0.755092	mtcn_adj
chr17:5218964:G:C	8.631e-05	0.5748	0.1312	1.1912e-05	NA	mtcn_adj
chr17:7545140:C:G	0.8496	-0.01506	0.00319	2.355e-06	0.5098	mtcn_adj
chr17:8259502:T:C	0.7931	-0.01237	0.002799	9.9083e-06	0.745075	mtcn_adj
chr17:16948873:A:G	0.007137	0.06116	0.01367	7.709e-06	NA	mtcn_adj
chr17:18269823:G:A	0.1105	0.03955	0.003597	3.9811e-28	0.492606	mtcn_adj
chr17:28951703:G:A	0.0004452	-0.229	0.05628	4.6989e-05	0.750758	mtcn_adj
chr17:29397615:T:A	0.5367	-0.0107	0.002467	1.4454e-05	0.64328	mtcn_adj
chr17:34986710:A:G	0.4642	-0.01643	0.002268	4.3652e-13	0.169434	mtcn_adj
chr17:35596533:T:G	0.04273	-0.02376	0.005593	2.1528e-05	0.461105	mtcn_adj
chr17:45317812:A:G	0.7463	-0.01222	0.002599	2.5942e-06	0.543751	mtcn_adj
chr17:46053939:T:C	0.549	0.0107	0.002273	2.5061e-06	0.0422669	mtcn_adj
chr17:57448565:T:C	0.537	-0.01013	0.002272	8.2035e-06	0.754397	mtcn_adj
chr17:61668720:TTG:T	0.2782	-0.01226	0.002686	5.0119e-06	0.369318	mtcn_adj
chr17:63909686:G:A	0.01329	0.04507	0.01031	1.2274e-05	0.0539511	mtcn_adj
chr17:64480334:C:G	0.01164	0.08732	0.01134	1.349e-14	0.388776	mtcn_adj
chr17:78410611:T:C	0.654	-0.01087	0.002515	1.5453e-05	0.684384	mtcn_adj
chr17:80144685:C:A	0.000186	0.3956	0.08724	5.781e-06	0.44412	mtcn_adj
chr17:80943144:G:A	8.265e-05	0.611	0.1353	6.3387e-06	NA	mtcn_adj
chr17:81687255:G:A	0.1349	0.04055	0.003298	9.5499e-35	0.338221	mtcn_adj
chr17:83043976:TAA:T	0.3435	0.01238	0.002377	1.9364e-07	0.121787	mtcn_adj
chr18:9617337:G:T	0.742	-0.0158	0.002576	8.4918e-10	0.00587489	mtcn_adj
chr18:22008129:C:T	0.02007	0.03348	0.008245	4.8865e-05	0.734007	mtcn_adj
chr18:24500826:T:G	0.06971	0.02075	0.00447	3.4356e-06	0.80891	mtcn_adj
chr18:28773725:C:T	0.00292	0.7939	0.1885	2.5351e-05	NA	mtcn_adj
chr18:32020967:A:G	0.003952	0.0771	0.0187	3.7411e-05	0.829545	mtcn_adj
chr18:40408564:A:T	0.007916	0.05511	0.01357	4.8978e-05	0.723936	mtcn_adj
chr18:44405546:G:C	0.1311	0.02874	0.003349	9.3325e-18	0.0322107	mtcn_adj
chr18:46261467:G:A	0.01273	-0.04389	0.01016	1.556e-05	0.337598	mtcn_adj
chr18:51208859:C:T	0.4238	0.0103	0.002371	1.3964e-05	0.921913	mtcn_adj
chr18:57235276:T:C	0.001331	0.1645	0.03382	1.1561e-06	0.761027	mtcn_adj
chr18:58171543:G:T	0.01064	0.407	0.09952	4.3152e-05	NA	mtcn_adj
chr18:63253621:C:T	0.02863	-0.04346	0.006764	1.3122e-10	0.943061	mtcn_adj
chr18:67544310:C:G	0.0005401	-0.227	0.05539	4.1495e-05	0.819993	mtcn_adj
chr18:68485848:T:C	0.9963	0.09933	0.02033	1.0304e-06	0.77983	mtcn_adj
chr18:69849610:A:C	0.5644	0.0119	0.002276	1.7179e-07	0.48708	mtcn_adj
chr18:76745318:G:T	0.01605	0.4055	0.08632	2.6363e-06	NA	mtcn_adj
chr18:77912152:C:G	0.02426	0.03126	0.007538	3.3574e-05	0.208449	mtcn_adj
chr19:300952:T:G	0.2776	0.01049	0.002569	4.4463e-05	0.352209	mtcn_adj
chr19:634095:A:G	0.4506	-0.01209	0.002282	1.1885e-07	0.72929	mtcn_adj
chr19:1207239:G:T	0.2216	-0.02077	0.002718	2.138e-14	0.845707	mtcn_adj
chr19:4080652:C:A	0.702	-0.0117	0.002513	3.2359e-06	0.358592	mtcn_adj
chr19:4983203:G:A	0.6591	-0.009721	0.002383	4.529e-05	0.488427	mtcn_adj
chr19:5711919:C:T	0.0948	0.1268	0.003947	1.5849e-226	0.912053	mtcn_adj
chr19:9971663:C:G	0.002083	0.1167	0.02829	3.7154e-05	NA	mtcn_adj
chr19:10278473:G:A	0.004883	-0.08856	0.0165	7.9616e-08	NA	mtcn_adj
chr19:11077868:CT:C	0.1388	0.01977	0.003373	4.6345e-09	0.230994	mtcn_adj
chr19:12133085:A:G	0.01382	0.04015	0.009797	4.1687e-05	0.428154	mtcn_adj
chr19:13052730:T:C	0.01124	0.0472	0.01072	1.0691e-05	0.33266	mtcn_adj
chr19:14062491:C:T	0.001276	-0.1515	0.03686	3.9537e-05	0.00262422	mtcn_adj
chr19:16077789:T:C	0.01985	0.03454	0.008216	2.6122e-05	0.28847	mtcn_adj
chr19:17291286:GT:G	0.2928	-0.03052	0.00249	1.5488e-34	0.416294	mtcn_adj
chr19:18304933:AAACC:A	0.05875	-0.02373	0.004875	1.1246e-06	0.328473	mtcn_adj
chr19:19308262:G:A	0.07816	0.02149	0.004211	3.3266e-07	0.779651	mtcn_adj
chr19:20865359:C:T	0.004247	-0.08294	0.01917	1.5171e-05	0.38824	mtcn_adj
chr19:21358858:T:A	0.02039	-0.03565	0.008694	4.1115e-05	0.68281	mtcn_adj
chr19:23225601:G:A	0.003802	-0.08243	0.01953	2.4378e-05	0.453942	mtcn_adj
chr19:31151754:C:G	0.006031	0.0622	0.01481	2.6669e-05	0.0576766	mtcn_adj
chr19:31356036:C:T	0.0007003	-0.1922	0.04508	2.0184e-05	0.426187	mtcn_adj
chr19:34063551:G:A	0.005753	0.06441	0.01575	4.3351e-05	0.428351	mtcn_adj
chr19:44909976:G:T	0.08035	0.03204	0.004146	1.0965e-14	0.0272898	mtcn_adj
chr19:49538634:T:C	0.04108	0.02721	0.005831	3.0549e-06	0.300677	mtcn_adj
chr19:51954283:G:T	0.03669	0.02492	0.006112	4.5709e-05	0.108193	mtcn_adj
chr19:53109467:T:C	0.1582	0.01313	0.003087	2.0989e-05	0.232541	mtcn_adj
chr19:55027704:T:G	0.8329	-0.03045	0.003019	6.3096e-24	0.835718	mtcn_adj
chr19:58556256:C:T	0.2213	-0.01229	0.002732	6.8077e-06	0.611928	mtcn_adj
chr20:1940877:C:A	0.3411	-0.02702	0.002401	2.2387e-29	0.854378	mtcn_adj
chr20:17631132:T:C	0.4327	0.01125	0.002337	1.4894e-06	0.181051	mtcn_adj
chr20:17937760:C:G	0.2419	0.01798	0.002628	7.9433e-12	0.61052	mtcn_adj
chr20:32660463:C:T	0.05259	0.02727	0.00506	7.0307e-08	0.712689	mtcn_adj
chr20:33033548:T:A	0.06021	0.02387	0.004804	6.7143e-07	0.399945	mtcn_adj
chr20:35367110:C:A	0.6132	0.01066	0.002451	1.3614e-05	0.950495	mtcn_adj
chr20:35957573:A:G	0.9157	-0.01724	0.004172	3.581e-05	0.162705	mtcn_adj
chr20:36342749:G:A	0.04473	-0.028	0.005462	2.958e-07	0.678422	mtcn_adj
chr20:36951003:C:A	0.01466	-0.0605	0.01012	2.2387e-09	0.47326	mtcn_adj
chr20:38081218:G:A	0.002003	0.1482	0.02675	3.02e-08	0.501303	mtcn_adj
chr20:40032189:T:A	0.001736	0.1271	0.0292	1.3397e-05	NA	mtcn_adj
chr20:40537558:T:A	0.001516	0.149	0.03099	1.5241e-06	NA	mtcn_adj
chr20:40848980:G:A	0.001742	0.1366	0.02906	2.5645e-06	0.605202	mtcn_adj
chr20:41310027:T:G	0.001575	0.1521	0.03115	1.0399e-06	NA	mtcn_adj
chr20:42473674:T:C	0.001653	0.1461	0.02959	7.8886e-07	0.809991	mtcn_adj
chr20:42761127:G:A	0.001778	0.1353	0.02797	1.3243e-06	0.172306	mtcn_adj
chr20:43231183:A:G	0.001655	0.1497	0.02975	4.8753e-07	0.866702	mtcn_adj
chr20:44642751:C:G	0.2405	-0.02252	0.002653	2.138e-17	0.454465	mtcn_adj
chr20:47723902:C:T	0.002176	-0.1072	0.0257	3.013e-05	0.795445	mtcn_adj
chr20:48741947:T:C	0.2433	0.01253	0.002645	2.1478e-06	0.606736	mtcn_adj
chr20:52024608:T:C	0.0004584	-0.2452	0.05836	2.6485e-05	NA	mtcn_adj
chr20:56803395:G:A	0.6695	-0.01098	0.002433	6.3826e-06	0.477419	mtcn_adj
chr20:59022915:A:C	0.04978	0.06398	0.005178	4.5709e-35	0.200678	mtcn_adj
chr20:61895796:A:G	0.0007793	-0.1876	0.0453	3.4514e-05	0.146893	mtcn_adj
chr20:63351050:G:A	0.04964	-0.02157	0.005202	3.3884e-05	0.701455	mtcn_adj
chr21:17356528:C:T	0.0003457	0.344	0.06853	5.1761e-07	NA	mtcn_adj
chr21:22027987:A:G	0.958	-0.02777	0.006167	6.6681e-06	0.381681	mtcn_adj
chr21:26899736:T:C	0.00288	-0.1001	0.02343	1.9364e-05	0.942736	mtcn_adj
chr21:34305597:G:A	0.7273	-0.01077	0.002534	2.1281e-05	0.568329	mtcn_adj
chr21:35044543:T:C	0.2002	0.01658	0.002816	3.8637e-09	0.221922	mtcn_adj
chr21:35616409:A:G	5.579e-05	0.7877	0.1673	2.5061e-06	NA	mtcn_adj
chr21:36121082:T:C	0.004181	0.07935	0.01922	3.6392e-05	NA	mtcn_adj
chr21:36947741:C:CG	0.02385	0.03462	0.007895	1.1614e-05	0.426089	mtcn_adj
chr21:38746239:A:C	0.4309	0.01087	0.002485	1.2274e-05	0.0124451	mtcn_adj
chr21:42903610:C:T	0.0588	-0.1056	0.004779	3.1623e-108	0.649681	mtcn_adj
chr21:43834599:T:C	0.1183	0.01482	0.003543	2.8774e-05	0.146184	mtcn_adj
chr21:44249719:G:A	0.6601	0.01079	0.002388	6.2951e-06	0.734176	mtcn_adj
chr22:17146515:A:G	0.5162	0.00973	0.002368	3.9811e-05	0.252813	mtcn_adj
chr22:17545406:G:A	0.9502	0.02117	0.005218	4.9888e-05	0.565979	mtcn_adj
chr22:19880695:A:G	0.7267	-0.01152	0.002527	5.1761e-06	0.799245	mtcn_adj
chr22:20278480:G:A	0.0007117	0.2056	0.04975	3.581e-05	0.527959	mtcn_adj
chr22:23825164:C:T	0.0009003	0.1692	0.04062	3.1333e-05	0.772503	mtcn_adj
chr22:27627039:C:T	0.7035	0.01109	0.00248	7.7983e-06	0.417927	mtcn_adj
chr22:38047300:T:C	0.009856	-0.05056	0.01189	2.1038e-05	0.0191867	mtcn_adj
chr22:39512414:C:T	0.008147	0.07856	0.01279	8.1658e-10	NA	mtcn_adj
chr22:43133308:G:C	0.6701	0.04828	0.002409	2.1878e-89	0.157906	mtcn_adj
chr22:45902422:T:A	0.0142	0.04255	0.009879	1.6558e-05	0.301509	mtcn_adj
chr22:46266600:A:G	0.1019	-0.01755	0.003728	2.5119e-06	0.842093	mtcn_adj
chr22:47714262:C:A	0.001092	0.1587	0.03605	1.074e-05	0.931816	mtcn_adj
chr22:47981292:A:T	0.008855	-0.05061	0.01234	4.121e-05	0.0918333	mtcn_adj
chr22:50532837:T:C	0.6702	-0.0162	0.002395	1.349e-11	0.987368	mtcn_adj
chrX:13630736:C:T	0.0007581	0.1706	0.04056	2.6002e-05	0.754223	mtcn_adj
chrX:27569722:G:C	0.001112	0.1273	0.03041	2.8249e-05	NA	mtcn_adj
chrX:31192684:T:C	0.02343	-0.0281	0.006579	1.9454e-05	0.558213	mtcn_adj
chrX:48535729:G:A	0.02262	-0.03188	0.006548	1.1246e-06	0.979831	mtcn_adj
chrX:49187155:G:C	0.03188	-0.02813	0.005407	1.9588e-07	0.646249	mtcn_adj
chrX:51334165:G:A	0.3788	-0.007943	0.001921	3.5563e-05	0.428647	mtcn_adj
chrX:55653805:CTTT:C	0.3389	0.009089	0.002212	3.9628e-05	0.134865	mtcn_adj
chrX:57144348:A:AT	0.2221	0.01276	0.00226	1.652e-08	0.550301	mtcn_adj
chrX:58424980:G:A	0.0004887	-0.1891	0.04541	3.1117e-05	NA	mtcn_adj
chrX:64591784:T:C	0.00109	-0.1256	0.0307	4.2756e-05	NA	mtcn_adj
chrX:69215850:C:T	0.0008836	0.1406	0.03452	4.6452e-05	NA	mtcn_adj
chrX:74794792:C:A	0.01763	-0.05137	0.007232	1.2023e-12	0.524807	mtcn_adj
chrX:76330302:C:T	0.01848	-0.04602	0.007207	1.7179e-10	0.664814	mtcn_adj
chrX:77184946:G:T	0.01923	-0.04461	0.007051	2.5061e-10	0.773749	mtcn_adj
chrX:77554331:C:T	0.02464	-0.04058	0.006419	2.5882e-10	0.567414	mtcn_adj
chrX:77806380:C:T	0.02647	-0.03653	0.005997	1.1194e-09	0.373422	mtcn_adj
chrX:80540399:T:C	0.004682	-0.5472	0.1323	3.5237e-05	NA	mtcn_adj
chrX:82804383:G:C	0.5376	0.008021	0.001877	1.9187e-05	0.00818465	mtcn_adj
chrX:83712276:G:A	0.001982	0.6796	0.1605	2.2856e-05	NA	mtcn_adj
chrX:85177047:A:G	0.000106	0.3795	0.09248	4.0738e-05	0.677018	mtcn_adj
chrX:86451103:G:T	0.0006135	-0.1646	0.0388	2.2131e-05	NA	mtcn_adj
chrX:90195312:C:G	0.001759	-0.0984	0.02361	3.069e-05	0.0106905	mtcn_adj
chrX:100669816:A:G	0.3381	-0.01188	0.001989	2.3442e-09	0.937238	mtcn_adj
chrX:101185650:A:G	0.0002743	-0.2745	0.06294	1.2972e-05	NA	mtcn_adj
chrX:119469881:T:G	0.7537	-0.03457	0.002166	2.2909e-57	0.974765	mtcn_adj
chrX:120827934:A:G	0.009196	-0.04775	0.01085	1.0789e-05	0.685015	mtcn_adj
chrX:125197004:A:G	0.002045	0.1036	0.02549	4.8417e-05	0.0321366	mtcn_adj
chrX:128379016:A:G	0.0003173	-0.24	0.05694	2.4946e-05	NA	mtcn_adj
chrX:130870750:A:G	0.0001163	0.4035	0.09914	4.6989e-05	NA	mtcn_adj
chrX:137806164:G:A	0.0007622	0.1592	0.03815	3.02e-05	NA	mtcn_adj
chrX:148502438:G:A	0.579	-0.01025	0.001905	7.5683e-08	0.366775	mtcn_adj
chrX:153521421:C:G	0.000145	-0.3717	0.08661	1.7701e-05	NA	mtcn_adj
chrX:154013378:G:A	0.8586	0.01217	0.002756	9.977e-06	0.66819	mtcn_adj

## Sheet: Table 4
Supplementary table 4: Clumped variants with P < 5e-5 for heteroplasmy traits across AoU+UKB variant: GRCh38 variant analyzed. af_meta: Allele frequency in the meta-analyzed group. This has been set to NA for variants with overall N < 40. beta_meta: Effect size. Alternate allele is effect allele. se_meta: standard error of beta estimate. pval_meta: P-value of beta different from 0. pval_het: hete…
variant	af_meta	beta_meta	se_meta	pval_meta	pval_het	phenotype
chr1:14311277:C:CA	NA	0.6925	0.1701	4.6596e-05	NA	chrM_12684_G_A
chr1:29401481:C:T	NA	0.8568	0.2007	1.96e-05	NA	chrM_12684_G_A
chr1:59233490:G:A	0.1098	-0.329	0.0779	2.418e-05	NA	chrM_12684_G_A
chr1:168570139:G:A	0.1175	0.2932	0.06588	8.5464e-06	0.330219	chrM_12684_G_A
chr1:201344654:C:A	NA	-0.5365	0.1298	3.5358e-05	NA	chrM_12684_G_A
chr1:218535928:G:A	0.1579	-0.2649	0.05855	6.0225e-06	0.725351	chrM_12684_G_A
chr1:235765537:G:A	NA	0.9246	0.2221	3.1359e-05	NA	chrM_12684_G_A
chr2:19221401:C:CA	0.6497	-0.2029	0.04744	1.902e-05	0.704477	chrM_12684_G_A
chr2:29165941:A:G	0.3739	-0.1983	0.04389	6.206e-06	0.0763826	chrM_12684_G_A
chr2:33573084:G:C	0.09882	0.3181	0.07103	7.5046e-06	0.975915	chrM_12684_G_A
chr2:40280162:T:C	NA	0.5713	0.1255	5.3415e-06	NA	chrM_12684_G_A
chr2:45048122:A:G	NA	0.592	0.1328	8.2938e-06	NA	chrM_12684_G_A
chr2:59303101:A:G	0.4541	0.1765	0.04191	2.5419e-05	0.307586	chrM_12684_G_A
chr2:73738911:A:AAT	NA	0.8108	0.1991	4.6689e-05	NA	chrM_12684_G_A
chr2:100905179:G:A	NA	0.6206	0.1483	2.8375e-05	NA	chrM_12684_G_A
chr2:102707876:C:G	0.0677	0.3677	0.08564	1.7558e-05	0.245613	chrM_12684_G_A
chr2:105636547:C:T	0.5185	0.1803	0.04178	1.6047e-05	0.0956557	chrM_12684_G_A
chr2:148785314:T:A	NA	0.5463	0.1242	1.0865e-05	NA	chrM_12684_G_A
chr2:163224609:T:C	NA	0.783	0.1867	2.7262e-05	NA	chrM_12684_G_A
chr2:163965248:T:TA	NA	0.7193	0.1752	4.0266e-05	NA	chrM_12684_G_A
chr2:165793066:TG:T	NA	0.6816	0.1654	3.7921e-05	NA	chrM_12684_G_A
chr2:206231599:A:G	NA	0.7141	0.1622	1.0757e-05	NA	chrM_12684_G_A
chr3:8351050:C:G	NA	0.9897	0.2051	1.3987e-06	NA	chrM_12684_G_A
chr3:39776035:C:CT	0.4845	-0.1763	0.04337	4.8159e-05	0.181047	chrM_12684_G_A
chr3:160637703:C:A	NA	0.7068	0.1726	4.2331e-05	NA	chrM_12684_G_A
chr3:173348339:G:T	0.07435	0.3621	0.08107	7.8893e-06	0.914461	chrM_12684_G_A
chr4:39419205:T:C	0.06286	0.3522	0.08591	4.1492e-05	0.859074	chrM_12684_G_A
chr4:94491958:G:A	0.2433	-0.2068	0.05065	4.4501e-05	0.448386	chrM_12684_G_A
chr4:138784048:A:T	0.589	0.1899	0.04209	6.4592e-06	0.537461	chrM_12684_G_A
chr4:145885610:CAG:C	NA	0.7752	0.181	1.8458e-05	NA	chrM_12684_G_A
chr4:156144884:G:A	0.3318	-0.1924	0.04414	1.3007e-05	0.422993	chrM_12684_G_A
chr4:178129254:T:A	NA	-0.761	0.1527	6.2846e-07	NA	chrM_12684_G_A
chr4:182477371:C:T	NA	0.4705	0.1158	4.8692e-05	NA	chrM_12684_G_A
chr4:185881338:T:C	0.5146	-0.1789	0.04378	4.4058e-05	0.568417	chrM_12684_G_A
chr4:186298133:A:AACACACACACACAC	NA	0.9706	0.2318	2.8093e-05	NA	chrM_12684_G_A
chr5:4248284:G:A	0.7491	0.2444	0.05078	1.4851e-06	0.952876	chrM_12684_G_A
chr5:102234890:T:C	NA	0.7599	0.1868	4.7395e-05	NA	chrM_12684_G_A
chr5:103458830:T:A	NA	0.5895	0.1214	1.2038e-06	NA	chrM_12684_G_A
chr5:115945678:C:CT	0.7531	0.2342	0.05703	4.0266e-05	NA	chrM_12684_G_A
chr5:152189786:G:A	NA	0.9052	0.2051	1.013e-05	NA	chrM_12684_G_A
chr6:2910354:AAAT:A	NA	0.8521	0.2073	3.9469e-05	NA	chrM_12684_G_A
chr6:13770410:T:G	0.2996	0.527	0.1179	7.8893e-06	NA	chrM_12684_G_A
chr6:46926486:G:C	0.08299	0.351	0.07827	7.2828e-06	0.555548	chrM_12684_G_A
chr6:52727119:G:A	0.06737	0.4015	0.08487	2.2378e-06	0.51038	chrM_12684_G_A
chr6:71189602:A:G	NA	0.9415	0.2266	3.2639e-05	NA	chrM_12684_G_A
chr6:77991217:C:A	NA	1.015	0.2107	1.4412e-06	NA	chrM_12684_G_A
chr6:85113297:GTATATATATATA:G	NA	0.7789	0.182	1.8644e-05	NA	chrM_12684_G_A
chr6:87733066:C:CAAAA	NA	0.8011	0.1925	3.1674e-05	NA	chrM_12684_G_A
chr6:133837436:T:TTAA	NA	0.6228	0.1471	2.3232e-05	NA	chrM_12684_G_A
chr6:149141847:T:C	0.1919	0.2219	0.05339	3.2639e-05	0.501977	chrM_12684_G_A
chr7:608598:GTCAGTGTGTGGCAGGGCTGTAGGGAGGGCTGGGGGGCCTCCACTGTCCTCCCACCTGGGGAGGGA:G	0.2748	0.4491	0.1103	4.641e-05	NA	chrM_12684_G_A
chr7:6745603:C:T	0.1488	-0.2892	0.069	2.7813e-05	NA	chrM_12684_G_A
chr7:9899195:A:AT	0.9038	0.308	0.07201	1.8831e-05	0.781063	chrM_12684_G_A
chr7:20142397:T:G	0.4319	0.1946	0.0423	4.244e-06	0.807591	chrM_12684_G_A
chr7:37094053:C:T	NA	0.6477	0.1473	1.0974e-05	NA	chrM_12684_G_A
chr7:83352087:C:T	NA	0.5635	0.1342	2.6723e-05	NA	chrM_12684_G_A
chr7:122529873:A:T	NA	0.6932	0.1518	4.9308e-06	NA	chrM_12684_G_A
chr8:4416755:T:C	NA	0.9303	0.2041	5.1321e-06	NA	chrM_12684_G_A
chr8:130033309:C:CA	0.1097	-0.2997	0.07306	4.108e-05	NA	chrM_12684_G_A
chr8:138963865:C:G	NA	0.8488	0.178	1.8506e-06	NA	chrM_12684_G_A
chr9:22774474:ATTTTATTTTATTT:A	0.1308	-0.3077	0.07211	1.9797e-05	NA	chrM_12684_G_A
chr9:23898193:TA:T	0.08734	0.3799	0.09186	3.5358e-05	NA	chrM_12684_G_A
chr9:29902165:C:T	0.3873	0.1854	0.0432	1.7734e-05	0.981297	chrM_12684_G_A
chr9:94669875:T:G	0.4001	-0.1974	0.04639	2.0812e-05	NA	chrM_12684_G_A
chr9:123347170:C:CTGTGTGTTAGGTGTGTGTGTATGGTGTGTGCGGTGTGA	0.9097	-0.3454	0.07932	1.327e-05	0.822506	chrM_12684_G_A
chr9:131321019:C:T	0.6419	-0.1968	0.0433	5.5042e-06	0.132655	chrM_12684_G_A
chr9:131711361:C:CTTT	0.3368	-0.4451	0.1038	1.7913e-05	NA	chrM_12684_G_A
chr10:5475670:G:C	NA	0.7703	0.1842	2.866e-05	NA	chrM_12684_G_A
chr10:12801391:T:C	0.06284	0.4872	0.1032	2.3292e-06	NA	chrM_12684_G_A
chr10:82123005:G:GA	0.6467	-0.3852	0.09373	3.9469e-05	NA	chrM_12684_G_A
chr10:89848089:C:T	NA	0.814	0.1928	2.418e-05	NA	chrM_12684_G_A
chr10:111159608:TTCTC:T	NA	0.9848	0.2268	1.4091e-05	NA	chrM_12684_G_A
chr11:4497439:A:C	0.3584	0.1805	0.04387	3.8687e-05	0.784115	chrM_12684_G_A
chr11:44908756:G:A	0.4302	0.2064	0.05075	4.7442e-05	NA	chrM_12684_G_A
chr11:61501546:C:CA	0.845	-0.6139	0.1434	1.8644e-05	NA	chrM_12684_G_A
chr11:80636411:C:CTTTTT	0.7362	0.2322	0.05078	4.7851e-06	0.587135	chrM_12684_G_A
chr11:127484379:C:G	0.3018	0.1941	0.04396	1.0029e-05	0.494455	chrM_12684_G_A
chr11:130958324:C:T	NA	0.5953	0.1381	1.6208e-05	NA	chrM_12684_G_A
chr12:9288492:G:A	0.8264	-0.5246	0.1266	3.4313e-05	NA	chrM_12684_G_A
chr12:64985593:G:C	0.6081	0.1743	0.04266	4.362e-05	0.840633	chrM_12684_G_A
chr12:100770822:C:G	0.2017	-0.2505	0.05841	1.8093e-05	NA	chrM_12684_G_A
chr12:117670813:C:T	0.07569	-0.3262	0.07858	3.2967e-05	0.354517	chrM_12684_G_A
chr13:47367735:C:G	0.759	-0.2008	0.04834	3.2639e-05	0.54384	chrM_12684_G_A
chr13:55556248:TTC:T	0.7004	-0.4774	0.1137	2.6991e-05	NA	chrM_12684_G_A
chr13:69110723:A:T	NA	0.7599	0.1793	2.2545e-05	NA	chrM_12684_G_A
chr13:105444546:A:T	0.6634	0.1941	0.04333	7.5046e-06	0.664381	chrM_12684_G_A
chr14:30572308:C:T	NA	0.8914	0.2184	4.4948e-05	NA	chrM_12684_G_A
chr14:37724007:A:G	0.05518	0.4556	0.1049	1.395e-05	NA	chrM_12684_G_A
chr14:79601636:G:T	0.3474	0.1884	0.04347	1.4666e-05	0.118126	chrM_12684_G_A
chr14:90426634:G:A	NA	0.5422	0.124	1.225e-05	NA	chrM_12684_G_A
chr14:94223887:G:GT	0.1163	0.3023	0.06893	1.1536e-05	0.35808	chrM_12684_G_A
chr14:96580481:G:A	NA	0.6835	0.1681	4.8015e-05	NA	chrM_12684_G_A
chr14:100987007:G:T	0.1559	0.2654	0.05962	8.5464e-06	0.222017	chrM_12684_G_A
chr14:106492090:G:T	NA	0.7082	0.1555	5.2884e-06	NA	chrM_12684_G_A
chr15:22688282:C:T	0.5346	-0.2018	0.0494	4.4058e-05	NA	chrM_12684_G_A
chr15:24363938:G:A	0.2962	0.204	0.04538	6.9276e-06	0.638841	chrM_12684_G_A
chr15:96352182:C:G	0.1602	-0.2438	0.06007	4.923e-05	0.635019	chrM_12684_G_A
chr16:16531695:T:C	0.2659	-0.2424	0.05888	3.8687e-05	NA	chrM_12684_G_A
chr16:23610782:A:C	0.09846	0.2945	0.07133	3.6434e-05	0.324328	chrM_12684_G_A
chr16:31594898:A:C	NA	0.956	0.2202	1.4232e-05	NA	chrM_12684_G_A
chr16:35330050:G:A	NA	0.6603	0.1328	6.6732e-07	NA	chrM_12684_G_A
chr16:57437512:T:TTTA	NA	0.8642	0.1793	1.4269e-06	NA	chrM_12684_G_A
chr16:87858418:G:A	0.3174	0.1925	0.04497	1.8644e-05	0.831686	chrM_12684_G_A
chr17:3221853:A:G	0.5101	-0.2036	0.04674	1.327e-05	NA	chrM_12684_G_A
chr17:81142080:C:T	0.158	0.2785	0.0593	2.6525e-06	0.887187	chrM_12684_G_A
chr17:81536446:A:G	0.1828	0.2234	0.05455	4.2331e-05	0.777633	chrM_12684_G_A
chr17:82725148:G:A	NA	-0.5693	0.1308	1.3403e-05	NA	chrM_12684_G_A
chr18:6036278:C:G	0.06033	0.3753	0.08666	1.4813e-05	0.522411	chrM_12684_G_A
chr19:5837768:A:AAAAAT	0.09778	0.333	0.07519	9.5402e-06	0.401318	chrM_12684_G_A
chr19:6334357:A:T	0.05841	0.3579	0.08771	4.4948e-05	0.621761	chrM_12684_G_A
chr19:41982309:T:C	NA	0.4782	0.1151	3.2314e-05	NA	chrM_12684_G_A
chr19:43445072:C:T	NA	1.003	0.219	4.6437e-06	NA	chrM_12684_G_A
chr19:43879485:T:G	NA	0.9416	0.2152	1.2128e-05	NA	chrM_12684_G_A
chr19:44347478:T:A	NA	0.8719	0.2096	3.1674e-05	NA	chrM_12684_G_A
chr19:52375412:G:A	0.1365	0.2506	0.06105	4.0266e-05	0.757448	chrM_12684_G_A
chr19:56006428:A:T	0.4738	-0.2194	0.04811	5.081e-06	NA	chrM_12684_G_A
chr20:4267962:A:C	NA	0.8295	0.1876	9.8307e-06	NA	chrM_12684_G_A
chr20:44108308:T:C	0.4214	-0.1704	0.04181	4.5994e-05	0.419203	chrM_12684_G_A
chr21:23059094:C:T	0.0997	-0.3243	0.0728	8.4614e-06	0.201292	chrM_12684_G_A
chr21:23398586:C:A	0.2537	0.2096	0.04788	1.2007e-05	0.889852	chrM_12684_G_A
chr21:34838891:C:G	0.6191	0.1906	0.04349	1.1652e-05	0.297899	chrM_12684_G_A
chr21:38437438:C:T	0.1989	0.2181	0.05224	2.983e-05	0.881703	chrM_12684_G_A
chr22:49448559:ATAAT:A	0.09432	0.3226	0.07755	3.1993e-05	0.0217966	chrM_12684_G_A
chrX:19452060:G:A	0.8678	0.2548	0.06034	2.418e-05	NA	chrM_12684_G_A
chrX:127791535:T:G	0.395	-0.1446	0.03548	4.5765e-05	0.563775	chrM_12684_G_A
chrX:131093195:T:C	NA	0.5754	0.1382	3.1047e-05	NA	chrM_12684_G_A
chr1:97169523:T:TTTTTATTTTATTTTATTTTATTTTA	NA	-0.8081	0.1814	8.3772e-06	NA	chrM_12705_C_T
chr1:186597157:T:TA	0.8272	0.4989	0.1193	2.8948e-05	NA	chrM_12705_C_T
chr1:201954271:CT:C	0.4907	0.1832	0.04511	4.9083e-05	0.445348	chrM_12705_C_T
chr3:66196861:C:T	0.2047	-0.4125	0.09341	1.0029e-05	NA	chrM_12705_C_T
chr4:70837563:C:CA	0.7953	-0.4325	0.1013	1.96e-05	NA	chrM_12705_C_T
chr5:45363145:C:CAT	0.1443	-0.5193	0.1221	2.1232e-05	NA	chrM_12705_C_T
chr5:76511686:G:GTT	NA	-0.5322	0.1248	1.9996e-05	NA	chrM_12705_C_T
chr6:4769965:T:TTGTG	NA	-0.8393	0.1942	1.5573e-05	NA	chrM_12705_C_T
chr6:42687528:T:TTTTATTTA	NA	-0.7582	0.1867	4.8692e-05	NA	chrM_12705_C_T
chr6:169972894:C:T	NA	0.6679	0.162	3.7544e-05	NA	chrM_12705_C_T
chr7:19947880:CTATCGATAGATAGATAGATATCTTTCTG:C	0.3054	0.3806	0.08693	1.2007e-05	NA	chrM_12705_C_T
chr7:28056470:AC:A	0.198	0.4608	0.1094	2.5166e-05	NA	chrM_12705_C_T
chr7:77278435:A:AT	0.2114	0.4263	0.1046	4.604e-05	NA	chrM_12705_C_T
chr8:46046978:A:T	0.2701	0.3935	0.09253	2.1232e-05	NA	chrM_12705_C_T
chr8:46672779:GT:G	0.2701	0.3908	0.09224	2.2545e-05	NA	chrM_12705_C_T
chr8:47020218:C:T	0.7215	-0.3792	0.0894	2.2321e-05	NA	chrM_12705_C_T
chr8:47353708:AT:A	0.6913	-0.3917	0.09274	2.3939e-05	NA	chrM_12705_C_T
chr8:49969918:C:CTG	NA	-0.5787	0.1384	2.8948e-05	NA	chrM_12705_C_T
chr9:99520847:C:CCACACA	NA	0.5866	0.1413	3.2967e-05	NA	chrM_12705_C_T
chr10:12326698:C:CT	0.5755	0.4037	0.0949	2.1021e-05	NA	chrM_12705_C_T
chr10:98283588:G:GT	NA	-0.6024	0.1428	2.4668e-05	NA	chrM_12705_C_T
chr12:20765279:G:A	NA	-0.5556	0.134	3.3971e-05	NA	chrM_12705_C_T
chr12:40833572:TA:T	0.2265	-0.426	0.1024	3.1674e-05	NA	chrM_12705_C_T
chr12:103979109:C:CTTTTTTT	0.7097	-0.39	0.09212	2.3e-05	NA	chrM_12705_C_T
chr12:128035121:C:CAAAAAAAAA	0.6762	0.3981	0.09293	1.8275e-05	NA	chrM_12705_C_T
chr13:23707793:T:TA	0.2113	-0.2313	0.05511	2.6991e-05	0.151072	chrM_12705_C_T
chr13:62989364:G:GTAGA	0.3255	0.3902	0.0908	1.721e-05	NA	chrM_12705_C_T
chr13:87807207:C:T	0.6493	0.3921	0.08572	4.7851e-06	NA	chrM_12705_C_T
chr13:106934909:G:T	0.2936	-0.3818	0.08926	1.8831e-05	NA	chrM_12705_C_T
chr14:48135465:C:T	0.7617	0.3894	0.09307	2.866e-05	NA	chrM_12705_C_T
chr15:59401770:A:AT	0.5906	-0.3948	0.08165	1.3304e-06	NA	chrM_12705_C_T
chr16:83518481:G:GT	NA	0.7215	0.1717	2.6457e-05	NA	chrM_12705_C_T
chr16:88455132:GGT:G	0.5115	-0.2153	0.04709	4.8332e-06	0.952896	chrM_12705_C_T
chr18:43176553:TTGTGTGTGTGTG:T	NA	-0.6965	0.1674	3.1674e-05	NA	chrM_12705_C_T
chr20:17746139:T:TTAGATAGA	NA	0.5697	0.1233	3.8401e-06	NA	chrM_12705_C_T
chr20:57848431:G:A	0.3818	0.1886	0.04556	3.4657e-05	0.116019	chrM_12705_C_T
chr22:25118138:CA:C	NA	-0.7207	0.141	3.2159e-07	NA	chrM_12705_C_T
chr22:33842909:CAAACAAAACA:C	0.5436	0.3353	0.07935	2.3939e-05	NA	chrM_12705_C_T
chrX:32178971:T:TCTCC	NA	-0.8494	0.1881	6.3313e-06	NA	chrM_12705_C_T
chr1:11685285:G:A	0.5281	-0.09553	0.02325	3.9865e-05	0.58485	chrM_146_T_C
chr1:20415556:C:T	NA	-0.5852	0.1374	2.04e-05	NA	chrM_146_T_C
chr1:27303261:C:CAA	NA	-0.6091	0.1384	1.0757e-05	NA	chrM_146_T_C
chr1:37422851:CAT:C	0.4324	0.1006	0.02354	1.902e-05	0.849421	chrM_146_T_C
chr1:38022834:C:CT	0.1178	-0.293	0.06526	7.1386e-06	NA	chrM_146_T_C
chr1:50697944:C:A	0.03234	0.2988	0.06778	1.0439e-05	0.941407	chrM_146_T_C
chr1:66555277:A:G	NA	0.9969	0.2368	2.5419e-05	NA	chrM_146_T_C
chr1:67228110:C:T	0.2702	-0.1359	0.03243	2.7536e-05	NA	chrM_146_T_C
chr1:72713247:T:A	0.1086	0.1597	0.03778	2.3701e-05	0.46538	chrM_146_T_C
chr1:73966742:G:A	0.02373	-0.3457	0.07868	1.1195e-05	0.890386	chrM_146_T_C
chr1:81304775:T:A	0.04545	-0.252	0.05811	1.452e-05	0.525398	chrM_146_T_C
chr1:88576061:C:A	0.02041	-0.3612	0.0841	1.7383e-05	0.890386	chrM_146_T_C
chr1:162671726:G:A	0.05731	0.2152	0.05049	2.0197e-05	0.136286	chrM_146_T_C
chr1:199632743:T:A	NA	0.6339	0.1511	2.7536e-05	NA	chrM_146_T_C
chr1:200110515:T:TA	0.0123	-0.4506	0.1101	4.2756e-05	0.383621	chrM_146_T_C
chr1:208791149:TA:T	0.04828	0.2513	0.05852	1.7558e-05	0.942961	chrM_146_T_C
chr1:218586214:C:T	NA	0.5136	0.1189	1.5573e-05	NA	chrM_146_T_C
chr1:228040841:G:A	NA	-0.6387	0.1503	2.1445e-05	NA	chrM_146_T_C
chr1:238464948:A:G	0.06177	0.2369	0.04992	2.0865e-06	0.979092	chrM_146_T_C
chr1:239848516:G:A	NA	0.8921	0.211	2.3701e-05	NA	chrM_146_T_C
chr2:2684278:A:C	0.0202	0.3486	0.08504	4.1492e-05	0.488117	chrM_146_T_C
chr2:9793529:G:A	0.06767	-0.2065	0.04876	2.2772e-05	0.0624743	chrM_146_T_C
chr2:16633741:G:C	0.08271	0.2009	0.0427	2.5485e-06	0.782705	chrM_146_T_C
chr2:40324029:G:T	0.1656	-0.1654	0.03624	5.0305e-06	0.818976	chrM_146_T_C
chr2:61365546:CA:C	0.01909	-0.3965	0.09221	1.7039e-05	0.328572	chrM_146_T_C
chr2:114867515:C:A	NA	0.7925	0.1927	3.9076e-05	NA	chrM_146_T_C
chr2:136971538:A:C	NA	-0.6566	0.1461	6.9972e-06	0.722889	chrM_146_T_C
chr2:159260666:A:G	0.07148	0.204	0.0471	1.4813e-05	0.82961	chrM_146_T_C
chr2:160230226:CT:C	0.221	-0.1165	0.02806	3.2967e-05	0.250074	chrM_146_T_C
chr2:170608140:G:A	NA	0.6596	0.1593	3.4657e-05	0.758585	chrM_146_T_C
chr2:172342467:ACCTCCT:A	0.04816	-0.455	0.1068	2.0197e-05	NA	chrM_146_T_C
chr2:203649967:C:T	NA	-0.9993	0.2449	4.4948e-05	NA	chrM_146_T_C
chr2:203895075:T:C	0.266	0.1038	0.02552	4.7442e-05	0.788439	chrM_146_T_C
chr2:222244734:CAAA:C	0.2303	-0.1442	0.03486	3.5358e-05	NA	chrM_146_T_C
chr2:229488981:T:A	0.01897	-0.4965	0.1108	7.4299e-06	0.152896	chrM_146_T_C
chr2:233915760:T:TTC	0.1348	-0.3098	0.06838	5.8446e-06	NA	chrM_146_T_C
chr2:234465552:T:C	0.3165	-0.1031	0.02461	2.8093e-05	0.84603	chrM_146_T_C
chr3:10247280:CTT:C	0.2596	0.2074	0.05102	4.7871e-05	NA	chrM_146_T_C
chr3:13169721:G:C	0.3446	0.1007	0.02462	4.3186e-05	0.00471975	chrM_146_T_C
chr3:22934912:T:C	0.04379	-0.2615	0.05897	9.1661e-06	0.41226	chrM_146_T_C
chr3:31678782:C:CTGTGTGTGTGTG	NA	-0.8339	0.2053	4.8546e-05	NA	chrM_146_T_C
chr3:73192419:C:CT	0.07377	0.3899	0.09609	4.9626e-05	NA	chrM_146_T_C
chr3:75722803:C:CAAAAAA	0.06261	0.4692	0.09221	3.6259e-07	NA	chrM_146_T_C
chr3:85659927:T:C	0.1276	-0.1543	0.03383	5.081e-06	0.649339	chrM_146_T_C
chr3:120499708:G:A	NA	-1.111	0.2384	3.144e-06	NA	chrM_146_T_C
chr3:125747958:T:C	0.7168	-0.1175	0.02506	2.7885e-06	0.906477	chrM_146_T_C
chr3:126136163:T:C	0.1859	0.1258	0.02966	2.2321e-05	0.43059	chrM_146_T_C
chr3:170456597:C:T	0.4475	0.09397	0.02312	4.8111e-05	0.646165	chrM_146_T_C
chr3:189151227:C:CTTGGGGT	0.5144	0.118	0.02352	5.2493e-07	0.746843	chrM_146_T_C
chr4:5704869:C:CTATATATA	0.106	0.3104	0.07552	3.9469e-05	NA	chrM_146_T_C
chr4:7388442:A:G	0.02262	0.3382	0.08086	2.8948e-05	0.418031	chrM_146_T_C
chr4:22201254:T:C	NA	0.6915	0.1705	4.9875e-05	NA	chrM_146_T_C
chr4:30552368:T:TAAG	0.1745	0.1298	0.02979	1.3138e-05	0.343695	chrM_146_T_C
chr4:33416660:G:A	0.02504	0.3434	0.07692	8.0487e-06	0.085179	chrM_146_T_C
chr4:40704638:C:T	NA	-0.9436	0.2323	4.8449e-05	NA	chrM_146_T_C
chr4:42650265:T:C	NA	0.6605	0.1501	1.0757e-05	NA	chrM_146_T_C
chr4:43407327:C:T	0.04593	0.238	0.05553	1.8275e-05	0.891544	chrM_146_T_C
chr4:46646466:A:AT	0.3229	-0.1107	0.02451	6.3313e-06	0.00138093	chrM_146_T_C
chr4:47269935:T:TACACAC	0.1458	-0.2635	0.06084	1.4813e-05	NA	chrM_146_T_C
chr4:72827319:G:A	NA	0.8168	0.2011	4.8595e-05	NA	chrM_146_T_C
chr4:74888049:G:A	NA	-0.6983	0.1564	8.0487e-06	NA	chrM_146_T_C
chr4:79227672:C:G	0.8023	-0.1308	0.02933	8.1296e-06	0.490858	chrM_146_T_C
chr4:125977475:C:T	NA	-0.7982	0.1663	1.5928e-06	NA	chrM_146_T_C
chr4:134327107:C:A	0.01844	-0.3778	0.0918	3.8687e-05	0.661993	chrM_146_T_C
chr4:176692882:A:G	0.2406	0.1193	0.02889	3.6072e-05	0.915193	chrM_146_T_C
chr5:18441857:T:TTG	0.8345	-0.2584	0.06132	2.5166e-05	NA	chrM_146_T_C
chr5:41468751:A:G	0.6953	-0.1036	0.025	3.3971e-05	0.0191013	chrM_146_T_C
chr5:55705439:C:CAAA	NA	0.7706	0.1877	4.0266e-05	NA	chrM_146_T_C
chr5:75879754:C:T	0.02029	-0.3689	0.08675	2.1232e-05	0.497082	chrM_146_T_C
chr5:115927405:A:C	NA	-0.805	0.1974	4.54e-05	NA	chrM_146_T_C
chr5:120051598:C:A	0.5357	0.0978	0.02304	2.1879e-05	0.779112	chrM_146_T_C
chr5:120528000:T:C	0.3541	-0.1031	0.02438	2.3232e-05	0.121117	chrM_146_T_C
chr5:123305665:A:G	0.1207	-0.1537	0.03461	8.9846e-06	0.72354	chrM_146_T_C
chr5:133049591:A:G	0.0246	0.3301	0.07523	1.1422e-05	0.919293	chrM_146_T_C
chr5:140759283:G:T	NA	0.5545	0.1328	2.983e-05	NA	chrM_146_T_C
chr5:140971173:C:G	NA	0.6408	0.1452	1.013e-05	NA	chrM_146_T_C
chr5:148275953:G:A	NA	-0.6431	0.1488	1.5573e-05	NA	chrM_146_T_C
chr5:159136854:G:A	NA	0.9797	0.2147	5.081e-06	NA	chrM_146_T_C
chr5:166671878:T:G	0.493	0.0959	0.02291	2.8375e-05	0.422612	chrM_146_T_C
chr5:180426763:A:G	NA	0.8056	0.187	1.6536e-05	NA	chrM_146_T_C
chr6:1897886:T:C	NA	-0.6174	0.1505	4.0671e-05	NA	chrM_146_T_C
chr6:3531685:T:G	NA	0.6402	0.1532	2.9533e-05	NA	chrM_146_T_C
chr6:7023209:C:T	NA	0.7366	0.1777	3.3971e-05	NA	chrM_146_T_C
chr6:11587230:G:T	NA	1.022	0.2263	6.2683e-06	NA	chrM_146_T_C
chr6:13794875:G:C	NA	0.585	0.1439	4.7728e-05	NA	chrM_146_T_C
chr6:16417572:A:G	0.06637	0.1929	0.04756	4.9974e-05	0.0733876	chrM_146_T_C
chr6:23252154:T:C	0.7183	-0.1099	0.02563	1.8093e-05	0.719715	chrM_146_T_C
chr6:41319807:T:A	NA	0.9007	0.1962	4.4172e-06	NA	chrM_146_T_C
chr6:49332196:TC:T	0.8503	0.3014	0.06733	7.58e-06	NA	chrM_146_T_C
chr6:51131755:A:G	NA	0.6926	0.1647	2.5933e-05	NA	chrM_146_T_C
chr6:68796186:TATCTATAAACC:T	NA	-0.647	0.1554	3.1359e-05	NA	chrM_146_T_C
chr6:77988680:G:C	0.06986	0.2017	0.04666	1.5418e-05	0.225824	chrM_146_T_C
chr6:100600235:A:ACACG	NA	0.864	0.2092	3.6434e-05	NA	chrM_146_T_C
chr6:110993231:C:T	NA	0.8369	0.1942	1.6371e-05	NA	chrM_146_T_C
chr6:136196916:C:T	0.3285	-0.643	0.1534	2.7813e-05	NA	chrM_146_T_C
chr6:142762452:GCA:G	NA	-0.6581	0.1595	3.717e-05	NA	chrM_146_T_C
chr6:150130655:C:G	NA	-0.7202	0.1662	1.4666e-05	NA	chrM_146_T_C
chr6:168618174:C:T	NA	0.8725	0.2112	3.6072e-05	NA	chrM_146_T_C
chr7:115321:C:T	0.03144	0.2772	0.06809	4.6736e-05	0.125306	chrM_146_T_C
chr7:1362486:G:A	0.01506	-0.3986	0.09786	4.6317e-05	0.830191	chrM_146_T_C
chr7:5772775:CT:C	0.1766	0.1696	0.03923	1.5418e-05	NA	chrM_146_T_C
chr7:9518267:T:A	0.01364	0.42	0.1029	4.4501e-05	0.71177	chrM_146_T_C
chr7:11868050:T:C	0.07317	0.192	0.04498	1.96e-05	0.496387	chrM_146_T_C
chr7:13537380:C:G	0.324	-0.1044	0.02457	2.1661e-05	0.539237	chrM_146_T_C
chr7:32897521:C:A	NA	0.6559	0.148	9.3513e-06	NA	chrM_146_T_C
chr7:40821582:T:C	0.1098	-0.1616	0.03946	4.2331e-05	0.659812	chrM_146_T_C
chr7:41987101:G:GACACAGAC	0.1841	-0.2632	0.0608	1.4962e-05	NA	chrM_146_T_C
chr7:45468784:G:C	0.05882	0.2242	0.05176	1.4813e-05	0.752165	chrM_146_T_C
chr7:53020883:C:T	0.05341	0.2256	0.05052	7.9686e-06	0.848572	chrM_146_T_C
chr7:69021850:T:TTA	0.9821	-0.8035	0.1827	1.0974e-05	NA	chrM_146_T_C
chr7:94253736:A:G	0.9828	-0.3746	0.09122	4.0266e-05	0.075774	chrM_146_T_C
chr7:95523866:A:G	0.02527	0.3477	0.07668	5.7864e-06	0.643393	chrM_146_T_C
chr7:102327711:CT:C	NA	-0.7235	0.1705	2.1879e-05	NA	chrM_146_T_C
chr7:109637203:C:G	0.04441	-0.2533	0.06121	3.5006e-05	0.583506	chrM_146_T_C
chr7:114711264:T:TG	0.3735	0.2483	0.05179	1.6413e-06	NA	chrM_146_T_C
chr7:117214910:TTGTGTGTGTGTGTGTGTGTGTGTG:T	NA	-0.5812	0.1421	4.3186e-05	NA	chrM_146_T_C
chr7:155619679:T:C	NA	0.8614	0.2013	1.8644e-05	NA	chrM_146_T_C
chr7:158188146:G:A	0.2753	0.1316	0.03199	3.8687e-05	NA	chrM_146_T_C
chr8:15253952:TCACA:T	NA	-0.6719	0.1569	1.8458e-05	NA	chrM_146_T_C
chr8:73285604:A:C	0.5689	-0.09312	0.02275	4.2756e-05	0.109044	chrM_146_T_C
chr8:110545403:T:TTATATATA	NA	0.5432	0.1244	1.2623e-05	NA	chrM_146_T_C
chr8:121143655:T:A	NA	-0.5355	0.1199	8.0487e-06	0.366777	chrM_146_T_C
chr8:127925648:GTT:G	0.3327	0.2013	0.04724	2.04e-05	NA	chrM_146_T_C
chr8:130297726:G:C	NA	0.7084	0.1699	3.0432e-05	NA	chrM_146_T_C
chr8:131497810:T:C	0.1248	-0.1467	0.03555	3.68e-05	0.25183	chrM_146_T_C
chr9:15325515:CA:C	0.4639	0.1221	0.02963	3.7921e-05	NA	chrM_146_T_C
chr9:17646888:C:A	0.01558	0.394	0.09555	3.717e-05	0.958189	chrM_146_T_C
chr9:73587195:C:G	0.4985	0.1074	0.0241	8.2938e-06	0.256661	chrM_146_T_C
chr9:98337219:C:T	0.4373	0.1	0.02305	1.4375e-05	0.419119	chrM_146_T_C
chr9:134753287:G:T	NA	0.9735	0.2344	3.2967e-05	NA	chrM_146_T_C
chr10:2432084:C:CGTGTGT	0.1322	-0.263	0.06457	4.6503e-05	NA	chrM_146_T_C
chr10:4496849:C:T	NA	-0.7562	0.1818	3.1993e-05	NA	chrM_146_T_C
chr10:8228476:T:C	0.08631	0.2583	0.05105	4.2127e-07	NA	chrM_146_T_C
chr10:8783867:C:CACT	0.8319	-0.2614	0.05861	8.2113e-06	NA	chrM_146_T_C
chr10:33473639:G:C	NA	-0.6976	0.166	2.6457e-05	NA	chrM_146_T_C
chr10:42679545:G:A	NA	0.8596	0.2115	4.8063e-05	NA	chrM_146_T_C
chr10:44053319:G:T	0.01608	0.4074	0.09461	1.6702e-05	0.510635	chrM_146_T_C
chr10:44987626:CTT:C	0.04827	0.5549	0.1197	3.5449e-06	NA	chrM_146_T_C
chr10:54836004:G:A	NA	0.8545	0.2012	2.1661e-05	NA	chrM_146_T_C
chr10:59501494:G:A	0.04402	0.2714	0.05675	1.7255e-06	0.661993	chrM_146_T_C
chr10:60033688:T:C	0.08682	0.1711	0.04155	3.7921e-05	0.833601	chrM_146_T_C
chr10:78075734:T:C	0.01769	-0.3738	0.09104	4.0266e-05	0.33454	chrM_146_T_C
chr10:78465494:T:C	0.2699	0.1088	0.02575	2.3701e-05	0.706735	chrM_146_T_C
chr10:83806689:C:CACACACACAG	NA	-0.8359	0.1925	1.4091e-05	NA	chrM_146_T_C
chr10:88145100:G:A	0.5171	0.1021	0.02298	8.8952e-06	0.65968	chrM_146_T_C
chr10:105384757:G:C	NA	-0.9792	0.2315	2.3465e-05	NA	chrM_146_T_C
chr10:105591482:T:C	NA	-0.9356	0.2274	3.8687e-05	NA	chrM_146_T_C
chr10:123033549:A:C	0.3564	-0.1908	0.04662	4.2756e-05	NA	chrM_146_T_C
chr10:132030980:A:C	0.733	-0.1055	0.02571	4.0266e-05	0.772904	chrM_146_T_C
chr11:1591063:G:A	0.019	0.3673	0.08632	2.0812e-05	0.635527	chrM_146_T_C
chr11:4607910:G:A	0.427	-0.5448	0.1305	2.983e-05	NA	chrM_146_T_C
chr11:4955772:G:A	0.0138	-0.4476	0.1072	2.9533e-05	0.165464	chrM_146_T_C
chr11:5184336:A:T	0.8691	0.2661	0.06552	4.8887e-05	NA	chrM_146_T_C
chr11:5730958:C:T	0.01968	0.3728	0.08409	9.2582e-06	0.0566423	chrM_146_T_C
chr11:17289502:G:A	0.01326	-0.4213	0.1022	3.717e-05	0.19909	chrM_146_T_C
chr11:33706551:TAA:T	NA	0.5726	0.1358	2.4668e-05	NA	chrM_146_T_C
chr11:44645399:T:C	NA	0.9619	0.2345	4.108e-05	NA	chrM_146_T_C
chr11:46268755:A:AACAC	0.06711	0.3937	0.09199	1.8644e-05	NA	chrM_146_T_C
chr11:69203349:G:T	NA	0.9177	0.2244	4.3186e-05	NA	chrM_146_T_C
chr11:72540526:CA:C	0.06148	0.4241	0.097	1.2373e-05	NA	chrM_146_T_C
chr11:84257892:G:T	0.7227	-0.1065	0.02603	4.2756e-05	0.69191	chrM_146_T_C
chr11:100746358:C:T	0.01551	0.436	0.097	6.9972e-06	0.126312	chrM_146_T_C
chr11:104310627:G:A	0.101	0.1733	0.03924	9.9295e-06	0.036189	chrM_146_T_C
chr11:115691770:C:CTG	0.8395	-0.1333	0.03172	2.6193e-05	0.816768	chrM_146_T_C
chr11:117623216:CT:C	0.1239	-0.2907	0.06766	1.721e-05	NA	chrM_146_T_C
chr11:120615093:G:A	NA	-0.77	0.1816	2.2321e-05	NA	chrM_146_T_C
chr11:127271278:T:A	0.02951	0.3007	0.07049	1.9996e-05	0.440476	chrM_146_T_C
chr11:128935503:C:T	NA	0.709	0.1721	3.7921e-05	NA	chrM_146_T_C
chr12:10907513:ATG:A	0.5276	-0.2046	0.04482	5.0305e-06	NA	chrM_146_T_C
chr12:11182846:A:AAAAC	0.5368	-0.1887	0.04437	2.1232e-05	NA	chrM_146_T_C
chr12:12653607:AAAC:A	0.4912	0.1832	0.04468	4.1492e-05	NA	chrM_146_T_C
chr12:17566843:A:G	NA	0.6227	0.1407	9.636e-06	NA	chrM_146_T_C
chr12:48916145:A:T	0.0748	-0.3567	0.0876	4.6596e-05	NA	chrM_146_T_C
chr12:68535104:G:C	NA	-0.9052	0.2012	6.7904e-06	NA	chrM_146_T_C
chr12:77925538:GC:G	0.5968	-0.1121	0.02731	4.0266e-05	NA	chrM_146_T_C
chr12:80704242:G:T	0.3952	0.106	0.02386	8.8067e-06	0.559115	chrM_146_T_C
chr12:86842865:G:GC	NA	0.9083	0.215	2.3939e-05	NA	chrM_146_T_C
chr12:89934403:G:A	NA	-0.8248	0.2033	4.9725e-05	NA	chrM_146_T_C
chr12:101324010:G:A	0.2119	-0.1187	0.02828	2.6991e-05	0.544167	chrM_146_T_C
chr12:101620816:T:C	NA	0.5832	0.1417	3.8302e-05	NA	chrM_146_T_C
chr12:107704288:G:C	0.1547	-0.1431	0.03262	1.1536e-05	0.482391	chrM_146_T_C
chr12:129088505:A:G	0.1282	-0.188	0.04397	1.902e-05	NA	chrM_146_T_C
chr13:18570962:CTTT:C	0.1051	-0.2935	0.07097	3.5358e-05	NA	chrM_146_T_C
chr13:39788513:G:C	NA	-0.9408	0.2223	2.3e-05	NA	chrM_146_T_C
chr13:51472421:C:CTGTGTGTG	NA	0.5246	0.1282	4.2756e-05	NA	chrM_146_T_C
chr13:57946129:T:C	0.01187	-0.506	0.1133	7.9686e-06	0.277204	chrM_146_T_C
chr13:58294063:C:T	NA	-0.5769	0.1305	9.8307e-06	0.340275	chrM_146_T_C
chr13:73328884:A:G	NA	-0.7992	0.1962	4.6363e-05	NA	chrM_146_T_C
chr13:79211494:G:A	NA	0.5538	0.1259	1.0974e-05	NA	chrM_146_T_C
chr13:88088041:ACTT:A	0.01372	0.4508	0.1076	2.8093e-05	0.220689	chrM_146_T_C
chr13:88302312:T:A	0.01935	0.3643	0.08811	3.5713e-05	0.697467	chrM_146_T_C
chr13:100123091:C:G	NA	0.5961	0.1347	9.636e-06	NA	chrM_146_T_C
chr13:101958882:C:T	0.09709	0.1603	0.03953	4.9875e-05	0.372134	chrM_146_T_C
chr13:104840816:G:C	NA	0.8096	0.1903	2.0812e-05	NA	chrM_146_T_C
chr13:113084812:G:A	0.0856	0.1786	0.04304	3.3298e-05	0.443792	chrM_146_T_C
chr14:35995723:TCACACACACACACACACACA:T	NA	0.4833	0.1168	3.5006e-05	NA	chrM_146_T_C
chr14:71865149:A:G	NA	0.7709	0.1789	1.6371e-05	NA	chrM_146_T_C
chr14:79306118:G:A	0.1388	-0.1367	0.03332	4.0671e-05	0.596903	chrM_146_T_C
chr14:96808270:CTGCCCCTGTTTTT:C	NA	0.6787	0.1565	1.4375e-05	NA	chrM_146_T_C
chr14:98589816:C:T	0.3594	0.09822	0.02403	4.362e-05	0.256404	chrM_146_T_C
chr15:32699491:G:A	0.01388	0.4422	0.1025	1.6208e-05	0.0177921	chrM_146_T_C
chr15:36522106:C:T	NA	0.9935	0.2324	1.9212e-05	NA	chrM_146_T_C
chr15:42860640:C:CTT	NA	-0.8072	0.1865	1.5112e-05	NA	chrM_146_T_C
chr15:53272242:G:T	0.02697	0.3233	0.07454	1.4375e-05	0.717272	chrM_146_T_C
chr15:60904424:G:A	NA	0.6301	0.1316	1.7083e-06	NA	chrM_146_T_C
chr15:71809739:C:A	NA	0.8467	0.2007	2.4668e-05	NA	chrM_146_T_C
chr15:72074443:A:C	NA	0.8622	0.1938	8.6323e-06	NA	chrM_146_T_C
chr15:88773070:A:AT	NA	0.7564	0.1823	3.3298e-05	NA	chrM_146_T_C
chr15:92614118:G:A	NA	1.045	0.225	3.4401e-06	NA	chrM_146_T_C
chr16:1152540:ACG:A	0.1773	0.2365	0.05744	3.8302e-05	NA	chrM_146_T_C
chr16:9177536:G:T	NA	-0.5616	0.1381	4.7967e-05	NA	chrM_146_T_C
chr16:12337666:A:G	NA	-0.7038	0.1563	6.7228e-06	NA	chrM_146_T_C
chr16:28261428:TACACACACACACAC:T	NA	0.5072	0.1227	3.5713e-05	NA	chrM_146_T_C
chr16:31760622:G:T	0.7393	0.2249	0.05501	4.362e-05	NA	chrM_146_T_C
chr16:46800176:CT:C	0.7837	-0.2375	0.05622	2.3939e-05	NA	chrM_146_T_C
chr16:49386752:T:C	NA	0.7543	0.1847	4.4058e-05	NA	chrM_146_T_C
chr16:51378580:A:G	NA	-1.064	0.2323	4.5975e-06	NA	chrM_146_T_C
chr16:82560544:T:A	0.02421	0.3667	0.08466	1.4813e-05	0.188247	chrM_146_T_C
chr17:3973713:A:C	0.2586	0.1276	0.0311	4.108e-05	NA	chrM_146_T_C
chr17:76186660:G:C	NA	-0.7707	0.1858	3.3633e-05	NA	chrM_146_T_C
chr17:77495379:C:G	0.02406	-0.3614	0.07664	2.4001e-06	0.760636	chrM_146_T_C
chr18:83099:G:C	0.3615	-0.1189	0.02794	2.0812e-05	NA	chrM_146_T_C
chr18:833605:A:G	0.2371	0.112	0.02693	3.1674e-05	0.737566	chrM_146_T_C
chr18:3311082:GT:G	0.02512	-0.3926	0.09085	1.5573e-05	0.352044	chrM_146_T_C
chr18:4422225:G:A	0.8926	-0.1952	0.03892	5.2493e-07	0.184889	chrM_146_T_C
chr18:11871777:C:T	0.02474	0.3126	0.07694	4.8546e-05	0.453663	chrM_146_T_C
chr18:31197343:G:A	NA	0.8936	0.2131	2.7262e-05	NA	chrM_146_T_C
chr18:38157840:G:A	0.979	-0.3538	0.08426	2.6723e-05	0.441887	chrM_146_T_C
chr18:43044984:T:G	NA	-0.53	0.13	4.5536e-05	NA	chrM_146_T_C
chr18:44998180:C:T	0.05499	-0.2083	0.05057	3.8302e-05	0.994882	chrM_146_T_C
chr18:47067849:C:T	0.4666	0.09462	0.02308	4.1492e-05	0.709638	chrM_146_T_C
chr18:49634444:A:G	0.4688	0.09799	0.02293	1.9212e-05	0.996229	chrM_146_T_C
chr18:52704144:A:G	0.08481	-0.1715	0.04189	4.2331e-05	0.915495	chrM_146_T_C
chr18:69638086:G:A	0.02364	-0.3599	0.07995	6.7228e-06	0.546894	chrM_146_T_C
chr19:7649928:A:G	0.2467	-0.1255	0.02639	1.9848e-06	0.4913	chrM_146_T_C
chr19:13451868:TC:T	0.05071	-0.2939	0.0633	3.4401e-06	NA	chrM_146_T_C
chr19:23813825:C:T	NA	0.7174	0.1714	2.8375e-05	NA	chrM_146_T_C
chr19:31597053:C:T	NA	0.8793	0.1971	8.1296e-06	NA	chrM_146_T_C
chr19:33589179:CT:C	0.05482	0.4349	0.1036	2.6991e-05	NA	chrM_146_T_C
chr19:41703897:C:T	0.2571	0.1069	0.02629	4.7919e-05	0.231078	chrM_146_T_C
chr19:42369017:G:A	0.01438	0.462	0.1009	4.6904e-06	0.384235	chrM_146_T_C
chr19:50042117:C:T	NA	0.7482	0.1771	2.3939e-05	NA	chrM_146_T_C
chr19:52050517:G:C	0.01849	-0.3738	0.08858	2.4423e-05	0.576661	chrM_146_T_C
chr20:2017905:A:G	NA	0.7969	0.1906	2.9239e-05	NA	chrM_146_T_C
chr20:24796630:C:T	NA	0.6677	0.1604	3.1359e-05	NA	chrM_146_T_C
chr20:44787313:T:C	0.228	-0.1124	0.02729	3.8302e-05	0.0666034	chrM_146_T_C
chr20:46352821:T:C	NA	-0.5679	0.1388	4.2756e-05	NA	chrM_146_T_C
chr20:48000715:T:TCC	0.4607	-0.1257	0.02884	1.3138e-05	NA	chrM_146_T_C
chr20:49617387:C:G	0.01565	0.3957	0.09692	4.4501e-05	0.884264	chrM_146_T_C
chr20:51846654:A:AT	0.1322	0.1606	0.03945	4.7017e-05	NA	chrM_146_T_C
chr21:31961019:T:C	0.1308	0.147	0.03487	2.5166e-05	0.221795	chrM_146_T_C
chr21:37118004:T:C	0.1502	-0.5178	0.1252	3.5006e-05	NA	chrM_146_T_C
chr21:37722792:A:T	0.04679	0.2487	0.0573	1.4232e-05	0.589017	chrM_146_T_C
chr21:39072081:AGTAAAGCTGT:A	NA	0.9876	0.2303	1.7913e-05	NA	chrM_146_T_C
chr22:20530006:G:A	0.01941	0.4186	0.08757	1.7428e-06	0.369132	chrM_146_T_C
chr22:22640052:C:T	0.1642	0.2561	0.05943	1.6371e-05	NA	chrM_146_T_C
chr22:24025338:G:T	NA	0.7162	0.155	3.8019e-06	NA	chrM_146_T_C
chr22:29628140:C:CTG	0.225	-0.2167	0.05114	2.2545e-05	NA	chrM_146_T_C
chrX:3758685:CTCCATCCA:C	0.4763	0.09844	0.0231	2.0197e-05	NA	chrM_146_T_C
chrX:9622090:AT:A	NA	-0.489	0.1065	4.4172e-06	NA	chrM_146_T_C
chrX:11792624:T:A	NA	0.745	0.1676	8.8067e-06	NA	chrM_146_T_C
chrX:27122583:A:T	NA	-0.7151	0.1732	3.6434e-05	NA	chrM_146_T_C
chrX:44386515:A:G	0.1117	0.1656	0.03714	8.2938e-06	NA	chrM_146_T_C
chrX:53475251:CTTTCTTTTTCTT:C	NA	-0.6441	0.1536	2.7262e-05	NA	chrM_146_T_C
chrX:93976357:G:A	NA	0.7315	0.1734	2.4668e-05	NA	chrM_146_T_C
chrX:112802978:C:T	0.03578	0.223	0.05468	4.54e-05	0.246844	chrM_146_T_C
chrX:121972012:T:A	NA	0.7715	0.1894	4.6456e-05	NA	chrM_146_T_C
chrX:123770373:CAAAAAAAA:C	0.2653	-0.1264	0.02604	1.2159e-06	NA	chrM_146_T_C
chrX:140543657:C:CT	0.7039	-0.09362	0.0221	2.2772e-05	0.684683	chrM_146_T_C
chr1:29278146:C:T	NA	0.9088	0.2208	3.8302e-05	NA	chrM_150_C_T
chr1:63789962:A:G	0.2389	0.3627	0.07799	3.3052e-06	0.324652	chrM_150_C_T
chr1:66033482:A:C	0.8375	0.3589	0.0866	3.3971e-05	0.875903	chrM_150_C_T
chr1:89814748:G:A	NA	-0.5684	0.1356	2.7536e-05	NA	chrM_150_C_T
chr1:95458795:G:A	NA	-0.7242	0.165	1.1308e-05	NA	chrM_150_C_T
chr1:108413981:C:T	NA	-0.6043	0.1435	2.5419e-05	NA	chrM_150_C_T
chr1:115671808:C:T	NA	-0.7439	0.1662	7.58e-06	NA	chrM_150_C_T
chr1:171089942:T:TA	NA	-0.6884	0.1694	4.8449e-05	NA	chrM_150_C_T
chr2:55581911:AAAG:A	NA	0.5471	0.1339	4.362e-05	NA	chrM_150_C_T
chr2:67961318:C:G	0.1888	-0.3592	0.08601	2.9533e-05	0.568588	chrM_150_C_T
chr2:69011147:T:C	NA	-0.7598	0.1807	2.6193e-05	NA	chrM_150_C_T
chr2:101009197:TCCTGGCTAACA:T	0.1301	-0.4163	0.1004	3.3633e-05	0.0850088	chrM_150_C_T
chr2:152911020:TTTA:T	0.331	-0.3776	0.07707	9.5649e-07	NA	chrM_150_C_T
chr2:223834225:G:GA	NA	-0.4996	0.1185	2.4668e-05	NA	chrM_150_C_T
chr3:16107218:GA:G	0.09081	0.5336	0.1211	1.0544e-05	0.519494	chrM_150_C_T
chr3:81226149:T:C	NA	0.7321	0.1781	3.9469e-05	NA	chrM_150_C_T
chr3:104882809:G:GA	0.5585	0.313	0.07347	2.04e-05	0.639288	chrM_150_C_T
chr3:177665842:G:A	NA	-0.8145	0.1905	1.902e-05	NA	chrM_150_C_T
chr3:191220226:T:A	0.1698	0.3923	0.08701	6.5241e-06	0.367144	chrM_150_C_T
chr3:194353094:C:A	0.1037	0.4694	0.1107	2.2321e-05	0.285647	chrM_150_C_T
chr4:142042601:C:T	0.7984	-0.3485	0.08367	3.1047e-05	0.340275	chrM_150_C_T
chr4:173452161:AG:A	NA	0.7461	0.1763	2.3232e-05	NA	chrM_150_C_T
chr4:180602704:A:AT	0.3523	0.3149	0.07071	8.4614e-06	0.938061	chrM_150_C_T
chr4:186381438:G:A	NA	0.6916	0.1543	7.356e-06	NA	chrM_150_C_T
chr5:10502943:G:A	NA	-0.8392	0.1906	1.0649e-05	NA	chrM_150_C_T
chr5:32454729:A:AT	0.2746	0.3666	0.07728	2.0865e-06	0.0901753	chrM_150_C_T
chr5:67307132:T:C	NA	-0.5422	0.1286	2.4668e-05	NA	chrM_150_C_T
chr5:154990427:G:A	0.2164	0.3343	0.08114	3.7921e-05	0.553496	chrM_150_C_T
chr5:166148886:G:A	0.9157	0.5119	0.1233	3.2967e-05	0.456348	chrM_150_C_T
chr6:928380:G:A	NA	0.8329	0.2014	3.5358e-05	NA	chrM_150_C_T
chr6:148785085:C:T	0.1127	-0.4625	0.1111	3.1359e-05	NA	chrM_150_C_T
chr6:167735169:G:A	0.1052	0.4753	0.1097	1.4813e-05	NA	chrM_150_C_T
chr7:14870810:G:A	0.1866	0.3948	0.09189	1.7383e-05	NA	chrM_150_C_T
chr7:42979948:T:A	NA	-0.6446	0.1507	1.8831e-05	NA	chrM_150_C_T
chr7:109098471:T:TA	0.9528	-0.7394	0.1655	7.8893e-06	NA	chrM_150_C_T
chr7:139506830:T:C	0.8869	0.4949	0.1112	8.6323e-06	NA	chrM_150_C_T
chr7:155141407:T:C	NA	1.044	0.2319	6.7904e-06	NA	chrM_150_C_T
chr7:157980518:G:A	0.32	-0.364	0.07041	2.3352e-07	0.0847542	chrM_150_C_T
chr8:1169094:C:A	0.8066	-0.3848	0.08899	1.5264e-05	NA	chrM_150_C_T
chr8:26083952:A:G	0.8	0.3383	0.08113	3.0432e-05	0.0836595	chrM_150_C_T
chr9:12788773:TC:T	NA	0.6633	0.1381	1.577e-06	NA	chrM_150_C_T
chr9:26130830:CT:C	0.2383	-0.3177	0.07755	4.1909e-05	0.282804	chrM_150_C_T
chr9:28727426:T:C	0.27	0.2961	0.07294	4.9181e-05	0.781219	chrM_150_C_T
chr9:89427629:C:G	0.2007	0.3309	0.08047	3.9076e-05	0.268206	chrM_150_C_T
chr9:111224923:C:T	NA	0.7877	0.1586	6.808e-07	NA	chrM_150_C_T
chr9:114508922:C:T	0.9264	-0.6049	0.137	1.013e-05	NA	chrM_150_C_T
chr10:21576528:C:T	NA	0.7971	0.1913	3.1047e-05	NA	chrM_150_C_T
chr10:21849288:G:A	NA	0.875	0.2082	2.6193e-05	NA	chrM_150_C_T
chr10:28314981:C:G	0.1252	0.3925	0.09526	3.7921e-05	0.950279	chrM_150_C_T
chr10:89920608:G:A	0.2982	-0.2787	0.06852	4.7585e-05	0.860794	chrM_150_C_T
chr10:93272726:T:G	0.1907	-0.3518	0.08284	2.1661e-05	0.652529	chrM_150_C_T
chr11:69521958:T:C	NA	-0.5476	0.1335	4.0671e-05	NA	chrM_150_C_T
chr11:103545928:T:C	0.4471	0.2935	0.0674	1.3403e-05	0.357364	chrM_150_C_T
chr12:19983593:G:C	0.8112	0.3471	0.08281	2.7813e-05	0.428699	chrM_150_C_T
chr12:71249076:C:CT	0.6366	0.2801	0.06895	4.8643e-05	0.929629	chrM_150_C_T
chr12:101582856:G:A	NA	0.9635	0.225	1.8644e-05	NA	chrM_150_C_T
chr12:132564452:G:GCCTGGTGAGCCTCCTGGCTCTGGGAGGGCCCCTGCCTTACTC	0.1194	-0.43	0.1048	4.108e-05	0.107421	chrM_150_C_T
chr13:38299241:C:T	0.2657	0.2997	0.07328	4.3186e-05	0.62569	chrM_150_C_T
chr13:110553776:C:T	0.9054	0.4829	0.115	2.6723e-05	0.481524	chrM_150_C_T
chr14:95892188:A:T	0.4363	0.2798	0.06765	3.5358e-05	0.614713	chrM_150_C_T
chr14:103123505:A:G	0.787	-0.3883	0.07776	5.9186e-07	0.456896	chrM_150_C_T
chr15:52730944:C:T	NA	-0.8241	0.1993	3.5358e-05	NA	chrM_150_C_T
chr15:74126896:TTGTGTGTG:T	0.3027	-0.3367	0.07453	6.2683e-06	0.796602	chrM_150_C_T
chr15:96453423:A:G	NA	0.6501	0.1454	7.8108e-06	NA	chrM_150_C_T
chr16:7160392:C:T	0.5878	0.2758	0.06799	4.9626e-05	0.33588	chrM_150_C_T
chr16:53925958:G:C	0.4889	0.2865	0.06273	4.9308e-06	0.688321	chrM_150_C_T
chr16:74030261:G:A	0.1009	0.4534	0.1059	1.8644e-05	0.118719	chrM_150_C_T
chr16:77039853:A:AT	0.9765	-1.04	0.2439	2.0197e-05	NA	chrM_150_C_T
chr16:84775218:C:G	0.625	-0.285	0.0649	1.1308e-05	0.20867	chrM_150_C_T
chr17:74201423:G:C	0.1417	-0.3983	0.09455	2.5166e-05	0.545692	chrM_150_C_T
chr18:13468788:G:A	0.7226	-0.3229	0.07466	1.5264e-05	0.638585	chrM_150_C_T
chr18:49632465:C:T	NA	0.8368	0.1972	2.2099e-05	NA	chrM_150_C_T
chr20:6771455:C:G	NA	0.6798	0.1612	2.4668e-05	NA	chrM_150_C_T
chr21:40472397:C:T	0.9744	1.04	0.2214	2.6525e-06	NA	chrM_150_C_T
chr22:27476069:A:G	0.5305	0.2744	0.0676	4.923e-05	0.528612	chrM_150_C_T
chr22:27708270:TA:T	NA	0.5413	0.1315	3.8687e-05	NA	chrM_150_C_T
chr22:44653278:T:A	0.2972	0.3456	0.08144	2.2099e-05	NA	chrM_150_C_T
chrX:33164928:CT:C	0.9163	0.5097	0.113	6.4592e-06	NA	chrM_150_C_T
chr1:32689942:A:C	NA	-0.9039	0.2201	3.9865e-05	NA	chrM_152_T_C
chr1:94516560:G:A	0.03758	-0.2853	0.0693	3.8302e-05	0.523562	chrM_152_T_C
chr1:118140093:G:T	NA	-0.9734	0.2278	1.9212e-05	NA	chrM_152_T_C
chr1:154908634:T:C	0.9421	-0.2621	0.05578	2.6261e-06	0.394475	chrM_152_T_C
chr1:183409496:C:A	0.01705	0.4131	0.1006	3.9865e-05	0.6055	chrM_152_T_C
chr1:188205702:A:AT	0.1091	0.3336	0.08203	4.7537e-05	NA	chrM_152_T_C
chr1:225384464:A:C	0.1198	-0.1657	0.03925	2.4423e-05	0.06761	chrM_152_T_C
chr2:65775970:C:G	0.05325	0.2633	0.06319	3.1047e-05	0.200488	chrM_152_T_C
chr2:78040559:G:A	0.29	0.1216	0.02845	1.9212e-05	0.889941	chrM_152_T_C
chr2:80568566:C:CGT	NA	-0.9563	0.2198	1.3538e-05	NA	chrM_152_T_C
chr2:81169976:C:T	0.01982	-0.4234	0.0945	7.4299e-06	0.1186	chrM_152_T_C
chr2:124030570:T:A	NA	0.6282	0.143	1.1195e-05	NA	chrM_152_T_C
chr2:124398449:G:A	NA	0.6783	0.1506	6.6559e-06	NA	chrM_152_T_C
chr2:160522209:ATG:A	0.217	0.2468	0.06007	3.9865e-05	NA	chrM_152_T_C
chr2:167213542:C:G	0.03062	-0.3195	0.07873	4.9626e-05	0.137243	chrM_152_T_C
chr2:168331102:A:G	0.276	0.1325	0.0281	2.4242e-06	0.278315	chrM_152_T_C
chr2:179530912:T:C	NA	0.8302	0.2041	4.7632e-05	NA	chrM_152_T_C
chr2:216192153:C:T	NA	0.8284	0.1968	2.5675e-05	NA	chrM_152_T_C
chr3:1113715:C:T	NA	-0.8244	0.2031	4.9083e-05	NA	chrM_152_T_C
chr3:7008976:A:T	0.5263	0.1052	0.0254	3.4657e-05	0.614098	chrM_152_T_C
chr3:12951870:C:T	0.542	-0.1055	0.0253	3.0738e-05	0.584674	chrM_152_T_C
chr3:27354637:C:T	NA	-0.9727	0.2213	1.1084e-05	NA	chrM_152_T_C
chr3:32412480:GACACAC:G	NA	-0.7556	0.1835	3.7921e-05	NA	chrM_152_T_C
chr3:33248104:G:A	0.088	-0.2168	0.04573	2.1287e-06	0.625002	chrM_152_T_C
chr3:73326045:T:C	0.6973	-0.1128	0.0276	4.4058e-05	0.29464	chrM_152_T_C
chr3:132885876:C:A	0.5092	0.1065	0.02521	2.3939e-05	0.383468	chrM_152_T_C
chr3:134892356:G:A	0.5346	0.1067	0.02506	2.0812e-05	0.319499	chrM_152_T_C
chr3:149154213:T:C	0.4621	-0.1042	0.0254	4.108e-05	0.939817	chrM_152_T_C
chr3:182274906:C:CAAA	0.0821	-0.3789	0.0887	1.9405e-05	NA	chrM_152_T_C
chr3:188837385:A:C	0.1269	-0.2318	0.04789	1.2911e-06	NA	chrM_152_T_C
chr3:190323003:T:TACACACACACACACAC	NA	0.698	0.1688	3.5713e-05	NA	chrM_152_T_C
chr4:5998707:G:T	0.04227	-0.2603	0.06334	3.9469e-05	0.704618	chrM_152_T_C
chr4:22709134:T:TATCATC	0.2146	-0.248	0.05806	1.9405e-05	NA	chrM_152_T_C
chr4:36726830:CTGTG:C	0.06939	0.4224	0.09665	1.2373e-05	NA	chrM_152_T_C
chr4:86751923:A:ATG	0.1514	0.1489	0.03668	4.9378e-05	0.749387	chrM_152_T_C
chr4:100676253:C:A	0.04333	-0.3342	0.07454	7.356e-06	NA	chrM_152_T_C
chr4:110910770:C:T	NA	-0.542	0.1212	7.8108e-06	NA	chrM_152_T_C
chr4:117638473:C:T	0.05272	0.2796	0.05908	2.2156e-06	0.748713	chrM_152_T_C
chr4:147546322:A:C	0.05342	-0.2626	0.0575	4.9804e-06	0.981523	chrM_152_T_C
chr4:156014086:G:A	0.3247	0.1461	0.03395	1.687e-05	NA	chrM_152_T_C
chr4:156974311:G:A	0.05534	-0.2421	0.05794	2.9239e-05	0.92857	chrM_152_T_C
chr4:176902000:T:TA	0.1012	0.3454	0.08323	3.3298e-05	NA	chrM_152_T_C
chr4:182622618:A:C	NA	-0.9793	0.2372	3.6434e-05	NA	chrM_152_T_C
chr5:20885778:A:AGTGT	0.1115	0.3044	0.07219	2.4668e-05	NA	chrM_152_T_C
chr5:39091795:A:T	0.02845	0.3229	0.07805	3.5358e-05	0.423458	chrM_152_T_C
chr5:81008139:CTTTTTTTTTTTTTTTTT:C	0.7841	-0.1658	0.03742	9.4452e-06	NA	chrM_152_T_C
chr5:84990940:G:A	0.0213	0.4656	0.1067	1.2878e-05	NA	chrM_152_T_C
chr5:102414920:TAAA:T	0.1139	-0.3147	0.07604	3.5006e-05	NA	chrM_152_T_C
chr5:110797107:C:CT	0.7512	-0.2512	0.06152	4.4501e-05	NA	chrM_152_T_C
chr5:111701444:T:A	0.08239	0.2058	0.04785	1.7039e-05	0.999066	chrM_152_T_C
chr5:166463220:A:G	0.05482	0.2697	0.06524	3.5713e-05	NA	chrM_152_T_C
chr5:170675976:TA:T	0.4414	0.1117	0.02626	2.1232e-05	0.295526	chrM_152_T_C
chr6:19536079:TA:T	0.8592	-0.1658	0.0368	6.6559e-06	0.908546	chrM_152_T_C
chr6:45660642:C:CTTCTCTTCTG	0.2421	0.233	0.05692	4.2331e-05	NA	chrM_152_T_C
chr6:65744952:C:T	0.01874	0.4097	0.09722	2.5166e-05	0.895655	chrM_152_T_C
chr6:71561625:A:G	0.04085	-0.362	0.07514	1.4557e-06	NA	chrM_152_T_C
chr6:90349504:C:T	NA	0.9524	0.2153	9.7329e-06	NA	chrM_152_T_C
chr6:101642544:G:C	0.2718	0.1183	0.0283	2.8948e-05	0.445882	chrM_152_T_C
chr6:113475355:C:T	0.01511	-0.4407	0.1074	4.0671e-05	0.937349	chrM_152_T_C
chr6:131101909:G:A	NA	-0.7401	0.1771	2.9239e-05	NA	chrM_152_T_C
chr6:145341180:TA:T	0.3598	-0.1175	0.02651	9.3513e-06	0.966098	chrM_152_T_C
chr7:6554373:G:A	0.8548	-0.151	0.03636	3.2967e-05	0.724553	chrM_152_T_C
chr7:7779253:A:G	0.4902	0.1045	0.02488	2.6723e-05	0.921318	chrM_152_T_C
chr7:14475387:C:A	NA	0.5071	0.1193	2.1445e-05	0.933793	chrM_152_T_C
chr7:30293961:GAAGA:G	0.0522	0.2431	0.05974	4.7206e-05	0.834268	chrM_152_T_C
chr7:82551194:GA:G	NA	0.7081	0.1738	4.6178e-05	NA	chrM_152_T_C
chr7:96766921:C:CAGAGAGAGAGAGAGAG	NA	0.7214	0.174	3.3971e-05	NA	chrM_152_T_C
chr7:132134108:G:C	0.6926	-0.1278	0.02802	5.081e-06	0.738451	chrM_152_T_C
chr7:151004770:G:A	0.01604	0.4686	0.1038	6.395e-06	0.738525	chrM_152_T_C
chr7:156378279:A:G	0.07137	0.2134	0.05085	2.6991e-05	0.985654	chrM_152_T_C
chr8:803455:G:C	0.01912	-0.4663	0.1094	2.04e-05	NA	chrM_152_T_C
chr8:1040321:A:G	0.2457	-0.1446	0.03509	3.7544e-05	NA	chrM_152_T_C
chr8:4426589:G:C	0.03473	-0.3359	0.08149	3.7544e-05	NA	chrM_152_T_C
chr8:18646027:G:C	NA	1.045	0.247	2.3465e-05	NA	chrM_152_T_C
chr8:19203401:GC:G	0.127	0.1671	0.03857	1.4666e-05	0.660869	chrM_152_T_C
chr8:32375135:A:T	0.1233	-0.194	0.04583	2.3e-05	NA	chrM_152_T_C
chr8:39007011:G:A	NA	0.6169	0.1301	2.1075e-06	0.661133	chrM_152_T_C
chr8:39307691:G:A	0.01501	0.4657	0.1108	2.6193e-05	0.388058	chrM_152_T_C
chr8:73130728:G:T	0.5038	0.1205	0.02557	2.4732e-06	0.71049	chrM_152_T_C
chr8:102583361:C:T	0.499	0.115	0.02626	1.1888e-05	0.554605	chrM_152_T_C
chr8:106733847:GA:G	NA	0.8807	0.2167	4.8063e-05	NA	chrM_152_T_C
chr8:112599187:C:A	NA	0.6809	0.1678	4.9527e-05	NA	chrM_152_T_C
chr8:123939287:A:G	0.2448	-0.1312	0.02919	6.9972e-06	0.92489	chrM_152_T_C
chr8:144686214:C:G	0.02501	0.3461	0.08356	3.4657e-05	0.272532	chrM_152_T_C
chr9:8726044:C:A	0.4672	0.1141	0.02571	9.0749e-06	0.778178	chrM_152_T_C
chr9:37822404:G:GAT	NA	-0.5738	0.1361	2.4916e-05	NA	chrM_152_T_C
chr9:75915131:T:G	0.03959	0.27	0.06589	4.1492e-05	0.783801	chrM_152_T_C
chr9:87290362:A:G	NA	-0.6636	0.1574	2.4916e-05	NA	chrM_152_T_C
chr9:88095308:A:G	0.01932	-0.428	0.1009	2.2321e-05	0.421937	chrM_152_T_C
chr9:111095100:T:G	0.1608	0.141	0.03446	4.2756e-05	0.681813	chrM_152_T_C
chr9:116364887:C:A	0.04466	0.3051	0.06337	1.4704e-06	0.721084	chrM_152_T_C
chr9:135280206:C:G	0.09348	-0.1948	0.04595	2.2321e-05	0.480369	chrM_152_T_C
chr10:8080485:C:A	0.2081	-0.2457	0.0601	4.3186e-05	NA	chrM_152_T_C
chr10:9010285:G:GAC	NA	0.8551	0.2094	4.4501e-05	NA	chrM_152_T_C
chr10:13487536:G:A	NA	-0.5659	0.1307	1.4962e-05	NA	chrM_152_T_C
chr10:23987394:C:T	0.2235	-0.2418	0.05621	1.687e-05	NA	chrM_152_T_C
chr10:27136699:C:CTTTA	NA	-0.577	0.1357	2.1232e-05	NA	chrM_152_T_C
chr10:43288448:T:C	NA	0.913	0.1868	1.0258e-06	NA	chrM_152_T_C
chr10:107694707:C:T	NA	0.5665	0.137	3.5713e-05	NA	chrM_152_T_C
chr10:111117105:G:A	0.01897	-0.4352	0.09784	8.6323e-06	0.791283	chrM_152_T_C
chr10:132180776:T:C	0.3653	0.1344	0.03294	4.4948e-05	NA	chrM_152_T_C
chr11:35152302:G:A	0.01962	-0.3852	0.09436	4.4501e-05	0.294935	chrM_152_T_C
chr11:37982922:C:T	0.01924	0.4431	0.09961	8.6323e-06	0.853935	chrM_152_T_C
chr11:121245964:G:A	0.03889	0.279	0.06725	3.3298e-05	0.841727	chrM_152_T_C
chr11:125218200:C:T	0.0161	-0.4973	0.1093	5.3415e-06	0.0447797	chrM_152_T_C
chr11:128834629:G:T	0.04819	0.2679	0.06138	1.275e-05	0.164639	chrM_152_T_C
chr12:4209490:C:T	0.04927	-0.2443	0.0599	4.54e-05	0.699633	chrM_152_T_C
chr12:7673927:G:C	0.1135	0.2056	0.04762	1.5729e-05	NA	chrM_152_T_C
chr12:64551814:G:A	0.6227	0.1075	0.02593	3.3971e-05	0.472745	chrM_152_T_C
chr12:76496370:AT:A	0.1887	0.1449	0.03454	2.7262e-05	0.71177	chrM_152_T_C
chr12:84925938:G:GTATATA	NA	0.9211	0.1878	9.3755e-07	NA	chrM_152_T_C
chr12:87486153:A:G	0.1043	-0.2211	0.05289	2.8948e-05	NA	chrM_152_T_C
chr12:118877862:C:T	0.03891	-0.2956	0.06652	8.8067e-06	0.293758	chrM_152_T_C
chr12:127140662:G:A	0.01673	-0.4868	0.1054	3.8401e-06	0.714695	chrM_152_T_C
chr12:129087920:C:A	0.4069	-0.1447	0.03356	1.6208e-05	NA	chrM_152_T_C
chr13:35646242:C:A	0.03384	-0.3231	0.07182	6.8586e-06	0.699423	chrM_152_T_C
chr13:37053103:C:T	NA	-0.7046	0.1671	2.4668e-05	NA	chrM_152_T_C
chr13:67903906:AT:A	0.08525	-0.4074	0.09936	4.108e-05	NA	chrM_152_T_C
chr13:79280063:C:A	0.2619	-0.1269	0.02922	1.395e-05	0.262632	chrM_152_T_C
chr13:79614567:C:T	0.3748	-0.1132	0.02556	9.5402e-06	0.767436	chrM_152_T_C
chr13:80433988:G:T	0.01538	-0.4603	0.1083	2.1232e-05	0.576777	chrM_152_T_C
chr13:90449784:TG:T	0.02053	-0.4784	0.1094	1.2373e-05	NA	chrM_152_T_C
chr13:105636077:C:G	0.7759	-0.1562	0.03166	8.0695e-07	0.901586	chrM_152_T_C
chr13:112981169:C:T	NA	0.4806	0.1173	4.1909e-05	0.044601	chrM_152_T_C
chr14:24327102:G:A	NA	1.084	0.2366	4.5975e-06	NA	chrM_152_T_C
chr14:46735306:C:T	NA	-0.8822	0.2075	2.1232e-05	NA	chrM_152_T_C
chr14:48466339:A:AT	0.7182	-0.1208	0.02924	3.6072e-05	0.5233	chrM_152_T_C
chr14:48893237:T:C	0.0563	0.2653	0.05802	4.8332e-06	0.788912	chrM_152_T_C
chr14:77264453:A:T	NA	0.8195	0.1992	3.9076e-05	NA	chrM_152_T_C
chr14:78155916:C:T	0.08175	-0.1949	0.04657	2.8375e-05	0.75813	chrM_152_T_C
chr14:82325138:G:GT	0.1038	0.3183	0.07743	3.9469e-05	NA	chrM_152_T_C
chr14:82557901:G:A	NA	-0.664	0.1604	3.5006e-05	NA	chrM_152_T_C
chr14:82866923:G:A	NA	0.7784	0.1772	1.1195e-05	NA	chrM_152_T_C
chr14:89999949:T:G	0.01517	0.4394	0.1074	4.3186e-05	0.83644	chrM_152_T_C
chr15:31287691:C:T	NA	-0.962	0.2157	8.2113e-06	NA	chrM_152_T_C
chr15:87322664:C:G	NA	-0.8507	0.1887	6.5241e-06	NA	chrM_152_T_C
chr15:88178469:C:G	NA	-0.993	0.2365	2.6991e-05	NA	chrM_152_T_C
chr15:88775123:GTAAA:G	0.2601	0.2384	0.05867	4.8595e-05	NA	chrM_152_T_C
chr15:93875976:AT:A	0.3716	-0.1266	0.02812	6.6559e-06	0.66611	chrM_152_T_C
chr15:100332542:C:T	0.235	-0.1542	0.0302	3.2808e-07	0.863553	chrM_152_T_C
chr16:1412805:C:T	0.01787	0.4156	0.1003	3.3971e-05	0.19282	chrM_152_T_C
chr16:82309766:A:G	0.04033	-0.3115	0.06993	8.3772e-06	0.189191	chrM_152_T_C
chr17:1383549:C:T	NA	0.8452	0.2025	3.013e-05	NA	chrM_152_T_C
chr17:16973672:G:A	0.2727	-0.1243	0.03003	3.5006e-05	0.416612	chrM_152_T_C
chr17:55306537:A:AGTGTGTGTGTGT	0.04873	0.4616	0.1136	4.8449e-05	NA	chrM_152_T_C
chr17:81105084:CCCCCCAGCGGCAGGGGTCT:C	NA	0.624	0.1522	4.108e-05	NA	chrM_152_T_C
chr18:2477894:G:C	0.8918	-0.3859	0.09279	3.1993e-05	NA	chrM_152_T_C
chr18:6667710:T:C	NA	-0.7817	0.1708	4.7375e-06	NA	chrM_152_T_C
chr18:10405709:C:T	NA	1.118	0.2403	3.3052e-06	NA	chrM_152_T_C
chr18:25831542:C:A	NA	-0.8524	0.192	8.9846e-06	NA	chrM_152_T_C
chr18:45426698:TAC:T	0.6258	-0.1096	0.02686	4.4948e-05	0.796761	chrM_152_T_C
chr18:45996104:C:T	0.04818	0.2781	0.06117	5.4494e-06	0.782783	chrM_152_T_C
chr18:53775377:CAAAAA:C	NA	0.5549	0.1291	1.721e-05	NA	chrM_152_T_C
chr18:77503795:C:CTGTGTG	0.07733	0.3985	0.08852	6.7228e-06	NA	chrM_152_T_C
chr19:11824706:C:CTT	0.343	0.2302	0.05268	1.2373e-05	NA	chrM_152_T_C
chr19:15533441:G:A	0.02047	0.386	0.09303	3.3298e-05	0.685093	chrM_152_T_C
chr19:17226216:C:T	0.2216	0.1294	0.03062	2.3701e-05	0.78773	chrM_152_T_C
chr19:49724215:T:A	0.03854	-0.4233	0.09907	1.9405e-05	0.571838	chrM_152_T_C
chr20:6231812:A:G	0.04697	-0.257	0.06141	2.866e-05	0.856415	chrM_152_T_C
chr20:48918180:A:G	0.02162	0.4495	0.1089	3.68e-05	NA	chrM_152_T_C
chr21:14539149:C:A	0.2435	-0.1246	0.0303	3.9076e-05	0.96966	chrM_152_T_C
chr22:26771040:G:A	NA	0.6436	0.1472	1.225e-05	NA	chrM_152_T_C
chr22:31971550:G:GT	NA	-0.9369	0.2032	3.9969e-06	NA	chrM_152_T_C
chr22:34024112:C:T	NA	0.7365	0.1749	2.5419e-05	NA	chrM_152_T_C
chr22:34391314:A:G	0.05436	0.2409	0.05766	2.9239e-05	0.551397	chrM_152_T_C
chrX:1742692:G:GA	0.7212	-0.2566	0.05612	4.8332e-06	NA	chrM_152_T_C
chrX:51830586:A:G	0.7007	-0.104	0.02337	8.4614e-06	0.636672	chrM_152_T_C
chrX:74659126:T:C	NA	0.6325	0.1558	4.9329e-05	NA	chrM_152_T_C
chrX:75121429:A:T	NA	0.6179	0.1509	4.2331e-05	NA	chrM_152_T_C
chrX:75386916:C:G	NA	0.6643	0.1608	3.6072e-05	NA	chrM_152_T_C
chrX:75816973:C:T	NA	0.6346	0.1547	4.108e-05	NA	chrM_152_T_C
chrX:89447442:G:T	NA	0.5862	0.1362	1.687e-05	NA	chrM_152_T_C
chrX:93056023:C:T	0.1093	0.1507	0.03592	2.7262e-05	0.999672	chrM_152_T_C
chrX:101380773:G:A	0.01666	-0.3931	0.08352	2.5232e-06	0.359515	chrM_152_T_C
chrX:101720840:A:G	NA	-0.62	0.1467	2.3701e-05	NA	chrM_152_T_C
chrX:102117745:C:G	NA	-0.6803	0.1515	7.1386e-06	NA	chrM_152_T_C
chrX:102719759:T:G	0.01595	-0.387	0.08884	1.327e-05	0.189759	chrM_152_T_C
chrX:118517676:C:A	0.04406	0.2395	0.05497	1.327e-05	0.191475	chrM_152_T_C
chrX:121069806:T:C	0.5119	0.08682	0.02121	4.2331e-05	0.700543	chrM_152_T_C
chrX:125193988:T:C	NA	-0.6241	0.1494	2.9533e-05	NA	chrM_152_T_C
chrX:141703653:T:C	0.397	-0.09851	0.02237	1.0649e-05	0.435657	chrM_152_T_C
chrX:152700861:G:A	0.02127	-0.3666	0.08645	2.2321e-05	NA	chrM_152_T_C
chr1:169833815:C:G	0.3066	0.4308	0.08982	1.6088e-06	0.896999	chrM_16086_T_C
chr2:34762562:TA:T	0.1192	-0.5169	0.1245	3.2967e-05	0.811882	chrM_16086_T_C
chr2:213141715:T:C	0.2261	-0.4652	0.09842	2.283e-06	0.91753	chrM_16086_T_C
chr3:142991920:T:TACAAC	NA	1.224	0.2976	3.9076e-05	NA	chrM_16086_T_C
chr4:160030819:G:GGTGT	NA	-1.008	0.2419	3.1047e-05	NA	chrM_16086_T_C
chr5:29496043:AT:A	NA	0.9008	0.2191	3.9469e-05	NA	chrM_16086_T_C
chr5:102097234:T:G	0.8643	0.4873	0.1179	3.6072e-05	0.485052	chrM_16086_T_C
chr7:101201581:AT:A	0.3235	0.4408	0.09545	3.8787e-06	0.277482	chrM_16086_T_C
chr10:62339537:AAGAT:A	NA	-0.9175	0.2188	2.7536e-05	NA	chrM_16086_T_C
chr11:33849662:ATTT:A	NA	-0.7872	0.194	4.9576e-05	NA	chrM_16086_T_C
chr11:105419164:GTATA:G	0.9301	0.7307	0.1771	3.68e-05	NA	chrM_16086_T_C
chr12:85033913:A:G	0.1721	0.484	0.1034	2.8449e-06	0.0524445	chrM_16086_T_C
chr19:16554820:GAA:G	NA	-0.795	0.1805	1.0649e-05	NA	chrM_16086_T_C
chr19:23925718:T:C	NA	-1.102	0.2599	2.2321e-05	NA	chrM_16086_T_C
chr1:5011257:C:A	NA	0.6148	0.1503	4.2756e-05	NA	chrM_16093_T_C
chr1:6093485:A:G	NA	0.6994	0.1713	4.4501e-05	NA	chrM_16093_T_C
chr1:10370590:T:TAAG	0.1011	-0.2328	0.05513	2.418e-05	NA	chrM_16093_T_C
chr1:12246856:C:G	NA	0.9747	0.2338	3.0738e-05	NA	chrM_16093_T_C
chr1:12531885:C:T	NA	0.9042	0.2178	3.2967e-05	NA	chrM_16093_T_C
chr1:16412989:G:A	0.1936	-0.1079	0.02462	1.1652e-05	0.941002	chrM_16093_T_C
chr1:18890801:A:G	0.09461	-0.3777	0.09182	3.9076e-05	NA	chrM_16093_T_C
chr1:73854089:T:C	0.9449	0.1815	0.04445	4.4501e-05	0.25183	chrM_16093_T_C
chr1:76145747:G:A	NA	0.6209	0.1459	2.0812e-05	NA	chrM_16093_T_C
chr1:79511252:T:TTTATTA	0.07567	-0.2441	0.05843	2.9533e-05	NA	chrM_16093_T_C
chr1:99170132:A:G	0.08118	-0.1485	0.036	3.717e-05	0.103416	chrM_16093_T_C
chr1:99749138:T:G	NA	0.753	0.1842	4.362e-05	NA	chrM_16093_T_C
chr1:109911721:T:C	0.06696	-0.4744	0.1086	1.2497e-05	NA	chrM_16093_T_C
chr1:111662319:C:T	0.01859	0.3372	0.08059	2.866e-05	0.00599398	chrM_16093_T_C
chr1:119768418:G:A	0.495	0.1026	0.02086	8.6546e-07	0.280271	chrM_16093_T_C
chr1:149558076:A:ATAGG	0.02706	0.3507	0.08615	4.6876e-05	NA	chrM_16093_T_C
chr1:157423092:C:T	NA	0.9704	0.224	1.4813e-05	NA	chrM_16093_T_C
chr1:158117984:C:G	0.07982	-0.1657	0.03564	3.3385e-06	0.863726	chrM_16093_T_C
chr1:164927899:G:A	NA	-0.8763	0.2131	3.9076e-05	NA	chrM_16093_T_C
chr1:166545159:C:A	NA	0.8944	0.2089	1.8458e-05	NA	chrM_16093_T_C
chr1:166782661:C:T	NA	0.885	0.2108	2.6991e-05	NA	chrM_16093_T_C
chr1:171856017:G:A	0.1379	0.1248	0.02775	6.9276e-06	0.419203	chrM_16093_T_C
chr1:181551640:A:G	0.02017	-0.316	0.07772	4.7871e-05	0.995738	chrM_16093_T_C
chr1:192080790:G:T	NA	-0.9165	0.2181	2.6457e-05	NA	chrM_16093_T_C
chr1:193513781:A:G	0.01763	0.3528	0.07898	7.8893e-06	0.43841	chrM_16093_T_C
chr1:200488306:TATAATAATAATAATA:T	NA	-0.6733	0.1472	4.7851e-06	NA	chrM_16093_T_C
chr1:201525495:C:G	0.519	0.09029	0.01973	4.7375e-06	0.0250721	chrM_16093_T_C
chr1:207490854:A:T	0.08588	0.3991	0.09481	2.5675e-05	NA	chrM_16093_T_C
chr1:214213155:A:T	NA	-0.7807	0.1908	4.2756e-05	NA	chrM_16093_T_C
chr1:220376368:ATGTGTGTGTGTGTG:A	0.02107	-0.4586	0.1059	1.4962e-05	NA	chrM_16093_T_C
chr1:233855777:ATGTGTGTG:A	0.02347	0.4123	0.1	3.7544e-05	NA	chrM_16093_T_C
chr1:237789505:CCATGGCTGCAGGTATAGTTCTATTATAGGT:C	0.09276	0.209	0.0499	2.8093e-05	NA	chrM_16093_T_C
chr1:239304917:T:C	NA	0.9863	0.1872	1.3745e-07	NA	chrM_16093_T_C
chr2:2222751:T:C	NA	-0.9339	0.1801	2.1342e-07	NA	chrM_16093_T_C
chr2:2670501:A:G	0.5429	0.07995	0.01957	4.4058e-05	0.567168	chrM_16093_T_C
chr2:16745528:T:C	0.9925	-0.6571	0.1602	4.108e-05	NA	chrM_16093_T_C
chr2:20996498:A:G	0.06987	0.5027	0.1076	2.961e-06	NA	chrM_16093_T_C
chr2:25908445:G:GA	0.6953	-0.102	0.02382	1.8458e-05	0.140436	chrM_16093_T_C
chr2:29021435:G:T	NA	0.6187	0.1422	1.3538e-05	NA	chrM_16093_T_C
chr2:37872946:GAC:G	0.07161	0.2248	0.05488	4.1909e-05	NA	chrM_16093_T_C
chr2:51050204:C:CT	0.02187	-0.3278	0.07653	1.8275e-05	0.577758	chrM_16093_T_C
chr2:71080609:T:C	NA	-1.065	0.2255	2.306e-06	NA	chrM_16093_T_C
chr2:75616678:ATG:A	0.337	0.2651	0.06116	1.4666e-05	NA	chrM_16093_T_C
chr2:78946867:C:T	0.03068	0.2885	0.06234	3.6896e-06	0.660076	chrM_16093_T_C
chr2:80580464:G:A	0.1543	-0.3067	0.07497	4.3186e-05	NA	chrM_16093_T_C
chr2:85417309:C:A	0.04995	-0.1832	0.04402	3.1359e-05	0.271987	chrM_16093_T_C
chr2:101144517:G:A	NA	0.7903	0.1891	2.9239e-05	NA	chrM_16093_T_C
chr2:104701680:G:T	NA	0.5225	0.1152	5.6718e-06	0.278594	chrM_16093_T_C
chr2:105155311:G:C	0.65	0.08716	0.02072	2.5933e-05	0.11498	chrM_16093_T_C
chr2:112718784:C:G	0.5317	-0.08545	0.01948	1.1536e-05	0.85385	chrM_16093_T_C
chr2:113101024:C:T	0.04898	0.2067	0.04928	2.7536e-05	0.516386	chrM_16093_T_C
chr2:114814427:A:G	0.01291	0.4304	0.1052	4.3186e-05	0.715982	chrM_16093_T_C
chr2:115315749:G:C	NA	-0.7587	0.1838	3.68e-05	NA	chrM_16093_T_C
chr2:131520546:G:C	NA	-0.8647	0.2083	3.2967e-05	NA	chrM_16093_T_C
chr2:133911233:C:G	0.05435	0.2009	0.04764	2.4668e-05	0.500724	chrM_16093_T_C
chr2:139934488:C:T	NA	0.5279	0.1258	2.7262e-05	NA	chrM_16093_T_C
chr2:153576155:T:TTCCTC	0.04045	0.2194	0.05134	1.9212e-05	0.403572	chrM_16093_T_C
chr2:159996142:T:C	NA	0.888	0.2089	2.1445e-05	NA	chrM_16093_T_C
chr2:172110297:T:C	0.02226	0.327	0.07464	1.1769e-05	0.6812	chrM_16093_T_C
chr2:174264465:CT:C	0.499	0.1142	0.02448	3.0511e-06	0.385351	chrM_16093_T_C
chr2:174735600:A:G	0.1084	-0.3627	0.08609	2.5166e-05	NA	chrM_16093_T_C
chr2:176062256:T:C	0.06841	-0.4587	0.1073	1.902e-05	NA	chrM_16093_T_C
chr2:178875583:G:GGAAAGAAA	NA	-1.045	0.2202	2.0865e-06	NA	chrM_16093_T_C
chr2:209766523:C:T	NA	-0.8411	0.207	4.8256e-05	NA	chrM_16093_T_C
chr2:213006187:C:G	0.04163	-0.2652	0.06416	3.5713e-05	0.170333	chrM_16093_T_C
chr2:220675838:G:A	0.3438	0.08879	0.02044	1.4091e-05	0.217839	chrM_16093_T_C
chr2:221377835:T:C	0.01354	-0.4085	0.09505	1.721e-05	0.0539337	chrM_16093_T_C
chr2:223837950:C:T	NA	-0.5988	0.1467	4.4501e-05	NA	chrM_16093_T_C
chr2:232069482:C:T	0.01379	0.3975	0.09423	2.4668e-05	0.262108	chrM_16093_T_C
chr3:7582063:G:A	0.3088	-0.08519	0.021	4.9974e-05	0.273351	chrM_16093_T_C
chr3:22664175:C:CTTTTT	NA	-0.506	0.1207	2.7536e-05	NA	chrM_16093_T_C
chr3:33917439:A:AT	0.0848	-0.2177	0.05105	1.9996e-05	NA	chrM_16093_T_C
chr3:40943863:G:T	NA	0.8793	0.1926	4.9804e-06	NA	chrM_16093_T_C
chr3:46629613:G:GAAAAAAAAA	NA	-0.539	0.1279	2.5166e-05	NA	chrM_16093_T_C
chr3:54373175:C:G	0.329	0.0846	0.0208	4.7728e-05	0.281394	chrM_16093_T_C
chr3:74186966:T:C	0.05416	-0.1831	0.04474	4.2331e-05	0.457307	chrM_16093_T_C
chr3:78860139:GTAGATAGA:G	NA	0.6915	0.17	4.749e-05	NA	chrM_16093_T_C
chr3:82948147:G:C	0.2555	-0.09302	0.0225	3.5713e-05	0.145148	chrM_16093_T_C
chr3:87809827:C:T	0.3225	-0.09436	0.02204	1.8644e-05	0.393805	chrM_16093_T_C
chr3:113573790:C:A	0.5297	0.08194	0.01993	3.9469e-05	0.101876	chrM_16093_T_C
chr3:120221658:C:CT	0.06987	0.4631	0.1078	1.7383e-05	NA	chrM_16093_T_C
chr3:133281050:T:C	NA	0.6591	0.16	3.7921e-05	NA	chrM_16093_T_C
chr3:135191636:A:AT	NA	-0.6385	0.1487	1.7558e-05	NA	chrM_16093_T_C
chr3:142134376:T:C	0.1892	-0.302	0.06973	1.4813e-05	NA	chrM_16093_T_C
chr3:151910805:A:G	NA	-0.5803	0.124	2.8449e-06	NA	chrM_16093_T_C
chr3:158932608:A:G	0.07642	-0.4202	0.09951	2.418e-05	NA	chrM_16093_T_C
chr3:169192054:T:C	0.123	0.3241	0.07958	4.6596e-05	NA	chrM_16093_T_C
chr3:186075484:T:C	NA	0.9041	0.1918	2.4486e-06	NA	chrM_16093_T_C
chr4:8590637:C:T	NA	-0.7153	0.1761	4.8546e-05	NA	chrM_16093_T_C
chr4:9569934:C:T	0.1121	-0.4361	0.08393	2.0301e-07	NA	chrM_16093_T_C
chr4:22713861:T:G	0.0655	-0.5899	0.1076	4.2236e-08	NA	chrM_16093_T_C
chr4:26207244:C:T	NA	-0.6014	0.1475	4.54e-05	NA	chrM_16093_T_C
chr4:48989876:T:G	0.03051	0.2544	0.06242	4.5994e-05	0.738525	chrM_16093_T_C
chr4:55876004:G:C	0.0391	0.2327	0.05581	3.0432e-05	0.610425	chrM_16093_T_C
chr4:58873505:G:A	0.2096	-0.1483	0.03501	2.2772e-05	NA	chrM_16093_T_C
chr4:62018923:G:A	0.1143	0.3448	0.08484	4.8304e-05	NA	chrM_16093_T_C
chr4:68307109:C:T	NA	0.8422	0.2026	3.2314e-05	NA	chrM_16093_T_C
chr4:86300892:TA:T	NA	-0.5681	0.1168	1.1566e-06	NA	chrM_16093_T_C
chr4:87789553:G:A	0.06623	-0.4504	0.1087	3.4313e-05	NA	chrM_16093_T_C
chr4:100190352:G:A	0.1165	-0.1247	0.03052	4.4058e-05	0.000619251	chrM_16093_T_C
chr4:112956755:T:C	NA	-0.6942	0.1674	3.3971e-05	NA	chrM_16093_T_C
chr4:133332387:A:C	0.05953	-0.1781	0.04189	2.1232e-05	0.18656	chrM_16093_T_C
chr4:135524778:A:G	0.02864	0.2742	0.06444	2.0812e-05	0.466732	chrM_16093_T_C
chr4:136313097:A:T	NA	0.8201	0.1904	1.6536e-05	NA	chrM_16093_T_C
chr4:150541856:A:T	NA	-0.5466	0.1165	2.7333e-06	0.782626	chrM_16093_T_C
chr4:152545843:CGTGTGTGT:C	NA	0.7668	0.1876	4.362e-05	NA	chrM_16093_T_C
chr4:157947805:G:T	0.01564	-0.3573	0.0849	2.5675e-05	0.201091	chrM_16093_T_C
chr4:162021343:TA:T	NA	0.7771	0.1881	3.6072e-05	NA	chrM_16093_T_C
chr4:163318806:T:C	0.0661	-0.2297	0.05399	2.1021e-05	NA	chrM_16093_T_C
chr4:165456739:A:AT	0.13	0.1875	0.04353	1.6536e-05	NA	chrM_16093_T_C
chr4:177882160:G:T	0.2004	0.102	0.02469	3.6072e-05	0.504897	chrM_16093_T_C
chr4:178726246:G:A	NA	0.5692	0.1187	1.625e-06	NA	chrM_16093_T_C
chr4:180180219:A:AT	0.0124	-0.4854	0.1007	1.4412e-06	0.0650239	chrM_16093_T_C
chr4:180657744:T:G	NA	0.8362	0.2016	3.3298e-05	NA	chrM_16093_T_C
chr5:481733:C:T	NA	-0.65	0.1514	1.7558e-05	NA	chrM_16093_T_C
chr5:6053387:A:G	0.5757	-0.08226	0.0199	3.5713e-05	0.680655	chrM_16093_T_C
chr5:6471231:C:T	0.7686	-0.1033	0.02346	1.0757e-05	0.232236	chrM_16093_T_C
chr5:7507438:C:T	NA	0.5739	0.1339	1.8275e-05	NA	chrM_16093_T_C
chr5:10126878:G:A	0.2707	0.09585	0.02302	3.1359e-05	0.228322	chrM_16093_T_C
chr5:13644869:C:T	0.0541	0.1982	0.04672	2.2099e-05	0.919983	chrM_16093_T_C
chr5:23038206:G:A	NA	-0.9769	0.2108	3.6165e-06	NA	chrM_16093_T_C
chr5:26712604:A:G	0.2272	0.09554	0.02335	4.2756e-05	0.434787	chrM_16093_T_C
chr5:30917146:A:G	0.1179	-0.3343	0.081	3.68e-05	NA	chrM_16093_T_C
chr5:32725662:G:A	0.08669	-0.1407	0.03449	4.5445e-05	0.713409	chrM_16093_T_C
chr5:43839973:A:G	0.01809	-0.3841	0.09207	3.0432e-05	0.218493	chrM_16093_T_C
chr5:44235909:T:A	0.01686	-0.3294	0.08054	4.3186e-05	0.708433	chrM_16093_T_C
chr5:51983338:T:C	NA	1.025	0.2268	6.2683e-06	NA	chrM_16093_T_C
chr5:52718526:G:A	NA	-0.8439	0.2004	2.5419e-05	NA	chrM_16093_T_C
chr5:54058870:A:G	0.01727	-0.3444	0.079	1.3007e-05	0.872494	chrM_16093_T_C
chr5:99544242:G:T	0.8916	0.3037	0.06989	1.3812e-05	NA	chrM_16093_T_C
chr5:112143173:C:A	0.1244	0.1413	0.02938	1.5151e-06	0.354871	chrM_16093_T_C
chr5:112899485:T:C	0.02529	0.2895	0.06849	2.3701e-05	0.0349793	chrM_16093_T_C
chr5:116188658:G:A	NA	-0.7061	0.1685	2.7813e-05	NA	chrM_16093_T_C
chr5:118632288:T:C	0.2927	0.09086	0.02174	2.9239e-05	0.325302	chrM_16093_T_C
chr5:122189926:G:A	0.09901	-0.1397	0.03328	2.6991e-05	0.941087	chrM_16093_T_C
chr5:128272463:C:CATATAT	0.1338	0.1709	0.04135	3.5713e-05	NA	chrM_16093_T_C
chr5:133789278:A:G	0.1914	-0.2933	0.0697	2.5675e-05	NA	chrM_16093_T_C
chr5:138314300:C:CT	NA	0.5116	0.1226	3.013e-05	NA	chrM_16093_T_C
chr5:142491911:G:A	0.7213	0.09435	0.02207	1.902e-05	0.154124	chrM_16093_T_C
chr5:150417532:C:A	NA	0.9818	0.2212	9.0749e-06	NA	chrM_16093_T_C
chr5:150659564:A:C	0.03271	0.2896	0.07119	4.7537e-05	0.471328	chrM_16093_T_C
chr5:165422559:G:C	0.01861	-0.3331	0.0812	4.108e-05	0.109044	chrM_16093_T_C
chr6:5906852:C:T	0.06405	0.4551	0.1111	4.1909e-05	NA	chrM_16093_T_C
chr6:19563441:G:GCAATTCAATTCAATT	0.09904	-0.2212	0.04803	4.1186e-06	NA	chrM_16093_T_C
chr6:33629215:A:AT	0.8303	-0.1145	0.02582	9.1661e-06	0.289095	chrM_16093_T_C
chr6:41467501:T:C	NA	-0.7238	0.1654	1.2128e-05	NA	chrM_16093_T_C
chr6:44170552:C:T	0.5473	-0.08351	0.01935	1.5887e-05	0.768588	chrM_16093_T_C
chr6:47275683:T:C	NA	0.8942	0.2103	2.1232e-05	NA	chrM_16093_T_C
chr6:52048049:T:C	NA	0.7836	0.18	1.3403e-05	NA	chrM_16093_T_C
chr6:79865354:T:TAAA	0.1165	0.1926	0.04446	1.4813e-05	NA	chrM_16093_T_C
chr6:91056694:G:T	0.1733	-0.1279	0.03152	4.9725e-05	0.96604	chrM_16093_T_C
chr6:91321423:G:A	0.02299	-0.4376	0.09844	8.8067e-06	NA	chrM_16093_T_C
chr6:93012697:T:A	NA	0.6812	0.1482	4.244e-06	0.443659	chrM_16093_T_C
chr6:110546738:C:T	NA	0.5341	0.1255	2.0605e-05	0.713195	chrM_16093_T_C
chr6:122039685:A:T	NA	-0.8217	0.1839	7.8893e-06	NA	chrM_16093_T_C
chr6:139343691:C:CTT	0.06186	-0.497	0.1091	5.1837e-06	NA	chrM_16093_T_C
chr6:153449709:AT:A	0.1143	-0.3448	0.0838	3.8687e-05	NA	chrM_16093_T_C
chr6:165306424:T:C	0.1229	-0.122	0.02973	4.0266e-05	0.463986	chrM_16093_T_C
chr6:168117707:A:C	0.1368	-0.346	0.0762	5.6154e-06	NA	chrM_16093_T_C
chr6:169660420:G:A	NA	0.5552	0.1361	4.4948e-05	NA	chrM_16093_T_C
chr7:125846:T:C	0.758	0.0956	0.02251	2.1661e-05	0.135742	chrM_16093_T_C
chr7:1440006:C:A	0.04036	0.2242	0.05439	3.7544e-05	0.147785	chrM_16093_T_C
chr7:9049843:G:A	0.09389	0.3951	0.09097	1.395e-05	NA	chrM_16093_T_C
chr7:19287807:A:G	0.07115	0.1663	0.04036	3.7921e-05	0.875202	chrM_16093_T_C
chr7:20332396:A:G	0.865	-0.13	0.02794	3.2724e-06	0.00391476	chrM_16093_T_C
chr7:22057858:A:G	0.1007	-0.1399	0.03253	1.7039e-05	0.772441	chrM_16093_T_C
chr7:23224167:T:C	0.2475	0.1037	0.02291	6.0225e-06	0.348192	chrM_16093_T_C
chr7:25668856:C:T	0.186	-0.1045	0.02511	3.1674e-05	0.131467	chrM_16093_T_C
chr7:28950096:TGAGA:T	NA	0.8386	0.1775	2.283e-06	NA	chrM_16093_T_C
chr7:66613766:C:CAAA	0.09411	-0.1678	0.04106	4.4058e-05	0.352396	chrM_16093_T_C
chr7:69078172:G:A	0.1055	-0.1356	0.03318	4.4058e-05	0.15614	chrM_16093_T_C
chr7:94054547:T:A	NA	-0.782	0.188	3.1993e-05	NA	chrM_16093_T_C
chr7:111450002:A:G	0.01854	-0.4109	0.101	4.7537e-05	NA	chrM_16093_T_C
chr7:115936886:C:CT	NA	0.7987	0.1883	2.2321e-05	NA	chrM_16093_T_C
chr7:142901495:G:A	NA	-0.613	0.1488	3.8302e-05	NA	chrM_16093_T_C
chr7:148623324:A:G	0.1303	0.3515	0.07757	5.8446e-06	NA	chrM_16093_T_C
chr7:156716476:C:A	0.07642	-0.4798	0.09891	1.2282e-06	NA	chrM_16093_T_C
chr8:1507143:C:G	0.01682	0.3437	0.08407	4.362e-05	0.945312	chrM_16093_T_C
chr8:1711615:G:A	0.07319	0.174	0.04237	4.0266e-05	0.948371	chrM_16093_T_C
chr8:4349229:G:A	0.7918	-0.1057	0.02416	1.225e-05	0.809531	chrM_16093_T_C
chr8:14052787:AT:A	0.06784	-0.2465	0.05726	1.6702e-05	NA	chrM_16093_T_C
chr8:20102472:T:C	0.03289	-0.2429	0.05977	4.8352e-05	0.0629132	chrM_16093_T_C
chr8:21522365:A:C	0.2899	0.09136	0.02123	1.6702e-05	0.312547	chrM_16093_T_C
chr8:32575466:T:G	0.03586	0.2356	0.05366	1.1308e-05	0.081921	chrM_16093_T_C
chr8:57380180:T:C	0.01282	0.4259	0.09909	1.721e-05	0.388136	chrM_16093_T_C
chr8:60346298:A:C	0.1017	-0.1422	0.03196	8.5464e-06	0.130289	chrM_16093_T_C
chr8:60577792:A:ATTT	0.1122	-0.1919	0.04611	3.1674e-05	NA	chrM_16093_T_C
chr8:64394004:C:T	NA	-0.8269	0.2016	4.108e-05	NA	chrM_16093_T_C
chr8:83737311:GTCC:G	0.08781	0.1418	0.03474	4.4501e-05	0.874065	chrM_16093_T_C
chr8:113781853:T:C	0.131	0.3184	0.07765	4.1492e-05	NA	chrM_16093_T_C
chr8:123944852:T:C	NA	0.6456	0.1563	3.6072e-05	NA	chrM_16093_T_C
chr8:127644007:A:G	0.07422	0.1662	0.03743	8.9846e-06	0.277204	chrM_16093_T_C
chr8:128710143:T:G	0.3077	0.1266	0.02969	2.0197e-05	NA	chrM_16093_T_C
chr8:139583679:C:T	0.02043	0.3529	0.07852	6.9972e-06	0.941868	chrM_16093_T_C
chr9:1611395:G:T	0.1401	0.1166	0.02804	3.2314e-05	0.262895	chrM_16093_T_C
chr9:2182562:C:T	0.03385	0.3009	0.07343	4.1909e-05	NA	chrM_16093_T_C
chr9:2424445:G:A	NA	-0.8255	0.1892	1.2878e-05	NA	chrM_16093_T_C
chr9:6086913:G:A	0.0468	-0.2093	0.05099	4.0671e-05	0.527029	chrM_16093_T_C
chr9:19605525:G:T	0.5118	0.0781	0.01921	4.7967e-05	0.66878	chrM_16093_T_C
chr9:23989593:G:A	0.05922	-0.2137	0.04482	1.8506e-06	0.456485	chrM_16093_T_C
chr9:28252348:C:T	NA	0.5175	0.1244	3.1993e-05	0.862431	chrM_16093_T_C
chr9:33600620:C:T	0.4713	0.09453	0.02006	2.4486e-06	0.964418	chrM_16093_T_C
chr9:34027502:G:C	0.01008	0.4371	0.1075	4.7823e-05	0.441622	chrM_16093_T_C
chr9:35359159:A:G	NA	-0.8883	0.2169	4.1909e-05	NA	chrM_16093_T_C
chr9:36104578:C:T	NA	0.8211	0.1955	2.6723e-05	NA	chrM_16093_T_C
chr9:37815926:T:C	NA	-0.6734	0.1501	7.2828e-06	NA	chrM_16093_T_C
chr9:42276089:C:T	NA	0.8087	0.1964	3.8302e-05	NA	chrM_16093_T_C
chr9:42983185:T:TA	NA	0.6286	0.1439	1.2497e-05	NA	chrM_16093_T_C
chr9:74868216:C:T	NA	-0.6945	0.1477	2.5741e-06	NA	chrM_16093_T_C
chr9:76670485:A:G	0.8957	0.2209	0.05274	2.8093e-05	NA	chrM_16093_T_C
chr9:83445379:T:TAGATAGATAGAC	0.03392	-0.3506	0.07879	8.6323e-06	NA	chrM_16093_T_C
chr9:86825076:G:C	0.03989	-0.2089	0.05118	4.4501e-05	0.151829	chrM_16093_T_C
chr9:91185413:CA:C	0.7213	-0.1381	0.03357	3.9076e-05	NA	chrM_16093_T_C
chr9:117518286:C:A	NA	-0.7102	0.175	4.9329e-05	NA	chrM_16093_T_C
chr9:122842011:C:CAA	NA	-0.4687	0.1099	1.9996e-05	NA	chrM_16093_T_C
chr9:133144588:G:A	0.07642	-0.401	0.09813	4.362e-05	NA	chrM_16093_T_C
chr9:133910839:A:AG	NA	0.9381	0.2276	3.7544e-05	NA	chrM_16093_T_C
chr10:97071:ATC:A	0.01122	0.4255	0.1035	3.9865e-05	0.625753	chrM_16093_T_C
chr10:7549001:G:A	0.06913	-0.2236	0.05323	2.6457e-05	0.457582	chrM_16093_T_C
chr10:14844318:TATTA:T	0.1143	-0.3282	0.08064	4.7111e-05	NA	chrM_16093_T_C
chr10:35662714:GCA:G	0.04544	-0.2796	0.0687	4.7111e-05	NA	chrM_16093_T_C
chr10:51092998:C:T	NA	-0.8067	0.1728	3.0511e-06	NA	chrM_16093_T_C
chr10:59567522:T:C	NA	-0.5852	0.1387	2.4423e-05	NA	chrM_16093_T_C
chr10:59931789:T:C	NA	-0.6401	0.1398	4.6904e-06	NA	chrM_16093_T_C
chr10:70140433:G:T	0.8513	-0.1096	0.0269	4.6317e-05	0.571152	chrM_16093_T_C
chr10:88921454:T:C	NA	0.9982	0.2222	6.9972e-06	NA	chrM_16093_T_C
chr10:93272535:A:G	0.2096	0.1498	0.03602	3.1993e-05	NA	chrM_16093_T_C
chr10:95602334:C:T	0.07991	-0.1584	0.03602	1.0865e-05	0.513811	chrM_16093_T_C
chr10:107132150:C:G	0.0153	0.3585	0.08659	3.4657e-05	0.377155	chrM_16093_T_C
chr10:110917194:A:ATT	NA	0.5173	0.113	4.6904e-06	NA	chrM_16093_T_C
chr10:111613705:A:C	NA	1.031	0.2265	5.3415e-06	NA	chrM_16093_T_C
chr10:112123528:G:A	NA	0.7727	0.1873	3.68e-05	NA	chrM_16093_T_C
chr10:118422187:T:A	NA	1.069	0.2352	5.5042e-06	NA	chrM_16093_T_C
chr10:126357197:G:T	NA	-0.5548	0.1135	1.0258e-06	0.236691	chrM_16093_T_C
chr10:127349016:G:A	0.06041	-0.4615	0.1109	3.1674e-05	NA	chrM_16093_T_C
chr10:129831697:C:T	0.05337	0.2136	0.04714	5.8446e-06	0.789386	chrM_16093_T_C
chr10:130118988:G:A	0.1812	-0.1134	0.02684	2.3939e-05	0.332871	chrM_16093_T_C
chr11:12313961:A:ATT	0.2155	-0.1544	0.03597	1.7734e-05	NA	chrM_16093_T_C
chr11:13002918:G:A	0.7627	-0.1371	0.03326	3.7544e-05	NA	chrM_16093_T_C
chr11:23839824:T:C	NA	-0.6282	0.1251	5.1454e-07	0.94838	chrM_16093_T_C
chr11:25643404:A:T	NA	0.6349	0.1537	3.6072e-05	NA	chrM_16093_T_C
chr11:28872645:T:C	0.03028	-0.27	0.06572	3.9865e-05	0.246104	chrM_16093_T_C
chr11:29885611:T:A	0.03634	0.2481	0.0571	1.395e-05	0.364583	chrM_16093_T_C
chr11:35449974:G:C	NA	-0.7615	0.1773	1.7383e-05	NA	chrM_16093_T_C
chr11:37651493:T:A	NA	-0.7329	0.1468	5.9781e-07	0.92343	chrM_16093_T_C
chr11:61558533:CACAT:C	NA	-0.7968	0.1812	1.0974e-05	NA	chrM_16093_T_C
chr11:68040632:T:C	NA	0.8773	0.2153	4.5948e-05	NA	chrM_16093_T_C
chr11:83752046:A:G	0.02108	0.3387	0.07808	1.4375e-05	0.242926	chrM_16093_T_C
chr11:97147953:G:A	0.04401	0.2284	0.05206	1.1422e-05	0.638649	chrM_16093_T_C
chr11:104365994:C:G	0.0271	0.2707	0.0624	1.4375e-05	0.93884	chrM_16093_T_C
chr11:109334708:AAG:A	NA	0.7434	0.1469	4.1707e-07	NA	chrM_16093_T_C
chr11:124875592:G:A	NA	-0.6755	0.1542	1.1769e-05	NA	chrM_16093_T_C
chr11:126955185:C:G	0.4771	0.0815	0.0195	2.9239e-05	0.428057	chrM_16093_T_C
chr12:5824297:C:A	0.009763	-0.4761	0.1133	2.6457e-05	0.729132	chrM_16093_T_C
chr12:6535090:T:A	0.2144	-0.09626	0.02331	3.6434e-05	0.747366	chrM_16093_T_C
chr12:20080458:T:C	0.956	0.2063	0.04894	2.4916e-05	0.159454	chrM_16093_T_C
chr12:25708637:AACACACACACACACACACAC:A	0.107	0.1921	0.04635	3.3971e-05	NA	chrM_16093_T_C
chr12:28349285:GT:G	0.02067	-0.3175	0.07485	2.2099e-05	0.284791	chrM_16093_T_C
chr12:32833179:G:A	NA	0.6954	0.1562	8.5464e-06	NA	chrM_16093_T_C
chr12:33245951:G:T	NA	0.7384	0.1703	1.452e-05	NA	chrM_16093_T_C
chr12:42586405:T:C	0.03918	-0.2333	0.05747	4.9034e-05	0.680042	chrM_16093_T_C
chr12:44113983:G:A	0.08563	-0.1992	0.04721	2.4423e-05	NA	chrM_16093_T_C
chr12:52006167:C:G	NA	-0.5457	0.1239	1.0649e-05	0.86459	chrM_16093_T_C
chr12:70804139:CTG:C	0.02778	0.3884	0.09249	2.6723e-05	NA	chrM_16093_T_C
chr12:72029037:G:A	NA	-0.5345	0.1238	1.5887e-05	0.830606	chrM_16093_T_C
chr12:83113940:G:C	0.2607	-0.09032	0.0221	4.4058e-05	0.973449	chrM_16093_T_C
chr12:96933336:C:T	0.05371	-0.2354	0.04743	6.9455e-07	0.682563	chrM_16093_T_C
chr12:107500101:C:T	NA	0.8879	0.2011	1.013e-05	NA	chrM_16093_T_C
chr12:115878281:AC:A	NA	0.6044	0.1488	4.8887e-05	NA	chrM_16093_T_C
chr12:117750792:G:A	NA	-0.8573	0.2055	3.0432e-05	NA	chrM_16093_T_C
chr12:120905695:AAAAAG:A	NA	0.8915	0.2122	2.6723e-05	NA	chrM_16093_T_C
chr12:124320196:CTCTT:C	0.0267	-0.3627	0.08716	3.1674e-05	NA	chrM_16093_T_C
chr12:129459454:T:C	0.1236	-0.1227	0.02956	3.3298e-05	0.810179	chrM_16093_T_C
chr12:130222891:G:A	NA	-0.8703	0.2082	2.9239e-05	NA	chrM_16093_T_C
chr13:21115799:G:A	0.5354	-0.08212	0.02	4.0266e-05	0.407547	chrM_16093_T_C
chr13:22215026:G:A	0.1071	0.1722	0.04223	4.5627e-05	NA	chrM_16093_T_C
chr13:23873836:A:G	0.04109	-0.2245	0.05354	2.7536e-05	0.944849	chrM_16093_T_C
chr13:31100467:G:A	NA	0.8634	0.1797	1.5458e-06	NA	chrM_16093_T_C
chr13:64284876:T:TA	NA	-0.9267	0.2057	6.6559e-06	NA	chrM_16093_T_C
chr13:64543293:G:A	NA	-0.858	0.1798	1.814e-06	NA	chrM_16093_T_C
chr13:81882965:G:C	NA	-0.4731	0.114	3.3298e-05	0.926251	chrM_16093_T_C
chr13:94796385:AT:A	0.1767	0.1701	0.03886	1.2007e-05	NA	chrM_16093_T_C
chr13:100417857:A:C	0.1057	-0.1335	0.0316	2.3939e-05	0.37791	chrM_16093_T_C
chr13:101382748:T:C	NA	-0.6902	0.1631	2.3232e-05	NA	chrM_16093_T_C
chr13:103142082:C:T	NA	0.9229	0.2059	7.4299e-06	NA	chrM_16093_T_C
chr13:109208398:G:A	0.08443	-0.4074	0.09368	1.3674e-05	NA	chrM_16093_T_C
chr13:109525804:GTATC:G	0.1699	-0.1214	0.02546	1.8506e-06	0.02689	chrM_16093_T_C
chr14:22164668:A:T	0.08515	-0.389	0.09543	4.5765e-05	NA	chrM_16093_T_C
chr14:25451541:C:T	0.02885	-0.2662	0.06356	2.8093e-05	0.0160668	chrM_16093_T_C
chr14:34386724:C:T	NA	0.7725	0.1813	2.04e-05	NA	chrM_16093_T_C
chr14:36628535:G:A	NA	-0.4873	0.1141	1.96e-05	0.498127	chrM_16093_T_C
chr14:65378727:C:T	NA	-0.8423	0.2053	4.0671e-05	NA	chrM_16093_T_C
chr14:67584887:T:C	NA	0.5434	0.1218	8.1296e-06	NA	chrM_16093_T_C
chr14:71721268:GTC:G	0.09974	-0.14	0.03303	2.2545e-05	0.274721	chrM_16093_T_C
chr14:72570258:C:T	0.04497	-0.2261	0.05534	4.4058e-05	0.893151	chrM_16093_T_C
chr14:76883906:G:T	NA	-0.7713	0.1887	4.362e-05	NA	chrM_16093_T_C
chr14:77507332:C:CT	0.07621	0.2633	0.05385	1.0156e-06	NA	chrM_16093_T_C
chr14:78247837:A:G	0.1267	-0.1371	0.03261	2.6193e-05	0.435657	chrM_16093_T_C
chr14:85592789:C:CAAA	0.353	0.2381	0.05817	4.2756e-05	NA	chrM_16093_T_C
chr14:88337739:A:G	NA	-0.6681	0.1639	4.5994e-05	NA	chrM_16093_T_C
chr14:88947272:CA:C	0.1147	-0.1873	0.04387	1.96e-05	NA	chrM_16093_T_C
chr14:91543863:A:AATAAT	0.05817	-0.345	0.07681	7.0675e-06	NA	chrM_16093_T_C
chr15:24519505:G:A	NA	-0.955	0.2329	4.1492e-05	NA	chrM_16093_T_C
chr15:25624453:C:T	NA	-0.6802	0.1416	1.5613e-06	NA	chrM_16093_T_C
chr15:33802571:G:A	0.2077	-0.1104	0.02408	4.5065e-06	0.878008	chrM_16093_T_C
chr15:37829818:T:TAAA	0.03105	0.4919	0.105	2.8165e-06	NA	chrM_16093_T_C
chr15:39333375:ACT:A	0.08076	0.1531	0.03559	1.687e-05	0.23457	chrM_16093_T_C
chr15:42645627:G:A	0.02362	0.2962	0.07065	2.7536e-05	0.990514	chrM_16093_T_C
chr15:42870769:GA:G	0.0232	0.2946	0.07174	4.0266e-05	0.893419	chrM_16093_T_C
chr15:44441241:C:T	0.01256	0.4106	0.09841	3.013e-05	0.66365	chrM_16093_T_C
chr15:52800672:CGTGTGTGT:C	0.2253	-0.1396	0.03376	3.5713e-05	NA	chrM_16093_T_C
chr15:54535261:CA:C	NA	-0.7244	0.171	2.2772e-05	NA	chrM_16093_T_C
chr15:58223479:C:T	NA	0.9502	0.2236	2.1445e-05	NA	chrM_16093_T_C
chr15:66162348:T:C	0.3663	-0.08301	0.02019	3.9076e-05	0.0537721	chrM_16093_T_C
chr15:69550709:G:A	NA	0.5097	0.1221	3.013e-05	0.302099	chrM_16093_T_C
chr15:77965012:TGTG:T	0.1936	-0.2962	0.06857	1.5573e-05	NA	chrM_16093_T_C
chr15:84955430:T:C	0.08239	-0.1458	0.03542	3.8687e-05	0.346456	chrM_16093_T_C
chr15:91050968:CTT:C	NA	-0.5053	0.1174	1.687e-05	NA	chrM_16093_T_C
chr15:92222978:C:T	NA	0.6692	0.1515	9.9295e-06	NA	chrM_16093_T_C
chr15:96363130:C:T	0.0451	0.2004	0.04753	2.4668e-05	0.549361	chrM_16093_T_C
chr16:3996427:T:TA	NA	-0.8795	0.2101	2.8375e-05	NA	chrM_16093_T_C
chr16:63596262:C:G	NA	-0.8634	0.1971	1.1888e-05	NA	chrM_16093_T_C
chr16:72423309:A:T	NA	0.7679	0.1825	2.5933e-05	NA	chrM_16093_T_C
chr16:72805446:C:A	NA	-0.7723	0.1626	2.0249e-06	NA	chrM_16093_T_C
chr16:78352407:G:C	NA	-0.9768	0.208	2.6525e-06	NA	chrM_16093_T_C
chr16:84041877:C:T	0.04666	-0.2034	0.0498	4.4058e-05	0.503788	chrM_16093_T_C
chr17:662486:A:G	0.01895	-0.3241	0.07989	4.9825e-05	0.0140098	chrM_16093_T_C
chr17:9817580:A:C	NA	-0.4931	0.1171	2.5419e-05	NA	chrM_16093_T_C
chr17:28419206:G:A	0.2442	0.1015	0.02281	8.5464e-06	0.256148	chrM_16093_T_C
chr17:37699382:G:A	NA	-0.4899	0.1115	1.1084e-05	NA	chrM_16093_T_C
chr17:59414004:A:G	0.6101	0.08105	0.01972	3.9469e-05	0.479314	chrM_16093_T_C
chr17:59661646:A:T	0.01893	0.3353	0.07844	1.9212e-05	0.361317	chrM_16093_T_C
chr17:59867325:C:T	0.01637	0.3461	0.08501	4.6783e-05	0.377759	chrM_16093_T_C
chr17:62830748:C:A	NA	-0.7327	0.1756	3.013e-05	NA	chrM_16093_T_C
chr17:76597028:A:G	0.09003	0.1474	0.03498	2.5166e-05	0.396135	chrM_16093_T_C
chr18:2491262:A:G	NA	-0.8082	0.1968	3.9865e-05	NA	chrM_16093_T_C
chr18:2712631:A:G	0.5005	-0.08711	0.01911	5.1837e-06	0.533285	chrM_16093_T_C
chr18:6491728:G:A	0.1907	0.2825	0.06651	2.1661e-05	NA	chrM_16093_T_C
chr18:7596042:G:A	NA	-0.6218	0.1475	2.4916e-05	NA	chrM_16093_T_C
chr18:12924073:T:TACACACAC	0.03999	0.3388	0.07798	1.395e-05	NA	chrM_16093_T_C
chr18:27560074:G:A	0.01122	-0.416	0.1023	4.768e-05	0.623878	chrM_16093_T_C
chr18:28891960:G:T	0.01618	0.3635	0.08481	1.8093e-05	0.880646	chrM_16093_T_C
chr18:32450559:T:C	0.08472	0.1559	0.03519	9.4452e-06	0.91843	chrM_16093_T_C
chr18:33582698:G:T	0.06938	0.2106	0.05174	4.6923e-05	NA	chrM_16093_T_C
chr18:49045824:G:A	NA	0.5612	0.1334	2.5933e-05	NA	chrM_16093_T_C
chr18:49435584:T:TA	NA	0.6174	0.1521	4.9132e-05	NA	chrM_16093_T_C
chr18:52012995:A:ATGTGTGTGTGTGTGTGTGTG	0.03568	-0.3342	0.08056	3.3298e-05	NA	chrM_16093_T_C
chr18:56939802:G:A	0.06226	-0.1793	0.03965	6.1442e-06	0.842569	chrM_16093_T_C
chr18:57665741:C:T	NA	-0.7713	0.1832	2.5419e-05	NA	chrM_16093_T_C
chr18:65342053:A:AT	0.3209	0.09388	0.02127	1.013e-05	0.143992	chrM_16093_T_C
chr18:73516999:G:A	0.1398	0.1615	0.03773	1.8644e-05	NA	chrM_16093_T_C
chr18:74212339:C:CAA	0.2749	-0.1471	0.03302	8.4614e-06	NA	chrM_16093_T_C
chr18:77188899:C:T	0.07566	0.1546	0.03622	1.9797e-05	0.926566	chrM_16093_T_C
chr19:50068146:AAAAC:A	0.1102	-0.2245	0.05277	2.1021e-05	NA	chrM_16093_T_C
chr19:50284096:A:AC	0.03626	-0.2264	0.05582	4.9825e-05	0.223353	chrM_16093_T_C
chr19:50660393:G:A	NA	-0.6655	0.1588	2.7536e-05	NA	chrM_16093_T_C
chr19:56199045:C:T	0.02506	0.2614	0.06432	4.8159e-05	0.459462	chrM_16093_T_C
chr20:2152252:T:C	0.3388	0.09209	0.02171	2.2099e-05	0.721084	chrM_16093_T_C
chr20:5688664:T:C	0.01196	-0.4518	0.1106	4.362e-05	0.738082	chrM_16093_T_C
chr20:8983769:T:C	NA	-0.7338	0.1776	3.6072e-05	NA	chrM_16093_T_C
chr20:13132052:G:A	0.461	-0.0797	0.01951	4.4058e-05	0.627131	chrM_16093_T_C
chr20:61394006:A:G	NA	0.683	0.154	9.2582e-06	NA	chrM_16093_T_C
chr21:23828124:C:A	0.6391	-0.0879	0.01983	9.3513e-06	0.00208915	chrM_16093_T_C
chr21:34819792:A:G	NA	-0.6781	0.1604	2.3465e-05	NA	chrM_16093_T_C
chr21:38319185:C:CA	NA	0.8142	0.1783	4.9308e-06	NA	chrM_16093_T_C
chr21:38724576:TAGATAGATAGATAGACAGAC:T	NA	-0.6191	0.1507	4.0266e-05	NA	chrM_16093_T_C
chr21:45210321:C:T	NA	-0.7584	0.1761	1.6536e-05	NA	chrM_16093_T_C
chr22:23371050:G:A	0.08711	-0.1414	0.03467	4.54e-05	0.98741	chrM_16093_T_C
chr22:26824381:C:CA	0.04837	-0.3133	0.07282	1.687e-05	NA	chrM_16093_T_C
chr22:30171309:C:T	NA	0.4692	0.1156	4.9527e-05	0.978553	chrM_16093_T_C
chr22:30669692:A:ATATATATG	NA	0.7581	0.1669	5.6154e-06	NA	chrM_16093_T_C
chr22:37764538:A:G	NA	-0.7629	0.1648	3.6529e-06	NA	chrM_16093_T_C
chr22:44050433:T:C	NA	-0.8511	0.1971	1.5729e-05	NA	chrM_16093_T_C
chrX:1836558:C:T	0.4192	0.1511	0.0307	8.5685e-07	NA	chrM_16093_T_C
chrX:2807842:T:C	0.8435	0.2605	0.06017	1.4962e-05	NA	chrM_16093_T_C
chrX:12299093:G:A	0.2672	0.08358	0.01993	2.7536e-05	0.465846	chrM_16093_T_C
chrX:16196321:T:C	NA	-0.5976	0.1384	1.5729e-05	NA	chrM_16093_T_C
chrX:18676321:C:T	0.06041	0.3753	0.09163	4.1909e-05	NA	chrM_16093_T_C
chrX:23708382:T:C	0.1762	-0.09391	0.02174	1.5729e-05	0.97529	chrM_16093_T_C
chrX:30875121:TTA:T	0.01453	0.3699	0.07778	1.965e-06	0.162513	chrM_16093_T_C
chrX:84852172:A:G	NA	-0.8202	0.2007	4.362e-05	NA	chrM_16093_T_C
chrX:95343374:ACT:A	0.09316	-0.3128	0.07546	3.3971e-05	NA	chrM_16093_T_C
chrX:116433669:T:C	0.2317	-0.08107	0.01976	4.108e-05	0.347497	chrM_16093_T_C
chrX:125932194:C:T	0.6697	-0.07579	0.01823	3.1993e-05	0.390862	chrM_16093_T_C
chrX:141280530:A:G	0.2012	-0.08384	0.02041	3.9865e-05	0.982161	chrM_16093_T_C
chr1:175310468:C:G	NA	-0.8177	0.1988	3.8687e-05	NA	chrM_16124_T_C
chr2:36336522:C:T	NA	-0.9187	0.2206	3.1359e-05	NA	chrM_16124_T_C
chr2:196248597:G:GACACACAC	NA	-1.038	0.2497	3.2314e-05	NA	chrM_16124_T_C
chr4:28074080:C:T	NA	0.6759	0.1661	4.7206e-05	NA	chrM_16124_T_C
chr4:54413933:T:C	0.7617	0.747	0.1762	2.2321e-05	NA	chrM_16124_T_C
chr4:93324090:C:T	NA	-0.9642	0.2095	4.16e-06	NA	chrM_16124_T_C
chr5:31936727:C:T	NA	0.7307	0.1759	3.2639e-05	NA	chrM_16124_T_C
chr9:15610509:T:C	0.5327	-0.7566	0.1717	1.0439e-05	NA	chrM_16124_T_C
chr9:132993384:G:A	0.8364	0.9297	0.2158	1.6371e-05	NA	chrM_16124_T_C
chr11:98139911:G:T	NA	-0.9312	0.2173	1.8275e-05	NA	chrM_16124_T_C
chr11:98509969:A:ATTT	NA	-1.012	0.2416	2.8375e-05	NA	chrM_16124_T_C
chr13:44899010:C:T	0.4346	-0.818	0.1842	8.9846e-06	NA	chrM_16124_T_C
chr17:47192502:G:A	0.7243	0.7908	0.19	3.1674e-05	NA	chrM_16124_T_C
chr21:15323238:G:C	NA	-1.089	0.2573	2.3232e-05	NA	chrM_16124_T_C
chr1:1213842:C:G	NA	-0.6206	0.1476	2.6193e-05	NA	chrM_16129_G_A
chr1:3325497:C:T	0.1434	-0.1897	0.0414	4.5975e-06	0.0195066	chrM_16129_G_A
chr1:6726521:A:G	0.08593	0.2192	0.05355	4.2756e-05	0.705182	chrM_16129_G_A
chr1:14819706:CT:C	NA	-0.9914	0.2423	4.2756e-05	NA	chrM_16129_G_A
chr1:34915841:CA:C	0.03158	0.364	0.08655	2.5933e-05	0.283938	chrM_16129_G_A
chr1:44517949:T:A	0.8	0.709	0.1651	1.7558e-05	NA	chrM_16129_G_A
chr1:44743204:G:A	NA	0.5778	0.1425	4.9875e-05	NA	chrM_16129_G_A
chr1:56541966:CAA:C	0.3423	0.1393	0.03036	4.4616e-06	0.865282	chrM_16129_G_A
chr1:77927608:G:C	NA	-0.6761	0.1647	4.0266e-05	NA	chrM_16129_G_A
chr1:85805857:C:T	0.02353	-0.4274	0.1013	2.4423e-05	0.85633	chrM_16129_G_A
chr1:147873399:T:G	0.1883	0.1535	0.03758	4.4058e-05	0.496436	chrM_16129_G_A
chr1:180304081:A:G	NA	-0.5992	0.1353	9.4452e-06	NA	chrM_16129_G_A
chr1:201165286:T:G	NA	-0.5914	0.1395	2.2321e-05	0.828035	chrM_16129_G_A
chr1:238488502:G:GGA	0.2056	0.1529	0.03599	2.1661e-05	0.372172	chrM_16129_G_A
chr2:10336138:C:G	0.6395	0.1478	0.0352	2.6991e-05	0.0707927	chrM_16129_G_A
chr2:21000746:GAATTATAAAATATGTAATTATAAATACTTT:G	NA	-1.101	0.2665	3.5713e-05	NA	chrM_16129_G_A
chr2:25728290:A:T	NA	-0.5776	0.1378	2.7536e-05	NA	chrM_16129_G_A
chr2:28021783:C:T	NA	-1.079	0.2634	4.1909e-05	NA	chrM_16129_G_A
chr2:47133173:CT:C	NA	-0.6948	0.1701	4.4058e-05	NA	chrM_16129_G_A
chr2:50119566:GA:G	0.354	0.1328	0.0311	1.96e-05	0.566998	chrM_16129_G_A
chr2:52128545:C:T	0.01938	-0.5452	0.1136	1.577e-06	0.61866	chrM_16129_G_A
chr2:56170400:T:TAC	0.08391	0.2796	0.06522	1.8093e-05	NA	chrM_16129_G_A
chr2:86728897:C:T	0.6772	0.1685	0.037	5.2884e-06	NA	chrM_16129_G_A
chr2:88016598:G:A	0.2254	0.1431	0.03524	4.8936e-05	0.156923	chrM_16129_G_A
chr2:88352069:C:CT	NA	1.125	0.2623	1.7913e-05	NA	chrM_16129_G_A
chr2:103412980:TGG:T	0.04593	-0.3576	0.08693	3.9076e-05	NA	chrM_16129_G_A
chr2:105548628:G:T	0.2663	-0.1457	0.03274	8.6323e-06	0.400276	chrM_16129_G_A
chr2:141054298:C:T	0.1316	0.185	0.04382	2.418e-05	0.233868	chrM_16129_G_A
chr2:152067546:C:T	0.2171	0.1739	0.03572	1.1224e-06	0.941115	chrM_16129_G_A
chr2:188605730:G:A	0.04479	-0.3045	0.07283	2.8948e-05	0.881615	chrM_16129_G_A
chr2:204851105:G:A	0.06697	0.2392	0.05789	3.5713e-05	0.848403	chrM_16129_G_A
chr2:234295020:C:CT	NA	-0.5392	0.126	1.8831e-05	NA	chrM_16129_G_A
chr3:55717971:T:C	NA	0.6826	0.1639	3.1047e-05	NA	chrM_16129_G_A
chr3:68201944:A:C	0.04641	-0.3048	0.07283	2.866e-05	0.488166	chrM_16129_G_A
chr3:68731562:A:T	NA	0.7916	0.1813	1.275e-05	NA	chrM_16129_G_A
chr3:69222926:G:C	0.1173	-0.196	0.04624	2.2321e-05	0.557663	chrM_16129_G_A
chr3:76964996:A:C	0.3	0.581	0.1379	2.4916e-05	NA	chrM_16129_G_A
chr3:80981279:TTC:T	0.3086	0.1381	0.03221	1.8093e-05	0.325628	chrM_16129_G_A
chr3:137555463:T:A	0.1362	0.363	0.07974	5.2884e-06	NA	chrM_16129_G_A
chr3:141441529:A:G	0.1254	-0.1892	0.04589	3.7544e-05	0.815707	chrM_16129_G_A
chr3:147497590:C:CAT	NA	0.9657	0.2274	2.1661e-05	NA	chrM_16129_G_A
chr3:194510196:A:G	0.03724	0.3473	0.07938	1.2128e-05	0.443969	chrM_16129_G_A
chr3:194997548:G:A	0.03336	-0.3525	0.08649	4.581e-05	0.93659	chrM_16129_G_A
chr3:195593965:CA:C	0.4063	-0.5363	0.132	4.8692e-05	NA	chrM_16129_G_A
chr3:197472671:T:TTTTTG	0.2408	0.2519	0.05976	2.4916e-05	NA	chrM_16129_G_A
chr4:11515452:C:T	0.5574	-0.1323	0.0287	4.037e-06	0.353808	chrM_16129_G_A
chr4:13102303:A:G	NA	0.9668	0.2316	2.983e-05	NA	chrM_16129_G_A
chr4:18761065:C:T	0.3221	-0.139	0.03094	7.0675e-06	0.388757	chrM_16129_G_A
chr4:41269983:T:C	NA	0.954	0.2215	1.6536e-05	NA	chrM_16129_G_A
chr4:57515031:T:C	0.7103	0.1307	0.03138	3.1047e-05	0.293464	chrM_16129_G_A
chr4:73429099:C:CTGTG	0.1696	0.3074	0.07431	3.5358e-05	NA	chrM_16129_G_A
chr4:75143106:A:T	NA	0.9093	0.197	3.9177e-06	NA	chrM_16129_G_A
chr4:103496600:G:A	NA	-0.9351	0.2235	2.866e-05	NA	chrM_16129_G_A
chr4:114652396:AT:A	NA	-0.8018	0.1947	3.8302e-05	NA	chrM_16129_G_A
chr4:122639391:G:A	0.03529	0.357	0.084	2.1445e-05	0.828201	chrM_16129_G_A
chr4:154532820:C:G	NA	-0.6205	0.1527	4.8256e-05	NA	chrM_16129_G_A
chr4:155603172:A:G	NA	-0.8932	0.2139	2.983e-05	NA	chrM_16129_G_A
chr4:159852844:T:C	0.05517	0.298	0.06697	8.6323e-06	0.459829	chrM_16129_G_A
chr4:160798073:G:A	NA	0.833	0.203	4.0671e-05	NA	chrM_16129_G_A
chr4:163157389:G:A	NA	0.7267	0.1782	4.54e-05	NA	chrM_16129_G_A
chr4:168800119:C:T	NA	-0.5706	0.1316	1.4666e-05	0.647459	chrM_16129_G_A
chr4:182351092:C:CTT	0.7426	0.2542	0.06166	3.717e-05	NA	chrM_16129_G_A
chr4:182988968:A:G	NA	-0.9611	0.2141	7.1386e-06	NA	chrM_16129_G_A
chr4:186137251:C:CT	NA	-0.5225	0.127	3.9076e-05	NA	chrM_16129_G_A
chr5:15053589:TG:T	0.0611	-0.2812	0.0626	7.0675e-06	0.519702	chrM_16129_G_A
chr5:18166816:A:C	NA	-0.9063	0.2204	3.9076e-05	NA	chrM_16129_G_A
chr5:26757987:A:C	0.08159	0.2352	0.05535	2.1445e-05	0.184151	chrM_16129_G_A
chr5:31178733:A:C	0.04532	0.3121	0.07296	1.902e-05	0.512016	chrM_16129_G_A
chr5:34799812:T:C	0.972	0.4341	0.1029	2.4423e-05	0.0580762	chrM_16129_G_A
chr5:63347527:C:CTTTT	0.2384	0.2797	0.06428	1.3538e-05	NA	chrM_16129_G_A
chr5:64709109:C:G	0.03324	0.4683	0.1024	4.8332e-06	NA	chrM_16129_G_A
chr5:73802872:G:C	0.3828	0.1566	0.03837	4.4501e-05	NA	chrM_16129_G_A
chr5:74568721:TG:T	NA	-0.6088	0.1409	1.5573e-05	0.180324	chrM_16129_G_A
chr5:81205518:C:T	NA	0.5252	0.1287	4.4948e-05	NA	chrM_16129_G_A
chr5:113354802:A:ATTATTATTATTG	NA	0.5539	0.1351	4.108e-05	NA	chrM_16129_G_A
chr5:115744552:CTTT:C	0.09049	-0.2245	0.05321	2.4668e-05	0.204948	chrM_16129_G_A
chr5:132244351:T:A	0.02669	0.3926	0.0956	4.0266e-05	0.740078	chrM_16129_G_A
chr5:160273992:C:T	NA	1.026	0.2511	4.4058e-05	NA	chrM_16129_G_A
chr5:167793408:T:C	NA	-0.7916	0.193	4.108e-05	NA	chrM_16129_G_A
chr6:3060251:AAATAAT:A	NA	-0.5196	0.1278	4.8063e-05	NA	chrM_16129_G_A
chr6:6809588:GA:G	0.1715	0.1742	0.03919	8.8067e-06	0.353101	chrM_16129_G_A
chr6:19620969:G:A	0.466	0.1343	0.02923	4.3298e-06	0.396809	chrM_16129_G_A
chr6:21065676:C:CT	0.4701	0.1336	0.03006	8.8067e-06	0.446641	chrM_16129_G_A
chr6:23449945:G:GGGGTGT	0.1448	-0.2228	0.05041	9.9295e-06	NA	chrM_16129_G_A
chr6:51509687:GC:G	0.0396	0.3629	0.08512	1.9996e-05	0.538106	chrM_16129_G_A
chr6:70088630:A:G	NA	0.6545	0.1564	2.8375e-05	NA	chrM_16129_G_A
chr6:71088501:CT:C	0.2209	0.1613	0.03528	4.8332e-06	0.672469	chrM_16129_G_A
chr6:81948391:AAAAGG:A	0.1317	-0.3381	0.07485	6.2683e-06	NA	chrM_16129_G_A
chr6:92445310:AAACAC:A	0.5883	0.2382	0.05672	2.6723e-05	NA	chrM_16129_G_A
chr6:109032854:A:T	NA	0.8771	0.2	1.1536e-05	NA	chrM_16129_G_A
chr6:117379597:T:C	0.08684	-0.2147	0.05272	4.6456e-05	0.821026	chrM_16129_G_A
chr6:123603782:C:T	0.5709	-0.1275	0.0291	1.1769e-05	0.355582	chrM_16129_G_A
chr6:128595521:GA:G	NA	0.9353	0.2291	4.4501e-05	NA	chrM_16129_G_A
chr6:130647239:G:T	0.1037	-0.2083	0.04739	1.1084e-05	0.281394	chrM_16129_G_A
chr6:131855169:G:A	NA	-0.7261	0.1667	1.327e-05	NA	chrM_16129_G_A
chr6:136935465:T:C	0.07518	0.2341	0.05662	3.5713e-05	0.925881	chrM_16129_G_A
chr6:158896494:C:T	NA	-0.671	0.1547	1.4375e-05	NA	chrM_16129_G_A
chr6:162020036:A:G	NA	0.9996	0.2166	3.9177e-06	NA	chrM_16129_G_A
chr7:482406:G:A	NA	0.7523	0.1822	3.6434e-05	NA	chrM_16129_G_A
chr7:5252632:C:CA	0.2871	0.2421	0.05928	4.4501e-05	NA	chrM_16129_G_A
chr7:6850029:C:T	0.06223	-0.4966	0.1155	1.7039e-05	NA	chrM_16129_G_A
chr7:20098753:T:A	NA	0.7519	0.1693	8.9846e-06	NA	chrM_16129_G_A
chr7:32551605:C:CTTTTTTTTTT	NA	0.9164	0.223	3.9469e-05	NA	chrM_16129_G_A
chr7:35433827:T:C	NA	-0.4929	0.1131	1.3138e-05	NA	chrM_16129_G_A
chr7:38927640:T:G	0.063	0.2605	0.06274	3.2967e-05	0.192434	chrM_16129_G_A
chr7:77966966:C:T	NA	1.016	0.2466	3.7921e-05	NA	chrM_16129_G_A
chr7:103148473:AAAAC:A	NA	-0.5616	0.1302	1.6047e-05	NA	chrM_16129_G_A
chr7:109985730:A:G	NA	-0.6253	0.1534	4.5948e-05	NA	chrM_16129_G_A
chr7:129944164:C:G	0.0293	0.3799	0.09346	4.8015e-05	0.569043	chrM_16129_G_A
chr7:139935654:C:T	0.9785	0.5139	0.1196	1.721e-05	0.77639	chrM_16129_G_A
chr7:141999739:T:G	NA	0.9074	0.2097	1.5112e-05	NA	chrM_16129_G_A
chr7:150181906:A:G	0.3375	0.5794	0.1298	8.0487e-06	NA	chrM_16129_G_A
chr7:150785390:GTTTTGTTTTA:G	0.112	-0.3696	0.0882	2.7813e-05	NA	chrM_16129_G_A
chr7:154305018:TCCCCAG:T	0.0776	-0.4465	0.1094	4.4501e-05	NA	chrM_16129_G_A
chr8:2863051:T:C	0.1418	0.2072	0.05006	3.5006e-05	NA	chrM_16129_G_A
chr8:4046726:T:A	0.1106	0.1921	0.04677	3.9865e-05	0.584733	chrM_16129_G_A
chr8:5601299:A:T	NA	0.8049	0.1932	3.1047e-05	NA	chrM_16129_G_A
chr8:9871703:G:A	NA	-0.5634	0.1387	4.8741e-05	NA	chrM_16129_G_A
chr8:11458785:G:GAA	NA	-1.089	0.2526	1.6208e-05	NA	chrM_16129_G_A
chr8:17214589:G:A	NA	0.6732	0.1615	3.0432e-05	NA	chrM_16129_G_A
chr8:41176293:A:G	0.1606	0.1706	0.04137	3.717e-05	0.472508	chrM_16129_G_A
chr8:97110274:T:C	0.5629	-0.1241	0.02996	3.4313e-05	0.665711	chrM_16129_G_A
chr8:115683694:G:C	NA	-0.7433	0.18	3.6434e-05	NA	chrM_16129_G_A
chr8:116620726:G:C	0.7485	0.1507	0.0347	1.395e-05	0.00800251	chrM_16129_G_A
chr8:123281479:A:C	NA	-0.642	0.1374	2.9907e-06	NA	chrM_16129_G_A
chr8:123614621:T:A	NA	-0.5562	0.116	1.6413e-06	0.0366259	chrM_16129_G_A
chr8:132791254:CT:C	0.1542	-0.3302	0.077	1.8093e-05	NA	chrM_16129_G_A
chr8:139416023:G:T	0.06281	-0.2655	0.06297	2.4668e-05	0.869097	chrM_16129_G_A
chr9:3860217:A:G	0.1054	0.2594	0.0574	6.206e-06	NA	chrM_16129_G_A
chr9:7517876:A:G	0.8039	-0.159	0.03701	1.7383e-05	0.491005	chrM_16129_G_A
chr9:71741616:TC:T	NA	-0.5394	0.1228	1.1195e-05	NA	chrM_16129_G_A
chr9:73662823:T:TACACACAC	0.3962	-0.2413	0.05615	1.721e-05	NA	chrM_16129_G_A
chr9:76941947:G:T	0.1632	-0.1763	0.03897	6.0225e-06	0.833935	chrM_16129_G_A
chr9:81500465:A:G	0.623	0.1419	0.03014	2.4981e-06	0.551121	chrM_16129_G_A
chr9:85342927:A:AAC	0.09883	-0.4177	0.09593	1.3403e-05	NA	chrM_16129_G_A
chr9:110125778:CT:C	0.2783	-0.1472	0.03359	1.1652e-05	0.209297	chrM_16129_G_A
chr9:127843460:A:G	NA	0.4851	0.1191	4.6689e-05	NA	chrM_16129_G_A
chr9:136624266:A:G	0.2101	0.1538	0.03607	1.9996e-05	0.182136	chrM_16129_G_A
chr10:7864822:CT:C	0.7171	-0.1462	0.03344	1.2373e-05	0.463801	chrM_16129_G_A
chr10:12845271:G:A	NA	0.9442	0.2255	2.8375e-05	NA	chrM_16129_G_A
chr10:15342141:C:G	0.0581	-0.2834	0.06843	3.4313e-05	0.76399	chrM_16129_G_A
chr10:30938777:CTTTA:C	0.7196	-0.1392	0.03253	1.8831e-05	0.328243	chrM_16129_G_A
chr10:47580616:AC:A	NA	-0.7091	0.1631	1.3674e-05	NA	chrM_16129_G_A
chr10:58157605:C:A	NA	-0.9067	0.2195	3.6072e-05	NA	chrM_16129_G_A
chr10:58447147:C:T	NA	-1.138	0.2295	7.157e-07	NA	chrM_16129_G_A
chr10:80833860:T:G	0.05087	0.3697	0.0708	1.7649e-07	0.293171	chrM_16129_G_A
chr10:86406403:T:A	0.3333	0.1383	0.03123	9.5402e-06	0.14428	chrM_16129_G_A
chr10:127877370:G:C	0.08113	-0.2281	0.0551	3.4657e-05	0.589547	chrM_16129_G_A
chr11:11877150:GA:G	0.3463	0.1314	0.03075	1.9212e-05	0.984816	chrM_16129_G_A
chr11:22789638:A:AT	NA	0.5818	0.1411	3.717e-05	NA	chrM_16129_G_A
chr11:36945957:CTG:C	NA	-0.656	0.1592	3.7544e-05	NA	chrM_16129_G_A
chr11:81047952:C:CAT	0.6686	-0.1384	0.03299	2.7262e-05	0.709922	chrM_16129_G_A
chr11:125460892:T:C	0.1407	0.1863	0.04114	5.9033e-06	0.279711	chrM_16129_G_A
chr11:125804994:TG:T	0.2586	0.2424	0.05912	4.108e-05	NA	chrM_16129_G_A
chr12:30261991:G:GA	0.07186	0.4491	0.1089	3.717e-05	NA	chrM_16129_G_A
chr12:59159595:A:T	0.03896	0.3404	0.08159	3.013e-05	0.937255	chrM_16129_G_A
chr12:69114391:G:A	0.192	0.1493	0.03662	4.5445e-05	0.101368	chrM_16129_G_A
chr12:71846539:C:G	NA	0.777	0.1841	2.4423e-05	NA	chrM_16129_G_A
chr12:92303501:T:C	0.1923	-0.1621	0.0362	7.58e-06	0.730811	chrM_16129_G_A
chr12:101535706:C:A	0.1953	-0.1531	0.03732	4.108e-05	0.690044	chrM_16129_G_A
chr12:106972860:CTT:C	NA	-0.5586	0.1339	3.013e-05	NA	chrM_16129_G_A
chr12:107390444:G:A	0.07388	0.2534	0.05572	5.4494e-06	0.590492	chrM_16129_G_A
chr12:113809160:G:C	0.3323	-0.1352	0.0321	2.5419e-05	0.288517	chrM_16129_G_A
chr12:117556905:A:G	0.5188	-0.1208	0.02884	2.7813e-05	0.456896	chrM_16129_G_A
chr12:118002725:TTTAGTATTATTA:T	0.1412	0.3081	0.07533	4.3186e-05	NA	chrM_16129_G_A
chr13:23449439:C:A	NA	0.718	0.1747	3.9469e-05	NA	chrM_16129_G_A
chr13:38027081:TTTC:T	0.9114	-0.28	0.0661	2.2772e-05	NA	chrM_16129_G_A
chr13:43332910:G:T	0.1964	-0.1644	0.03676	7.7331e-06	0.677531	chrM_16129_G_A
chr13:44773249:C:A	0.1451	-0.1904	0.0422	6.395e-06	0.196518	chrM_16129_G_A
chr13:50619835:A:AAC	0.07859	-0.4917	0.1146	1.7913e-05	NA	chrM_16129_G_A
chr13:60378340:A:AC	NA	-0.6607	0.1615	4.3186e-05	NA	chrM_16129_G_A
chr13:61393879:TTTA:T	0.3687	0.1252	0.03051	4.0266e-05	0.495444	chrM_16129_G_A
chr13:70526118:C:T	NA	-0.649	0.1596	4.7537e-05	NA	chrM_16129_G_A
chr13:70763396:A:T	NA	0.8224	0.2018	4.5902e-05	NA	chrM_16129_G_A
chr13:73629960:T:A	0.03367	-0.3736	0.08879	2.5933e-05	0.0894568	chrM_16129_G_A
chr13:79286693:T:A	0.9063	0.9669	0.2291	2.4423e-05	NA	chrM_16129_G_A
chr13:92633201:C:A	NA	-0.7859	0.1707	4.16e-06	NA	chrM_16129_G_A
chr13:105562627:T:G	0.04935	-0.383	0.09403	4.641e-05	0.0580762	chrM_16129_G_A
chr13:108840404:C:T	NA	0.9028	0.2186	3.6434e-05	NA	chrM_16129_G_A
chr14:20225254:T:G	0.4895	-0.1417	0.03421	3.4313e-05	NA	chrM_16129_G_A
chr14:51950382:C:A	NA	-0.6966	0.1713	4.7775e-05	NA	chrM_16129_G_A
chr14:74527498:G:A	NA	-0.5549	0.1313	2.3939e-05	0.156923	chrM_16129_G_A
chr14:78044609:G:A	NA	-0.9863	0.2376	3.2967e-05	NA	chrM_16129_G_A
chr14:92416122:GGT:G	0.1317	0.3185	0.07843	4.8789e-05	NA	chrM_16129_G_A
chr14:99259005:C:CG	0.4806	0.12	0.02931	4.1909e-05	0.81099	chrM_16129_G_A
chr15:24388875:CA:C	0.2402	0.2426	0.05932	4.3186e-05	NA	chrM_16129_G_A
chr15:30004269:TA:T	0.6669	0.155	0.03674	2.4423e-05	0.273898	chrM_16129_G_A
chr15:52121610:A:AT	0.1782	-0.1587	0.03901	4.73e-05	0.283087	chrM_16129_G_A
chr15:53996991:G:C	0.01929	0.4697	0.1118	2.6457e-05	0.4187	chrM_16129_G_A
chr15:61078861:A:G	NA	0.8074	0.1907	2.3e-05	NA	chrM_16129_G_A
chr15:83165572:C:G	0.06949	-0.2604	0.05667	4.3298e-06	0.414534	chrM_16129_G_A
chr15:93787997:C:CCACA	0.07028	-0.4682	0.1132	3.5006e-05	NA	chrM_16129_G_A
chr15:97465280:G:A	0.1454	-0.1762	0.04107	1.7913e-05	0.7545	chrM_16129_G_A
chr16:3051817:G:A	0.3559	-0.1437	0.03078	3.0208e-06	0.809774	chrM_16129_G_A
chr16:6895468:ATATATATATATATATATATT:A	0.2617	0.1924	0.04159	3.7267e-06	NA	chrM_16129_G_A
chr16:11342839:C:T	0.4286	0.1203	0.0286	2.6193e-05	0.512323	chrM_16129_G_A
chr16:21370393:C:T	0.04317	0.3896	0.07929	8.9182e-07	0.15614	chrM_16129_G_A
chr16:65166902:T:G	NA	-0.5517	0.1337	3.717e-05	NA	chrM_16129_G_A
chr16:79091383:A:G	NA	0.7445	0.1809	3.8687e-05	NA	chrM_16129_G_A
chr16:82068902:G:T	0.3344	0.5296	0.1256	2.4916e-05	NA	chrM_16129_G_A
chr16:88351032:G:A	0.07186	-0.2366	0.05704	3.3633e-05	0.839373	chrM_16129_G_A
chr17:318593:G:GA	0.08598	-0.2389	0.05175	3.8787e-06	0.568133	chrM_16129_G_A
chr17:730366:C:T	0.05192	-0.284	0.06906	3.9076e-05	0.255125	chrM_16129_G_A
chr17:4398941:G:GT	0.03692	0.3691	0.09008	4.1909e-05	0.497132	chrM_16129_G_A
chr17:16127146:T:C	NA	-0.8671	0.2106	3.8302e-05	NA	chrM_16129_G_A
chr17:27290750:C:CA	0.3551	-0.1542	0.03616	2.0197e-05	NA	chrM_16129_G_A
chr17:76565399:C:CTGGTGATATCATCCTGT	NA	-0.8387	0.2023	3.3971e-05	NA	chrM_16129_G_A
chr18:23237312:G:C	0.2333	0.1441	0.03412	2.3939e-05	0.599416	chrM_16129_G_A
chr18:30051973:G:T	NA	1.027	0.2292	7.5046e-06	NA	chrM_16129_G_A
chr18:32407982:T:A	0.1329	0.3211	0.07591	2.3232e-05	NA	chrM_16129_G_A
chr18:38838376:G:T	NA	-0.9128	0.1988	4.3733e-06	NA	chrM_16129_G_A
chr18:49622368:G:A	NA	0.5422	0.1303	3.1674e-05	0.0940433	chrM_16129_G_A
chr18:64319617:C:T	0.03472	0.3843	0.09467	4.9181e-05	NA	chrM_16129_G_A
chr18:66661401:T:TTTTA	NA	-0.8792	0.2132	3.7544e-05	NA	chrM_16129_G_A
chr18:71374106:C:A	0.5171	-0.1227	0.02905	2.3939e-05	0.0142928	chrM_16129_G_A
chr18:73022754:A:AAAAT	0.8671	0.3626	0.07671	2.283e-06	NA	chrM_16129_G_A
chr18:79642295:A:AC	0.1904	-0.3084	0.06668	3.7267e-06	NA	chrM_16129_G_A
chr19:7698817:A:G	0.07085	0.247	0.05789	1.9797e-05	0.349588	chrM_16129_G_A
chr19:10174736:C:A	0.459	-0.1203	0.02957	4.6923e-05	0.561356	chrM_16129_G_A
chr19:41728469:T:C	NA	0.7453	0.1812	3.8687e-05	NA	chrM_16129_G_A
chr19:43853473:C:CAAAAAA	0.2776	-0.2413	0.05756	2.7536e-05	NA	chrM_16129_G_A
chr19:50010048:T:TTATATA	NA	1.082	0.2593	3.013e-05	NA	chrM_16129_G_A
chr19:54914178:TC:T	0.3375	0.5605	0.1315	2.04e-05	NA	chrM_16129_G_A
chr19:56659118:A:AAAC	0.1643	-0.3206	0.07719	3.2639e-05	NA	chrM_16129_G_A
chr20:53939390:CGTT:C	NA	0.5098	0.1246	4.2756e-05	NA	chrM_16129_G_A
chr20:57052689:ATGTTCAGATATATATATATATCG:A	0.124	0.4189	0.08296	4.4287e-07	NA	chrM_16129_G_A
chr21:15267384:GA:G	0.05857	-0.5241	0.1268	3.5713e-05	NA	chrM_16129_G_A
chr22:20134994:C:T	0.03252	0.37	0.08749	2.3465e-05	0.820124	chrM_16129_G_A
chr22:21581960:A:C	0.08769	-0.2471	0.05792	1.9797e-05	0.967742	chrM_16129_G_A
chr22:32944090:A:C	NA	0.6549	0.1536	1.9996e-05	NA	chrM_16129_G_A
chr22:37576247:G:T	0.02757	-0.4055	0.09391	1.5729e-05	0.608171	chrM_16129_G_A
chr22:44425715:G:T	0.3114	0.1378	0.0308	7.7331e-06	0.517731	chrM_16129_G_A
chrX:88071788:T:TACACAC	0.07414	-0.3574	0.08404	2.1021e-05	NA	chrM_16129_G_A
chrX:113991645:CTATA:C	0.7351	-0.1421	0.03379	2.5933e-05	NA	chrM_16129_G_A
chrX:116147206:T:C	NA	-0.5137	0.1109	3.5805e-06	NA	chrM_16129_G_A
chrX:126187165:G:T	NA	-0.451	0.1051	1.7734e-05	NA	chrM_16129_G_A
chrX:144215316:A:G	0.2382	0.135	0.03312	4.54e-05	0.0789453	chrM_16129_G_A
chr1:202644730:G:GC	NA	0.9582	0.2301	3.1047e-05	NA	chrM_16172_T_C
chr1:225707807:C:T	NA	0.7599	0.1617	2.6e-06	NA	chrM_16172_T_C
chr1:233525426:T:TA	NA	0.7867	0.1657	2.0658e-06	0.848912	chrM_16172_T_C
chr1:248827693:T:TCAGG	NA	-0.7171	0.1722	3.1359e-05	0.604351	chrM_16172_T_C
chr2:4402402:A:G	NA	0.8694	0.2124	4.2331e-05	NA	chrM_16172_T_C
chr2:9948936:T:C	0.1355	0.3755	0.0902	3.1359e-05	0.798596	chrM_16172_T_C
chr2:33431156:T:C	NA	-0.7223	0.1739	3.2967e-05	NA	chrM_16172_T_C
chr2:46245165:GT:G	0.2455	-0.3407	0.08218	3.3971e-05	NA	chrM_16172_T_C
chr2:46791420:A:G	NA	-0.7879	0.191	3.68e-05	0.220689	chrM_16172_T_C
chr2:59883864:G:C	0.4469	-0.2679	0.06296	2.0812e-05	0.582748	chrM_16172_T_C
chr2:62479560:T:C	0.5878	0.2646	0.06154	1.721e-05	0.543351	chrM_16172_T_C
chr2:225097036:G:T	NA	0.7303	0.1664	1.1308e-05	NA	chrM_16172_T_C
chr3:13868778:GAGGA:G	0.3696	0.2859	0.06983	4.2331e-05	NA	chrM_16172_T_C
chr3:32080958:A:T	0.8032	-0.3618	0.08289	1.275e-05	0.823329	chrM_16172_T_C
chr3:54932509:G:A	NA	0.8518	0.1846	3.9571e-06	NA	chrM_16172_T_C
chr3:118153545:A:T	NA	-0.614	0.128	1.6088e-06	NA	chrM_16172_T_C
chr3:143309924:G:A	NA	-0.6941	0.1658	2.8375e-05	NA	chrM_16172_T_C
chr4:153612354:C:G	NA	0.8521	0.2065	3.68e-05	NA	chrM_16172_T_C
chr4:186059712:C:T	NA	-0.7484	0.1708	1.1769e-05	NA	chrM_16172_T_C
chr5:76370597:C:CT	0.5098	0.2754	0.06408	1.721e-05	0.0905367	chrM_16172_T_C
chr6:14905889:A:C	0.1157	-0.3877	0.09441	4.0266e-05	0.011413	chrM_16172_T_C
chr6:164907825:C:T	0.4971	-0.2586	0.06274	3.7544e-05	0.398041	chrM_16172_T_C
chr8:5835998:A:G	0.9269	0.5837	0.1367	1.96e-05	0.387942	chrM_16172_T_C
chr8:81133798:G:A	0.1615	0.3946	0.08786	7.0675e-06	0.408894	chrM_16172_T_C
chr8:95882465:T:C	0.5444	0.2848	0.06968	4.362e-05	NA	chrM_16172_T_C
chr8:137643641:C:T	NA	0.8171	0.1985	3.8302e-05	NA	chrM_16172_T_C
chr10:31021254:C:T	0.5264	-0.2546	0.06257	4.7158e-05	0.541561	chrM_16172_T_C
chr10:81370709:T:A	0.6286	0.2769	0.06596	2.6991e-05	NA	chrM_16172_T_C
chr10:83956069:G:A	NA	-0.6301	0.1514	3.1674e-05	NA	chrM_16172_T_C
chr10:117542830:C:CT	0.5607	0.3116	0.07357	2.2772e-05	NA	chrM_16172_T_C
chr12:461226:CA:C	0.9344	-0.6779	0.1555	1.3138e-05	0.699423	chrM_16172_T_C
chr12:52364555:G:A	NA	0.9311	0.2166	1.721e-05	NA	chrM_16172_T_C
chr12:95594959:C:T	0.1143	-0.3909	0.09601	4.6642e-05	0.399916	chrM_16172_T_C
chr12:127724761:G:A	NA	1.071	0.2376	6.5897e-06	NA	chrM_16172_T_C
chr13:37985585:GTC:G	NA	0.8987	0.214	2.6723e-05	NA	chrM_16172_T_C
chr13:42033321:TA:T	0.2239	0.3406	0.07515	5.8446e-06	0.156609	chrM_16172_T_C
chr13:97745629:A:G	0.2652	0.2812	0.06875	4.3186e-05	0.325302	chrM_16172_T_C
chr14:37820795:G:T	0.9486	0.7241	0.1719	2.5419e-05	0.60738	chrM_16172_T_C
chr14:40105547:G:T	NA	0.8637	0.2072	3.0738e-05	NA	chrM_16172_T_C
chr14:81109075:T:C	0.5532	-0.253	0.0614	3.7921e-05	0.934391	chrM_16172_T_C
chr15:63304241:G:A	0.1806	0.3356	0.08058	3.1047e-05	0.0390856	chrM_16172_T_C
chr15:93706481:C:A	0.9417	0.6914	0.1652	2.866e-05	0.719211	chrM_16172_T_C
chr15:100730873:C:G	0.256	0.3074	0.07064	1.3538e-05	0.14573	chrM_16172_T_C
chr16:20308943:A:G	0.2311	0.3071	0.07545	4.6923e-05	0.594877	chrM_16172_T_C
chr16:86982410:G:A	0.3849	0.2716	0.06587	3.717e-05	0.702999	chrM_16172_T_C
chr17:2898504:G:A	0.3898	-0.2846	0.06912	3.8302e-05	0.714766	chrM_16172_T_C
chr17:4798911:C:A	NA	0.5808	0.1369	2.2099e-05	NA	chrM_16172_T_C
chr17:10776580:C:T	0.536	-0.2721	0.06372	1.96e-05	0.936758	chrM_16172_T_C
chr18:463146:C:T	0.5664	0.2658	0.06513	4.4948e-05	0.607684	chrM_16172_T_C
chr18:3830892:T:C	0.4825	-0.2778	0.0628	9.636e-06	0.665844	chrM_16172_T_C
chr18:58509112:A:C	0.2631	0.3109	0.07497	3.3633e-05	NA	chrM_16172_T_C
chr19:45416697:G:C	0.06744	-0.5649	0.1332	2.2321e-05	0.156766	chrM_16172_T_C
chr20:3164018:T:C	0.6667	-0.2983	0.0667	7.7331e-06	0.124183	chrM_16172_T_C
chr20:20106005:T:C	0.687	0.3151	0.07243	1.3538e-05	NA	chrM_16172_T_C
chr20:57075586:C:T	NA	-0.9773	0.2376	3.9076e-05	NA	chrM_16172_T_C
chr22:44023159:C:T	0.1216	-0.3914	0.09619	4.7253e-05	0.592325	chrM_16172_T_C
chr22:45107148:G:A	0.1254	0.4058	0.09915	4.2756e-05	0.87424	chrM_16172_T_C
chr1:9326646:G:A	NA	-0.971	0.2232	1.3538e-05	NA	chrM_16179_C_T
chr1:53647317:T:C	NA	0.905	0.2196	3.7921e-05	NA	chrM_16179_C_T
chr1:54290937:G:A	NA	0.8609	0.2113	4.6178e-05	NA	chrM_16179_C_T
chr1:59709466:T:TCACACA	NA	0.8183	0.1922	2.0605e-05	NA	chrM_16179_C_T
chr1:102857085:A:G	0.6319	-0.4213	0.1013	3.2314e-05	NA	chrM_16179_C_T
chr1:225761158:T:C	0.5315	-0.4211	0.09406	7.58e-06	NA	chrM_16179_C_T
chr1:229320438:C:T	0.6909	-0.4979	0.1027	1.2405e-06	NA	chrM_16179_C_T
chr1:237733436:G:A	0.8622	0.6436	0.1555	3.5006e-05	NA	chrM_16179_C_T
chr2:5300834:C:T	NA	-0.6473	0.1471	1.0757e-05	NA	chrM_16179_C_T
chr2:19723665:G:A	0.4114	0.4419	0.1062	3.1359e-05	NA	chrM_16179_C_T
chr2:54137187:ACAGAAAACATCAGAAT:A	NA	0.9504	0.233	4.4948e-05	NA	chrM_16179_C_T
chr2:65510513:G:A	NA	-0.7336	0.176	3.0738e-05	NA	chrM_16179_C_T
chr2:69581797:C:T	NA	-1.058	0.2439	1.4375e-05	NA	chrM_16179_C_T
chr2:81502404:CAGG:C	NA	1.039	0.2373	1.2007e-05	NA	chrM_16179_C_T
chr2:114042902:C:A	0.4528	0.4101	0.1004	4.4501e-05	NA	chrM_16179_C_T
chr2:120812298:G:A	NA	-1.234	0.2611	2.283e-06	NA	chrM_16179_C_T
chr2:122445733:C:T	0.2677	0.4755	0.1156	3.8687e-05	NA	chrM_16179_C_T
chr2:140660871:G:GT	NA	0.8635	0.1972	1.1888e-05	NA	chrM_16179_C_T
chr2:141250277:T:A	0.2264	0.5117	0.1157	9.7329e-06	NA	chrM_16179_C_T
chr2:157765383:A:T	NA	0.8894	0.2095	2.1879e-05	NA	chrM_16179_C_T
chr2:163757098:T:C	NA	0.6342	0.1527	3.2967e-05	NA	chrM_16179_C_T
chr2:188993484:TAAGCATAGTTTCATGCTTACTCCATGA:T	NA	-0.9074	0.207	1.1652e-05	NA	chrM_16179_C_T
chr2:235310456:C:T	0.5098	-0.4328	0.09563	6.0225e-06	NA	chrM_16179_C_T
chr2:240113848:A:G	0.2815	0.5085	0.1199	2.2321e-05	NA	chrM_16179_C_T
chr3:2244414:A:C	NA	-0.5876	0.1381	2.0812e-05	NA	chrM_16179_C_T
chr3:5897075:G:A	0.9286	-0.8849	0.2173	4.6456e-05	NA	chrM_16179_C_T
chr3:7179320:C:A	NA	1.209	0.2463	9.0984e-07	NA	chrM_16179_C_T
chr3:11901989:A:C	NA	1.016	0.2367	1.7558e-05	NA	chrM_16179_C_T
chr3:14552430:C:T	NA	0.7951	0.19	2.8375e-05	NA	chrM_16179_C_T
chr3:23512195:CTT:C	0.2423	-0.6178	0.1389	8.7191e-06	NA	chrM_16179_C_T
chr3:73259797:G:A	0.7736	0.5188	0.1252	3.3971e-05	NA	chrM_16179_C_T
chr3:78585735:T:C	0.8138	-0.6154	0.1401	1.1195e-05	NA	chrM_16179_C_T
chr3:85354618:C:CAGAGAGAGAGAG	NA	1.003	0.24	2.9533e-05	NA	chrM_16179_C_T
chr3:119492057:A:AAAATAAATAAAT	NA	-0.8579	0.1886	5.3415e-06	NA	chrM_16179_C_T
chr3:128363545:C:A	0.2679	0.5372	0.1322	4.8546e-05	NA	chrM_16179_C_T
chr3:172200832:T:C	NA	1.055	0.2479	2.1021e-05	NA	chrM_16179_C_T
chr3:174348015:CAA:C	0.5866	-0.4675	0.1153	4.9924e-05	NA	chrM_16179_C_T
chr3:183480330:T:C	NA	-0.9081	0.2173	2.9533e-05	NA	chrM_16179_C_T
chr3:192708249:T:G	0.6024	0.4553	0.1024	8.7191e-06	NA	chrM_16179_C_T
chr3:193264511:C:CT	0.9056	0.7756	0.1878	3.6434e-05	NA	chrM_16179_C_T
chr4:81866396:AT:A	NA	0.8478	0.2047	3.4657e-05	NA	chrM_16179_C_T
chr4:82218038:TTTTTC:T	0.185	0.6459	0.1439	7.1386e-06	NA	chrM_16179_C_T
chr4:167457269:A:G	0.1654	0.5609	0.1342	2.9239e-05	NA	chrM_16179_C_T
chr4:177563201:ATACT:A	NA	0.8196	0.194	2.3939e-05	NA	chrM_16179_C_T
chr4:181273202:C:T	NA	0.8919	0.2189	4.6086e-05	NA	chrM_16179_C_T
chr4:182831268:G:T	NA	1.035	0.2452	2.4423e-05	NA	chrM_16179_C_T
chr4:185343890:A:C	0.2245	0.51	0.1251	4.5445e-05	NA	chrM_16179_C_T
chr5:2999318:A:G	0.5551	0.4012	0.09751	3.8687e-05	NA	chrM_16179_C_T
chr5:7042833:A:G	NA	-0.5406	0.1318	4.108e-05	NA	chrM_16179_C_T
chr5:17029933:A:G	NA	-0.7464	0.1795	3.2314e-05	NA	chrM_16179_C_T
chr5:77117977:T:C	0.4272	-0.4721	0.1009	2.8734e-06	NA	chrM_16179_C_T
chr5:103291596:TA:T	0.1634	-0.5801	0.1416	4.1492e-05	NA	chrM_16179_C_T
chr5:109989353:C:T	0.5918	-0.481	0.1146	2.6991e-05	NA	chrM_16179_C_T
chr5:126463509:T:C	NA	0.5886	0.1392	2.3465e-05	NA	chrM_16179_C_T
chr5:150313427:CAA:C	NA	0.9844	0.2406	4.3186e-05	NA	chrM_16179_C_T
chr5:168690987:G:C	NA	0.9156	0.2214	3.5713e-05	NA	chrM_16179_C_T
chr5:174138517:T:G	0.7657	0.5365	0.1301	3.717e-05	NA	chrM_16179_C_T
chr5:179173212:T:TTAA	NA	0.7993	0.1954	4.3186e-05	NA	chrM_16179_C_T
chr6:11802414:C:T	0.4882	-0.439	0.1063	3.6434e-05	NA	chrM_16179_C_T
chr6:18472767:G:A	0.2398	0.5277	0.1211	1.3138e-05	NA	chrM_16179_C_T
chr6:73853364:A:ACAATCAGT	NA	-0.8389	0.2026	3.4657e-05	NA	chrM_16179_C_T
chr6:90344435:A:G	0.2168	-0.6215	0.1374	6.1442e-06	NA	chrM_16179_C_T
chr6:109892695:G:A	NA	0.5565	0.1333	2.983e-05	NA	chrM_16179_C_T
chr6:124082759:T:C	NA	-0.7728	0.1856	3.1047e-05	NA	chrM_16179_C_T
chr6:161121166:T:C	0.9133	0.8542	0.2012	2.1661e-05	NA	chrM_16179_C_T
chr6:166743849:G:C	NA	-0.7974	0.1935	3.7544e-05	NA	chrM_16179_C_T
chr7:88326:C:T	NA	0.9275	0.2237	3.3633e-05	NA	chrM_16179_C_T
chr7:49257364:C:T	0.801	-0.6085	0.135	6.5241e-06	NA	chrM_16179_C_T
chr7:65846915:C:CT	0.5138	-0.4246	0.1028	3.6072e-05	NA	chrM_16179_C_T
chr7:101398028:T:C	0.2551	-0.5063	0.1242	4.5765e-05	NA	chrM_16179_C_T
chr7:111730580:G:C	NA	0.8749	0.2096	2.983e-05	NA	chrM_16179_C_T
chr7:137354180:A:G	NA	0.7074	0.1725	4.108e-05	NA	chrM_16179_C_T
chr7:142039103:C:CT	0.4158	0.4585	0.1114	3.8302e-05	NA	chrM_16179_C_T
chr7:142706976:G:C	0.372	-0.5183	0.1109	2.9907e-06	NA	chrM_16179_C_T
chr7:142921570:G:A	NA	0.7222	0.1524	2.1717e-06	NA	chrM_16179_C_T
chr8:31158404:CT:C	0.3425	0.5299	0.1094	1.2656e-06	NA	chrM_16179_C_T
chr8:38107868:A:ATGTGTG	NA	-0.8372	0.1992	2.6193e-05	NA	chrM_16179_C_T
chr8:58987565:T:C	NA	1.069	0.2319	4.037e-06	NA	chrM_16179_C_T
chr8:77866941:A:G	NA	0.8868	0.1837	1.3847e-06	NA	chrM_16179_C_T
chr8:125376329:AGTG:A	NA	0.9571	0.226	2.2772e-05	NA	chrM_16179_C_T
chr8:131752770:G:A	NA	0.7527	0.1476	3.4147e-07	NA	chrM_16179_C_T
chr8:144117599:C:CTGTTTTGTTTTGTTT	NA	-0.8902	0.2085	1.96e-05	NA	chrM_16179_C_T
chr9:858519:TATTA:T	0.2372	-0.6183	0.1315	2.5485e-06	NA	chrM_16179_C_T
chr9:19260555:A:G	NA	-0.9137	0.2185	2.8948e-05	NA	chrM_16179_C_T
chr9:37944908:AC:A	0.227	0.5246	0.1287	4.5627e-05	NA	chrM_16179_C_T
chr9:81050951:T:C	0.7894	0.4855	0.1169	3.2639e-05	NA	chrM_16179_C_T
chr9:91857995:A:T	0.3799	0.451	0.1007	7.5046e-06	NA	chrM_16179_C_T
chr9:134505096:T:C	0.3957	-0.4851	0.1121	1.4962e-05	NA	chrM_16179_C_T
chr10:20579598:G:A	NA	0.8371	0.1893	9.8307e-06	NA	chrM_16179_C_T
chr10:44515116:C:T	NA	0.6474	0.1574	3.9076e-05	NA	chrM_16179_C_T
chr10:62080164:A:C	NA	-0.9372	0.2074	6.206e-06	NA	chrM_16179_C_T
chr10:99170067:G:A	NA	0.9451	0.1814	1.8929e-07	NA	chrM_16179_C_T
chr10:108121996:C:G	0.7953	-0.5528	0.1312	2.5166e-05	NA	chrM_16179_C_T
chr10:129043601:TA:T	0.3563	0.4334	0.1007	1.6702e-05	NA	chrM_16179_C_T
chr10:131131686:A:G	0.6063	0.4179	0.101	3.5006e-05	NA	chrM_16179_C_T
chr11:62193291:T:TC	0.5276	0.4031	0.09233	1.275e-05	NA	chrM_16179_C_T
chr11:74397745:A:ATTT	NA	0.75	0.1731	1.4666e-05	NA	chrM_16179_C_T
chr11:87698086:T:A	NA	-0.7025	0.1707	3.8687e-05	NA	chrM_16179_C_T
chr11:113169036:CTGTGTG:C	0.5204	0.5343	0.1178	5.7864e-06	NA	chrM_16179_C_T
chr11:121248841:G:GGTTGTTGTTGTTGTT	NA	-0.7235	0.177	4.362e-05	NA	chrM_16179_C_T
chr12:39984982:G:A	0.3917	0.4187	0.09988	2.7813e-05	NA	chrM_16179_C_T
chr12:79482137:A:G	NA	0.9464	0.2306	4.0671e-05	NA	chrM_16179_C_T
chr12:108869723:A:G	0.3169	0.4277	0.1054	4.9181e-05	NA	chrM_16179_C_T
chr12:121461182:G:C	NA	0.8232	0.1919	1.7913e-05	NA	chrM_16179_C_T
chr12:129407678:A:G	0.6791	-0.4418	0.1052	2.6723e-05	NA	chrM_16179_C_T
chr13:27048143:ACCAGTAAT:A	NA	0.91	0.2224	4.2756e-05	NA	chrM_16179_C_T
chr13:51785633:T:G	0.6964	0.4995	0.1193	2.8375e-05	NA	chrM_16179_C_T
chr13:59144723:G:A	0.7296	0.5057	0.1221	3.4313e-05	NA	chrM_16179_C_T
chr14:32198642:T:C	NA	0.6991	0.1677	3.0432e-05	NA	chrM_16179_C_T
chr14:75488886:G:C	NA	0.7454	0.1743	1.8831e-05	NA	chrM_16179_C_T
chr14:77293537:C:T	NA	0.5925	0.1429	3.3971e-05	NA	chrM_16179_C_T
chr14:79738315:C:CCACACA	NA	-0.9303	0.2223	2.866e-05	NA	chrM_16179_C_T
chr14:92478653:G:T	0.824	0.6401	0.1564	4.2331e-05	NA	chrM_16179_C_T
chr15:33163592:CTGTTTTGTTTTGTTT:C	0.1713	-0.6792	0.1545	1.0974e-05	NA	chrM_16179_C_T
chr15:33844770:T:C	0.9311	-0.8948	0.2029	1.0335e-05	NA	chrM_16179_C_T
chr15:60493949:TCACACACA:T	NA	0.9123	0.2038	7.58e-06	NA	chrM_16179_C_T
chr15:60845759:T:G	NA	0.7498	0.1802	3.1674e-05	NA	chrM_16179_C_T
chr16:19437810:A:G	NA	-0.5638	0.1312	1.721e-05	NA	chrM_16179_C_T
chr16:56562243:G:T	NA	-0.8088	0.1982	4.4948e-05	NA	chrM_16179_C_T
chr16:61448785:T:C	NA	-0.8395	0.1997	2.6457e-05	NA	chrM_16179_C_T
chr17:18413530:A:G	NA	0.6365	0.1541	3.6434e-05	NA	chrM_16179_C_T
chr17:52449768:A:ATGTG	0.2092	-0.5602	0.138	4.8985e-05	NA	chrM_16179_C_T
chr17:76230474:G:A	NA	0.8514	0.2062	3.6434e-05	NA	chrM_16179_C_T
chr18:3280527:T:G	0.3316	-0.535	0.1224	1.2373e-05	NA	chrM_16179_C_T
chr18:6781338:T:G	0.5077	-0.4576	0.1103	3.3298e-05	NA	chrM_16179_C_T
chr18:24834805:C:T	NA	-0.6196	0.1514	4.2331e-05	NA	chrM_16179_C_T
chr18:25916551:G:T	NA	-0.6538	0.1609	4.8449e-05	NA	chrM_16179_C_T
chr19:14186595:T:C	0.2168	0.5861	0.137	1.8644e-05	NA	chrM_16179_C_T
chr19:22445684:A:T	NA	-0.8515	0.1912	8.4614e-06	NA	chrM_16179_C_T
chr19:55509272:A:T	0.5787	-0.4314	0.1063	4.9675e-05	NA	chrM_16179_C_T
chr20:33968583:G:C	0.811	0.554	0.1201	3.9571e-06	NA	chrM_16179_C_T
chr20:52827603:G:A	NA	0.9666	0.2306	2.7813e-05	NA	chrM_16179_C_T
chrX:2635224:C:T	NA	0.5832	0.139	2.6991e-05	NA	chrM_16179_C_T
chrX:41011187:A:G	NA	0.5508	0.1254	1.1195e-05	NA	chrM_16179_C_T
chrX:100058728:T:G	0.8418	-0.5505	0.13	2.3e-05	NA	chrM_16179_C_T
chrX:123575210:G:T	NA	-1.088	0.2198	7.375e-07	NA	chrM_16179_C_T
chr1:2852925:G:A	NA	0.5191	0.1197	1.4375e-05	NA	chrM_16179_CA_C
chr1:3203517:CT:C	0.05189	0.2344	0.05517	2.1661e-05	NA	chrM_16179_CA_C
chr1:5609724:G:T	NA	-0.828	0.1892	1.2128e-05	NA	chrM_16179_CA_C
chr1:8116190:A:T	0.2437	0.09953	0.02247	9.4452e-06	0.749762	chrM_16179_CA_C
chr1:12580311:G:C	0.02306	0.2457	0.05704	1.6536e-05	0.54991	chrM_16179_CA_C
chr1:13343511:G:A	0.01128	-0.2745	0.06703	4.2331e-05	NA	chrM_16179_CA_C
chr1:15170346:G:GT	0.3526	-0.1071	0.02637	4.8985e-05	NA	chrM_16179_CA_C
chr1:18878747:A:AT	0.03182	-0.3342	0.06949	1.5151e-06	NA	chrM_16179_CA_C
chr1:20361905:T:C	0.005967	-0.3142	0.0772	4.7017e-05	0.923199	chrM_16179_CA_C
chr1:21415748:C:T	0.8104	-0.05361	0.01263	2.1879e-05	0.181228	chrM_16179_CA_C
chr1:24219613:G:A	NA	-0.5555	0.137	4.9924e-05	NA	chrM_16179_CA_C
chr1:24580122:G:A	0.01727	-0.3765	0.09216	4.4058e-05	NA	chrM_16179_CA_C
chr1:28851148:G:A	NA	-0.7921	0.1878	2.4668e-05	NA	chrM_16179_CA_C
chr1:30678743:G:A	NA	-0.7573	0.1798	2.5166e-05	NA	chrM_16179_CA_C
chr1:35146994:G:A	0.02366	0.3241	0.07879	3.9076e-05	NA	chrM_16179_CA_C
chr1:41365882:C:T	0.8008	0.04823	0.01189	4.9825e-05	0.900325	chrM_16179_CA_C
chr1:43699975:C:T	0.03331	0.114	0.02763	3.717e-05	0.530625	chrM_16179_CA_C
chr1:51796244:C:CT	0.01503	0.426	0.09827	1.4666e-05	NA	chrM_16179_CA_C
chr1:55783424:C:T	NA	0.6402	0.1495	1.8458e-05	NA	chrM_16179_CA_C
chr1:57803643:C:G	0.04666	0.2082	0.04124	4.4287e-07	0.81955	chrM_16179_CA_C
chr1:59153966:A:T	0.02663	0.1361	0.03005	5.8446e-06	0.0406401	chrM_16179_CA_C
chr1:64537264:GAAA:G	NA	-0.6341	0.1438	1.0335e-05	NA	chrM_16179_CA_C
chr1:70167249:A:G	0.02311	0.2692	0.05718	2.5232e-06	0.366777	chrM_16179_CA_C
chr1:73956045:AACACACACACAC:A	0.6502	0.05214	0.01258	3.3633e-05	0.907148	chrM_16179_CA_C
chr1:76754156:T:C	0.01295	0.4654	0.1064	1.225e-05	NA	chrM_16179_CA_C
chr1:77024137:A:G	NA	-0.7305	0.1751	3.013e-05	NA	chrM_16179_CA_C
chr1:77347888:G:A	0.02996	-0.127	0.02877	1.013e-05	0.000593188	chrM_16179_CA_C
chr1:80752086:C:T	0.02006	0.1498	0.0354	2.3e-05	0.262632	chrM_16179_CA_C
chr1:82994072:CATAT:C	0.1703	0.07869	0.01842	1.9405e-05	NA	chrM_16179_CA_C
chr1:88832382:ACTGT:A	0.004142	0.4667	0.1103	2.3232e-05	NA	chrM_16179_CA_C
chr1:98683814:C:T	0.02673	0.1315	0.03018	1.3138e-05	0.492087	chrM_16179_CA_C
chr1:101561946:T:C	0.01254	-0.2621	0.05404	1.2282e-06	0.773214	chrM_16179_CA_C
chr1:104442616:A:AG	NA	-0.7238	0.1641	1.0232e-05	NA	chrM_16179_CA_C
chr1:113083997:TATAATAATA:T	0.02351	-0.3231	0.07772	3.2314e-05	NA	chrM_16179_CA_C
chr1:143747287:C:T	NA	0.7169	0.1681	2.0197e-05	NA	chrM_16179_CA_C
chr1:154450104:C:CTGTGTGTGTGTG	0.08145	-0.1093	0.02599	2.6193e-05	NA	chrM_16179_CA_C
chr1:155989015:G:A	NA	-0.8245	0.2031	4.923e-05	NA	chrM_16179_CA_C
chr1:167833744:CAAAA:C	0.01679	-0.4111	0.09442	1.3403e-05	NA	chrM_16179_CA_C
chr1:169410210:CA:C	0.2879	0.06669	0.01593	2.8093e-05	0.885237	chrM_16179_CA_C
chr1:170112109:A:G	NA	-0.5795	0.1428	4.9181e-05	NA	chrM_16179_CA_C
chr1:174015249:C:CTT	0.05932	0.08819	0.02118	3.1359e-05	0.546894	chrM_16179_CA_C
chr1:175178361:A:G	0.02664	0.2999	0.07141	2.6723e-05	0.605379	chrM_16179_CA_C
chr1:188719167:G:C	0.1295	-0.06182	0.01422	1.3812e-05	0.449599	chrM_16179_CA_C
chr1:190837189:CTTT:C	0.1253	-0.09554	0.02143	8.2113e-06	NA	chrM_16179_CA_C
chr1:196866944:C:T	0.003822	-0.4062	0.09577	2.2099e-05	0.511351	chrM_16179_CA_C
chr1:198118141:G:A	NA	-0.9105	0.2035	7.7331e-06	NA	chrM_16179_CA_C
chr1:201651122:C:CGTGT	0.1204	-0.08911	0.02149	3.3633e-05	NA	chrM_16179_CA_C
chr1:201950783:A:C	0.09189	0.06822	0.01649	3.5358e-05	0.231078	chrM_16179_CA_C
chr1:203967357:C:CT	0.5657	0.04269	0.009684	1.0439e-05	0.342666	chrM_16179_CA_C
chr1:205973901:C:T	0.05156	-0.1724	0.04078	2.3465e-05	NA	chrM_16179_CA_C
chr1:210675225:T:C	NA	0.5435	0.1296	2.7536e-05	NA	chrM_16179_CA_C
chr1:211681789:A:G	NA	0.5453	0.1295	2.5675e-05	NA	chrM_16179_CA_C
chr1:213692177:C:T	0.01759	0.3729	0.08839	2.4668e-05	NA	chrM_16179_CA_C
chr1:216243787:A:AT	0.02031	-0.3464	0.08529	4.8838e-05	NA	chrM_16179_CA_C
chr1:228941632:C:A	NA	0.7889	0.1927	4.2331e-05	NA	chrM_16179_CA_C
chr1:233419227:A:AT	NA	-0.8409	0.2013	2.9533e-05	NA	chrM_16179_CA_C
chr1:234315400:A:G	0.3067	0.04183	0.01024	4.4058e-05	0.528507	chrM_16179_CA_C
chr1:237368799:GTTTA:G	0.0395	-0.2018	0.04542	8.8067e-06	NA	chrM_16179_CA_C
chr1:240629171:A:G	NA	-0.597	0.1337	8.0487e-06	NA	chrM_16179_CA_C
chr1:242019915:T:C	0.01286	-0.2223	0.04876	5.1321e-06	0.584733	chrM_16179_CA_C
chr1:243023237:TG:T	0.01807	0.3721	0.08901	2.9239e-05	NA	chrM_16179_CA_C
chr1:244043441:G:A	NA	0.8737	0.208	2.6723e-05	NA	chrM_16179_CA_C
chr1:244966764:T:C	0.007248	0.2823	0.06838	3.6434e-05	0.155051	chrM_16179_CA_C
chr1:247382453:T:C	0.1086	0.09292	0.02231	3.1047e-05	NA	chrM_16179_CA_C
chr2:1592707:A:G	NA	-0.5048	0.1243	4.923e-05	NA	chrM_16179_CA_C
chr2:2003956:T:G	0.02341	0.1999	0.04731	2.3939e-05	NA	chrM_16179_CA_C
chr2:3814877:A:C	0.02894	0.3206	0.07037	5.1837e-06	NA	chrM_16179_CA_C
chr2:6096067:A:G	0.3753	0.04243	0.009873	1.721e-05	0.72354	chrM_16179_CA_C
chr2:6774583:A:G	0.1929	0.05149	0.01268	4.8887e-05	0.847131	chrM_16179_CA_C
chr2:7528290:A:G	NA	0.5616	0.1372	4.2756e-05	NA	chrM_16179_CA_C
chr2:11634983:G:A	0.01871	0.3757	0.08795	1.9405e-05	NA	chrM_16179_CA_C
chr2:11958644:A:G	NA	0.5096	0.122	2.9533e-05	NA	chrM_16179_CA_C
chr2:23016828:G:A	NA	0.8601	0.2104	4.362e-05	NA	chrM_16179_CA_C
chr2:31799881:G:T	NA	0.7926	0.1871	2.2545e-05	NA	chrM_16179_CA_C
chr2:32181526:A:G	NA	0.7926	0.1871	2.2545e-05	NA	chrM_16179_CA_C
chr2:38654389:C:T	0.02405	0.1512	0.0358	2.3939e-05	0.816442	chrM_16179_CA_C
chr2:40699256:A:AT	NA	-0.7813	0.1837	2.1021e-05	NA	chrM_16179_CA_C
chr2:49585584:T:C	0.05182	0.1609	0.03843	2.8375e-05	0.872406	chrM_16179_CA_C
chr2:55405145:T:A	NA	0.8044	0.1949	3.68e-05	NA	chrM_16179_CA_C
chr2:62119238:A:T	0.1357	0.06384	0.01428	7.7331e-06	0.317588	chrM_16179_CA_C
chr2:65964702:G:A	0.1707	0.08655	0.01918	6.395e-06	NA	chrM_16179_CA_C
chr2:67939497:C:T	NA	0.4605	0.1085	2.1879e-05	NA	chrM_16179_CA_C
chr2:71780087:C:CCACACA	0.007842	-0.46	0.1007	4.9804e-06	NA	chrM_16179_CA_C
chr2:72105047:G:T	0.02905	-0.2154	0.0512	2.5933e-05	0.85916	chrM_16179_CA_C
chr2:73938926:G:A	0.02553	0.4686	0.03088	5.1265e-52	0.263685	chrM_16179_CA_C
chr2:74670906:T:A	0.01291	0.2093	0.04696	8.2938e-06	0.651877	chrM_16179_CA_C
chr2:79096745:T:C	0.03108	-0.2081	0.04912	2.2772e-05	0.753068	chrM_16179_CA_C
chr2:83272429:GTATA:G	0.09274	-0.1227	0.02965	3.5006e-05	NA	chrM_16179_CA_C
chr2:88380554:T:C	0.1224	-0.06321	0.01447	1.2497e-05	0.249574	chrM_16179_CA_C
chr2:99495983:T:C	NA	0.8427	0.2018	2.9533e-05	NA	chrM_16179_CA_C
chr2:104572012:A:G	NA	-0.4379	0.1079	4.9181e-05	NA	chrM_16179_CA_C
chr2:107802866:AACAC:A	0.3118	0.07552	0.01648	4.5975e-06	NA	chrM_16179_CA_C
chr2:118592023:C:T	NA	-0.4874	0.1192	4.3186e-05	NA	chrM_16179_CA_C
chr2:119171108:G:GTTTTA	0.1914	0.07581	0.01839	3.7544e-05	NA	chrM_16179_CA_C
chr2:123361842:T:C	NA	0.6218	0.1436	1.4813e-05	NA	chrM_16179_CA_C
chr2:126801088:A:G	0.03888	0.1317	0.02472	9.8817e-08	0.523771	chrM_16179_CA_C
chr2:128219336:CT:C	0.01997	-0.2469	0.06002	3.9076e-05	NA	chrM_16179_CA_C
chr2:128496315:G:A	NA	-0.8582	0.1806	2.0047e-06	NA	chrM_16179_CA_C
chr2:129751525:G:A	0.02878	-0.2977	0.07204	3.5713e-05	NA	chrM_16179_CA_C
chr2:134053225:C:A	NA	-0.9364	0.2128	1.0757e-05	NA	chrM_16179_CA_C
chr2:144866416:TCACACACACA:T	0.1191	-0.09887	0.02376	3.1674e-05	NA	chrM_16179_CA_C
chr2:146147197:T:C	0.01455	0.4183	0.1007	3.2314e-05	NA	chrM_16179_CA_C
chr2:148477008:A:T	0.01374	-0.1949	0.04239	4.244e-06	0.35665	chrM_16179_CA_C
chr2:149749059:A:G	0.2068	0.04772	0.01157	3.7544e-05	0.794851	chrM_16179_CA_C
chr2:158351632:G:A	NA	0.8437	0.1931	1.2497e-05	NA	chrM_16179_CA_C
chr2:160135217:C:G	0.6773	0.05621	0.01346	2.9533e-05	NA	chrM_16179_CA_C
chr2:163568399:C:T	0.1325	0.05953	0.01443	3.717e-05	0.961539	chrM_16179_CA_C
chr2:164991405:A:ATG	0.03418	-0.1666	0.04076	4.362e-05	NA	chrM_16179_CA_C
chr2:173807545:G:A	0.01689	-0.23	0.05301	1.4375e-05	NA	chrM_16179_CA_C
chr2:176685155:C:T	NA	0.6645	0.1469	6.0831e-06	NA	chrM_16179_CA_C
chr2:181797202:T:G	NA	-0.9239	0.2229	3.4313e-05	NA	chrM_16179_CA_C
chr2:185469716:G:GCA	0.01682	-0.2996	0.06873	1.3007e-05	NA	chrM_16179_CA_C
chr2:187623382:C:A	0.01512	0.199	0.04427	6.9972e-06	0.964418	chrM_16179_CA_C
chr2:195836600:A:G	NA	-0.6084	0.1486	4.1909e-05	NA	chrM_16179_CA_C
chr2:199293630:G:A	0.03814	0.1197	0.02537	2.3526e-06	0.0567557	chrM_16179_CA_C
chr2:206372216:T:C	NA	-0.5455	0.1333	4.2756e-05	NA	chrM_16179_CA_C
chr2:211705882:A:G	NA	-0.5655	0.1352	2.8948e-05	NA	chrM_16179_CA_C
chr2:215236548:AAAAT:A	0.2843	0.065	0.01502	1.5112e-05	NA	chrM_16179_CA_C
chr2:215943469:C:A	0.03824	-0.2713	0.06407	2.3e-05	NA	chrM_16179_CA_C
chr2:216735617:T:C	NA	-0.6711	0.1595	2.5675e-05	NA	chrM_16179_CA_C
chr2:219378865:A:AATG	0.9593	0.24	0.05636	2.0605e-05	0.801556	chrM_16179_CA_C
chr2:224314535:C:CTT	0.2943	-0.07186	0.01523	2.3526e-06	NA	chrM_16179_CA_C
chr2:229516800:A:AAAAG	0.03711	0.1809	0.03934	4.244e-06	NA	chrM_16179_CA_C
chr2:236032923:G:A	0.03297	0.1431	0.02719	1.4164e-07	0.751939	chrM_16179_CA_C
chr2:238381144:T:TA	0.009475	-0.3	0.07346	4.4058e-05	NA	chrM_16179_CA_C
chr2:239020977:A:G	0.01343	0.464	0.1027	6.2683e-06	NA	chrM_16179_CA_C
chr2:241737272:A:G	NA	-0.5169	0.122	2.2545e-05	NA	chrM_16179_CA_C
chr3:2484190:A:G	NA	-0.5365	0.1322	4.9527e-05	NA	chrM_16179_CA_C
chr3:4946438:TTTC:T	0.02843	0.1787	0.04341	3.8302e-05	NA	chrM_16179_CA_C
chr3:8493417:C:T	0.01638	-0.1739	0.03902	8.2938e-06	0.60242	chrM_16179_CA_C
chr3:15937737:T:C	NA	0.5769	0.1294	8.2113e-06	NA	chrM_16179_CA_C
chr3:19011586:T:C	NA	-0.7367	0.1676	1.1084e-05	NA	chrM_16179_CA_C
chr3:24460590:A:T	NA	-0.5156	0.1205	1.8831e-05	NA	chrM_16179_CA_C
chr3:26222746:G:GA	NA	-0.8606	0.201	1.8458e-05	NA	chrM_16179_CA_C
chr3:28420075:TA:T	0.01563	-0.3508	0.07159	9.5649e-07	NA	chrM_16179_CA_C
chr3:30687504:A:G	0.05302	-0.1591	0.03861	3.7544e-05	0.410204	chrM_16179_CA_C
chr3:34290819:T:C	0.03759	0.1232	0.02952	2.983e-05	0.223801	chrM_16179_CA_C
chr3:43053792:AT:A	NA	1.044	0.2278	4.5517e-06	NA	chrM_16179_CA_C
chr3:45098189:T:TTTATTA	0.03427	0.161	0.0386	3.0432e-05	NA	chrM_16179_CA_C
chr3:56901368:G:GTATGTATATGTATATGTA	0.01331	0.2895	0.06348	5.1321e-06	NA	chrM_16179_CA_C
chr3:59310280:T:C	0.004734	-0.3738	0.09162	4.4948e-05	0.258205	chrM_16179_CA_C
chr3:60577212:A:T	0.235	0.04611	0.01119	3.7921e-05	0.788597	chrM_16179_CA_C
chr3:63627930:C:CAT	0.4406	-0.07392	0.01504	8.9182e-07	NA	chrM_16179_CA_C
chr3:67375539:G:T	0.09739	0.08116	0.01588	3.2159e-07	0.297304	chrM_16179_CA_C
chr3:71737880:G:GA	0.02673	-0.2189	0.05324	3.9469e-05	0.990459	chrM_16179_CA_C
chr3:74612282:T:A	0.2385	0.04829	0.0112	1.6047e-05	0.212886	chrM_16179_CA_C
chr3:75375162:CTCTT:C	NA	-0.4733	0.1131	2.866e-05	NA	chrM_16179_CA_C
chr3:90633649:A:G	0.03502	-0.2627	0.06367	3.717e-05	NA	chrM_16179_CA_C
chr3:96445130:C:T	NA	-0.9171	0.2153	2.04e-05	NA	chrM_16179_CA_C
chr3:98750712:A:C	NA	0.7932	0.1798	1.0232e-05	NA	chrM_16179_CA_C
chr3:102824362:G:A	0.006144	0.3222	0.07862	4.1909e-05	0.807429	chrM_16179_CA_C
chr3:108290812:T:G	NA	-0.8016	0.1924	3.1047e-05	NA	chrM_16179_CA_C
chr3:113076114:A:G	0.005439	-0.3453	0.08295	3.1359e-05	0.0556875	chrM_16179_CA_C
chr3:114800750:A:AAAAATAAAAT	0.01727	-0.4051	0.09245	1.1769e-05	NA	chrM_16179_CA_C
chr3:118459035:A:T	NA	-0.7642	0.179	1.9797e-05	NA	chrM_16179_CA_C
chr3:121615562:T:TA	NA	0.6828	0.1652	3.5713e-05	NA	chrM_16179_CA_C
chr3:124312209:A:G	0.008107	0.2927	0.06704	1.2623e-05	0.647718	chrM_16179_CA_C
chr3:130841632:T:G	NA	0.5904	0.1394	2.3e-05	NA	chrM_16179_CA_C
chr3:139871208:T:C	0.005177	0.4018	0.08325	1.3847e-06	0.954565	chrM_16179_CA_C
chr3:140902467:A:C	NA	0.7804	0.1895	3.8302e-05	NA	chrM_16179_CA_C
chr3:143093268:G:A	NA	-0.6229	0.1387	7.0675e-06	0.388252	chrM_16179_CA_C
chr3:151186130:T:C	NA	0.7774	0.1843	2.4423e-05	NA	chrM_16179_CA_C
chr3:165910276:G:GA	NA	0.5115	0.1247	4.108e-05	NA	chrM_16179_CA_C
chr3:168429026:G:A	NA	0.5545	0.1343	3.6434e-05	NA	chrM_16179_CA_C
chr3:176020885:G:A	NA	-0.5152	0.1161	9.0749e-06	NA	chrM_16179_CA_C
chr3:177283115:G:C	0.5554	-0.04131	0.009729	2.1661e-05	0.226729	chrM_16179_CA_C
chr3:177635165:G:GTATGTA	0.05752	0.131	0.02976	1.0757e-05	NA	chrM_16179_CA_C
chr3:178459768:A:G	0.01716	-0.1787	0.04091	1.2497e-05	0.0983719	chrM_16179_CA_C
chr3:183477330:T:C	0.03866	0.2665	0.05933	7.0675e-06	0.263685	chrM_16179_CA_C
chr3:184550231:G:A	0.03946	0.1976	0.04437	8.4614e-06	0.804045	chrM_16179_CA_C
chr3:186734597:A:G	0.01583	0.3999	0.09678	3.6072e-05	NA	chrM_16179_CA_C
chr3:187870388:T:C	NA	-0.5135	0.1249	3.9469e-05	NA	chrM_16179_CA_C
chr3:188396801:G:T	0.3982	-0.04432	0.009564	3.5805e-06	0.0729486	chrM_16179_CA_C
chr3:191085265:G:A	NA	0.5593	0.1338	2.9239e-05	NA	chrM_16179_CA_C
chr3:191877385:T:G	0.02962	0.1179	0.02876	4.1492e-05	0.181047	chrM_16179_CA_C
chr3:193800156:C:T	NA	0.6852	0.1669	4.0266e-05	NA	chrM_16179_CA_C
chr3:196439847:G:A	NA	0.7739	0.1812	1.9405e-05	NA	chrM_16179_CA_C
chr4:1268592:G:A	NA	0.5117	0.1189	1.687e-05	NA	chrM_16179_CA_C
chr4:2822668:C:T	0.005433	0.3496	0.07984	1.1888e-05	0.539183	chrM_16179_CA_C
chr4:3812962:G:T	0.01407	-0.4209	0.1019	3.6072e-05	NA	chrM_16179_CA_C
chr4:10943137:A:G	NA	0.6488	0.1482	1.1888e-05	NA	chrM_16179_CA_C
chr4:11515078:A:G	NA	-0.729	0.1653	1.0232e-05	NA	chrM_16179_CA_C
chr4:13311211:TAA:T	0.04324	0.1805	0.04389	3.9469e-05	NA	chrM_16179_CA_C
chr4:17087966:G:C	NA	-0.5786	0.1405	3.7921e-05	NA	chrM_16179_CA_C
chr4:24795029:T:C	NA	-0.7377	0.1795	3.9469e-05	NA	chrM_16179_CA_C
chr4:41736718:G:GTTAT	NA	0.9177	0.1975	3.372e-06	NA	chrM_16179_CA_C
chr4:42458977:T:C	0.01053	0.2469	0.0561	1.0757e-05	0.399517	chrM_16179_CA_C
chr4:44755995:A:G	0.9947	0.6765	0.1606	2.5166e-05	NA	chrM_16179_CA_C
chr4:55361200:G:A	0.2966	0.04522	0.01081	2.866e-05	0.258464	chrM_16179_CA_C
chr4:70657429:C:T	NA	0.589	0.143	3.7921e-05	NA	chrM_16179_CA_C
chr4:81057582:T:C	NA	-0.5373	0.1285	2.8948e-05	NA	chrM_16179_CA_C
chr4:83438344:G:A	NA	-0.6996	0.1632	1.8093e-05	NA	chrM_16179_CA_C
chr4:86447843:A:G	NA	-0.5604	0.1336	2.7262e-05	NA	chrM_16179_CA_C
chr4:86826909:A:G	0.1474	0.06168	0.01386	8.5464e-06	0.216752	chrM_16179_CA_C
chr4:103135720:C:A	NA	-0.6001	0.138	1.3674e-05	NA	chrM_16179_CA_C
chr4:103451023:C:T	NA	-0.9003	0.2086	1.5887e-05	NA	chrM_16179_CA_C
chr4:105443591:T:TCACA	0.02916	-0.1725	0.04249	4.8985e-05	NA	chrM_16179_CA_C
chr4:105966148:T:C	0.02714	0.1417	0.03092	4.5517e-06	0.719427	chrM_16179_CA_C
chr4:115285621:GT:G	0.02677	-0.2988	0.06982	1.8644e-05	0.131862	chrM_16179_CA_C
chr4:118646029:ATTAC:A	NA	0.5152	0.124	3.2639e-05	NA	chrM_16179_CA_C
chr4:121160588:AG:A	NA	0.771	0.1879	4.0671e-05	NA	chrM_16179_CA_C
chr4:121950694:G:C	0.03878	-0.2852	0.06399	8.2938e-06	NA	chrM_16179_CA_C
chr4:128671724:C:G	NA	0.8597	0.2096	4.108e-05	NA	chrM_16179_CA_C
chr4:131493593:G:C	NA	-0.5416	0.1316	3.9076e-05	NA	chrM_16179_CA_C
chr4:132056229:C:G	0.03898	0.104	0.02542	4.2756e-05	0.561019	chrM_16179_CA_C
chr4:137548807:G:A	NA	-0.6832	0.161	2.1879e-05	NA	chrM_16179_CA_C
chr4:138316114:GTTTA:G	NA	-0.734	0.1637	7.2828e-06	NA	chrM_16179_CA_C
chr4:148121994:CAT:C	0.02366	0.3256	0.08002	4.7253e-05	NA	chrM_16179_CA_C
chr4:154024262:A:G	0.4894	0.03906	0.009432	3.4657e-05	0.125934	chrM_16179_CA_C
chr4:157129405:T:G	NA	-0.7754	0.1911	4.9626e-05	NA	chrM_16179_CA_C
chr4:163354871:G:T	NA	-0.5105	0.1178	1.4666e-05	0.774065	chrM_16179_CA_C
chr4:165361257:CA:C	0.05995	-0.08915	0.02004	8.6323e-06	0.0248972	chrM_16179_CA_C
chr4:166267651:G:A	NA	-0.4847	0.1165	3.1359e-05	NA	chrM_16179_CA_C
chr4:171931406:C:A	NA	-0.5808	0.1428	4.7775e-05	NA	chrM_16179_CA_C
chr4:172891121:C:CTT	0.03534	-0.2726	0.06548	3.1359e-05	NA	chrM_16179_CA_C
chr4:174175414:A:G	0.06149	0.1332	0.03053	1.275e-05	NA	chrM_16179_CA_C
chr4:176687739:A:AT	NA	0.5438	0.1261	1.6208e-05	0.858559	chrM_16179_CA_C
chr4:177280146:C:T	NA	-0.6178	0.1354	5.0305e-06	NA	chrM_16179_CA_C
chr4:181910491:T:C	0.03058	0.1196	0.02918	4.1492e-05	0.797559	chrM_16179_CA_C
chr4:185717283:CA:C	NA	-0.4799	0.1179	4.6876e-05	NA	chrM_16179_CA_C
chr4:186644735:C:A	0.08036	-0.1766	0.04174	2.3232e-05	0.791995	chrM_16179_CA_C
chr4:188129395:CA:C	0.5879	0.05696	0.014	4.73e-05	0.716842	chrM_16179_CA_C
chr4:188331912:A:G	0.3967	-0.03967	0.009599	3.6072e-05	0.00549454	chrM_16179_CA_C
chr5:475231:A:T	0.5398	0.05324	0.01244	1.8644e-05	0.00924197	chrM_16179_CA_C
chr5:2219124:C:A	0.06726	0.1414	0.03469	4.5948e-05	0.559339	chrM_16179_CA_C
chr5:3413119:C:CTGTGTGTGTGTG	NA	0.5215	0.1284	4.8936e-05	NA	chrM_16179_CA_C
chr5:9913969:G:C	0.02445	0.2416	0.05539	1.2878e-05	0.592621	chrM_16179_CA_C
chr5:10391165:C:T	0.005793	-0.3238	0.07944	4.5765e-05	0.812126	chrM_16179_CA_C
chr5:10632703:G:A	0.006481	0.3157	0.07621	3.4313e-05	0.539669	chrM_16179_CA_C
chr5:12083037:C:T	NA	-0.8262	0.2015	4.108e-05	NA	chrM_16179_CA_C
chr5:16634449:T:C	0.29	0.05175	0.01172	1.013e-05	0.198692	chrM_16179_CA_C
chr5:17003492:A:ATTTTT	0.03263	0.1639	0.03957	3.4313e-05	NA	chrM_16179_CA_C
chr5:18041909:C:T	0.006675	-0.3038	0.06762	6.9972e-06	0.344039	chrM_16179_CA_C
chr5:24563732:G:A	0.03922	-0.2143	0.04386	1.0258e-06	0.264213	chrM_16179_CA_C
chr5:25584960:CT:C	NA	-0.5605	0.1374	4.54e-05	NA	chrM_16179_CA_C
chr5:31968674:C:CA	0.01971	-0.2829	0.06454	1.1769e-05	NA	chrM_16179_CA_C
chr5:53474917:G:A	NA	-0.8768	0.2024	1.4813e-05	NA	chrM_16179_CA_C
chr5:62804842:C:A	0.01607	0.179	0.04257	2.6193e-05	0.34611	chrM_16179_CA_C
chr5:65100964:C:T	0.0467	0.1063	0.02405	9.7329e-06	0.287078	chrM_16179_CA_C
chr5:71675254:ATTTTT:A	0.1199	0.09397	0.02217	2.2545e-05	NA	chrM_16179_CA_C
chr5:76842415:G:A	0.03111	0.216	0.05024	1.721e-05	0.546293	chrM_16179_CA_C
chr5:83086622:T:C	0.09939	0.1342	0.02964	5.9033e-06	0.934831	chrM_16179_CA_C
chr5:83399861:C:T	0.04706	0.1738	0.0411	2.3465e-05	0.631789	chrM_16179_CA_C
chr5:98540014:G:A	NA	-0.8136	0.1877	1.4666e-05	NA	chrM_16179_CA_C
chr5:110081085:G:C	NA	-0.866	0.1891	4.6904e-06	NA	chrM_16179_CA_C
chr5:111059003:GA:G	0.1485	-0.05629	0.01329	2.2545e-05	0.439991	chrM_16179_CA_C
chr5:111429646:T:C	0.5949	-0.04019	0.009617	2.9239e-05	0.345418	chrM_16179_CA_C
chr5:113722050:T:G	NA	-0.6266	0.1407	8.4614e-06	NA	chrM_16179_CA_C
chr5:114160552:A:T	0.003096	0.4624	0.1063	1.3674e-05	0.0306538	chrM_16179_CA_C
chr5:121216224:G:A	0.02377	0.1411	0.03477	4.923e-05	0.787887	chrM_16179_CA_C
chr5:122245867:A:G	NA	0.8112	0.1954	3.2967e-05	NA	chrM_16179_CA_C
chr5:125072706:A:G	NA	0.6101	0.1437	2.1879e-05	NA	chrM_16179_CA_C
chr5:127737347:C:T	0.02193	-0.1388	0.03364	3.717e-05	0.705675	chrM_16179_CA_C
chr5:128135101:C:T	0.003047	-0.4385	0.1068	4.0671e-05	0.0580762	chrM_16179_CA_C
chr5:128755726:T:G	0.008662	-0.2652	0.06459	4.0266e-05	0.0813495	chrM_16179_CA_C
chr5:132259137:CTGTGTG:C	0.02191	-0.339	0.08251	3.9865e-05	NA	chrM_16179_CA_C
chr5:142019760:T:C	0.03371	0.3107	0.06916	7.0675e-06	NA	chrM_16179_CA_C
chr5:142625313:GACAC:G	0.2167	-0.07194	0.01733	3.3298e-05	NA	chrM_16179_CA_C
chr5:148224301:T:C	NA	0.8913	0.2126	2.7813e-05	NA	chrM_16179_CA_C
chr5:152074754:TA:T	0.04875	0.2389	0.05709	2.866e-05	NA	chrM_16179_CA_C
chr5:154909133:A:ATTT	0.01562	-0.2387	0.05754	3.3633e-05	NA	chrM_16179_CA_C
chr5:155995873:G:A	NA	0.6129	0.1453	2.4668e-05	NA	chrM_16179_CA_C
chr5:160428746:C:T	NA	0.7592	0.1791	2.2321e-05	NA	chrM_16179_CA_C
chr5:161589299:C:T	NA	-0.511	0.1222	2.8948e-05	NA	chrM_16179_CA_C
chr5:166119475:A:C	NA	-0.6078	0.1486	4.2756e-05	NA	chrM_16179_CA_C
chr5:170260038:C:T	0.498	0.04319	0.009568	6.3313e-06	0.345418	chrM_16179_CA_C
chr5:170888178:G:T	0.8832	0.07603	0.01506	4.4732e-07	0.812045	chrM_16179_CA_C
chr5:173185441:A:G	0.1179	-0.1238	0.02738	6.0831e-06	0.288806	chrM_16179_CA_C
chr5:179329748:A:G	NA	-0.835	0.2015	3.3971e-05	NA	chrM_16179_CA_C
chr5:179702210:AT:A	0.01503	0.4043	0.09811	3.7921e-05	NA	chrM_16179_CA_C
chr5:180331045:C:T	0.05158	-0.1602	0.03942	4.8304e-05	0.300592	chrM_16179_CA_C
chr6:3889856:C:T	NA	0.6001	0.1273	2.4242e-06	NA	chrM_16179_CA_C
chr6:4276057:T:C	0.01113	0.2285	0.05305	1.6536e-05	0.573441	chrM_16179_CA_C
chr6:5972648:C:T	0.009005	-0.26	0.05598	3.4059e-06	0.96661	chrM_16179_CA_C
chr6:10226454:G:GAAAGAAAGAAAGAAAGAA	NA	-0.8416	0.1952	1.6208e-05	NA	chrM_16179_CA_C
chr6:11382339:A:G	0.01116	0.2337	0.05224	7.7331e-06	0.670521	chrM_16179_CA_C
chr6:12440910:A:C	0.0435	-0.1043	0.02451	2.1021e-05	0.635972	chrM_16179_CA_C
chr6:14058081:G:A	0.01522	-0.1878	0.04384	1.8275e-05	0.306665	chrM_16179_CA_C
chr6:14569696:G:GAAGCT	NA	-0.5972	0.1403	2.0812e-05	NA	chrM_16179_CA_C
chr6:17228036:G:A	0.02401	-0.135	0.03176	2.1445e-05	0.649989	chrM_16179_CA_C
chr6:17455387:G:A	NA	-0.8851	0.2156	4.0266e-05	NA	chrM_16179_CA_C
chr6:22030166:C:T	NA	-0.6987	0.1711	4.4058e-05	NA	chrM_16179_CA_C
chr6:32657591:C:T	0.4099	-0.06096	0.01427	1.9405e-05	NA	chrM_16179_CA_C
chr6:36159941:CT:C	0.8981	0.07464	0.01649	6.0225e-06	0.288229	chrM_16179_CA_C
chr6:40537748:TC:T	NA	0.4603	0.1078	1.96e-05	NA	chrM_16179_CA_C
chr6:43136017:G:A	0.01471	0.4331	0.1014	1.9212e-05	NA	chrM_16179_CA_C
chr6:45660642:C:CTTCTCTTCTCTTCTCTTCTCTTCTCTTCTG	0.02634	-0.1921	0.04501	1.9797e-05	NA	chrM_16179_CA_C
chr6:46309590:C:T	NA	0.536	0.1298	3.6434e-05	NA	chrM_16179_CA_C
chr6:51118559:T:TAAA	0.06712	0.1248	0.0288	1.4666e-05	NA	chrM_16179_CA_C
chr6:57808632:G:C	NA	-0.7075	0.1735	4.54e-05	NA	chrM_16179_CA_C
chr6:58431776:C:T	NA	-0.726	0.1647	1.0439e-05	NA	chrM_16179_CA_C
chr6:60498441:A:T	NA	-0.7848	0.1892	3.3298e-05	NA	chrM_16179_CA_C
chr6:63918855:T:C	0.02262	-0.2378	0.05703	3.0432e-05	0.421726	chrM_16179_CA_C
chr6:68636477:T:TAAATAAAA	NA	0.6807	0.1639	3.2639e-05	NA	chrM_16179_CA_C
chr6:68906396:T:C	0.321	-0.04333	0.01019	2.1232e-05	0.085435	chrM_16179_CA_C
chr6:71138991:G:A	0.006803	0.2713	0.06611	4.0671e-05	0.304526	chrM_16179_CA_C
chr6:71559878:T:G	0.9024	0.07035	0.01661	2.3e-05	0.257432	chrM_16179_CA_C
chr6:85280928:CTT:C	0.1037	-0.06794	0.01592	1.96e-05	0.418868	chrM_16179_CA_C
chr6:87494976:C:CT	NA	-0.974	0.1997	1.0677e-06	NA	chrM_16179_CA_C
chr6:87926193:C:G	0.03733	0.3047	0.06507	2.8165e-06	NA	chrM_16179_CA_C
chr6:91341275:A:G	0.008905	0.2432	0.05885	3.5713e-05	0.211824	chrM_16179_CA_C
chr6:98214069:G:A	0.03121	-0.2759	0.06612	3.013e-05	0.0306844	chrM_16179_CA_C
chr6:100762559:C:T	0.007159	0.3436	0.08113	2.2772e-05	NA	chrM_16179_CA_C
chr6:102419334:C:CATATAT	NA	-0.8414	0.1972	1.9797e-05	NA	chrM_16179_CA_C
chr6:108063576:A:G	NA	-0.5739	0.1414	4.923e-05	NA	chrM_16179_CA_C
chr6:108292660:C:T	NA	0.7786	0.1791	1.3812e-05	NA	chrM_16179_CA_C
chr6:111674901:T:C	0.01471	0.4104	0.1002	4.2331e-05	NA	chrM_16179_CA_C
chr6:120768912:T:C	0.124	0.06089	0.01427	1.9797e-05	0.894044	chrM_16179_CA_C
chr6:123135995:T:C	NA	-0.8736	0.2038	1.8093e-05	NA	chrM_16179_CA_C
chr6:134201065:C:CT	0.4882	0.04309	0.0102	2.3939e-05	0.242198	chrM_16179_CA_C
chr6:140646238:TG:T	0.1787	0.07504	0.01781	2.5166e-05	NA	chrM_16179_CA_C
chr6:141921613:G:A	NA	-0.8762	0.21	3.013e-05	NA	chrM_16179_CA_C
chr6:144350123:A:G	0.5223	0.04155	0.009987	3.1674e-05	0.515509	chrM_16179_CA_C
chr6:149568729:G:A	0.05962	0.2367	0.05231	6.0225e-06	NA	chrM_16179_CA_C
chr6:149931129:T:G	0.05564	0.2203	0.05409	4.6271e-05	NA	chrM_16179_CA_C
chr6:151376870:T:C	0.03598	0.2031	0.04576	9.0749e-06	0.842148	chrM_16179_CA_C
chr6:153493228:C:CTG	0.1531	-0.08183	0.01936	2.3701e-05	NA	chrM_16179_CA_C
chr6:157345787:T:A	NA	-0.8915	0.2189	4.6456e-05	NA	chrM_16179_CA_C
chr6:159825489:CTGAG:C	NA	0.5237	0.1232	2.1445e-05	NA	chrM_16179_CA_C
chr6:160878280:A:G	NA	0.5725	0.1397	4.1492e-05	NA	chrM_16179_CA_C
chr6:164554161:G:T	0.01791	0.4153	0.0917	5.9033e-06	NA	chrM_16179_CA_C
chr6:167325044:T:C	0.1252	-0.1052	0.02457	1.8644e-05	0.871883	chrM_16179_CA_C
chr7:907071:C:A	0.03634	-0.1898	0.04599	3.68e-05	0.236691	chrM_16179_CA_C
chr7:1893809:T:C	NA	-0.7593	0.1745	1.3538e-05	NA	chrM_16179_CA_C
chr7:2253590:C:T	0.02285	-0.2394	0.0581	3.7921e-05	NA	chrM_16179_CA_C
chr7:4471798:G:A	0.01391	-0.4302	0.1019	2.3939e-05	NA	chrM_16179_CA_C
chr7:7731818:C:T	0.01647	-0.4153	0.09464	1.1422e-05	NA	chrM_16179_CA_C
chr7:8359544:T:A	0.2151	0.04804	0.01142	2.6193e-05	0.954784	chrM_16179_CA_C
chr7:10147746:G:T	0.02046	-0.1658	0.03431	1.3438e-06	0.698374	chrM_16179_CA_C
chr7:13879951:C:A	0.1253	0.1046	0.02573	4.8111e-05	0.0948935	chrM_16179_CA_C
chr7:15120216:C:T	0.5446	0.04329	0.009579	6.206e-06	0.652268	chrM_16179_CA_C
chr7:18007801:A:G	NA	0.5404	0.133	4.8401e-05	NA	chrM_16179_CA_C
chr7:20024573:G:C	NA	-0.8704	0.2023	1.687e-05	NA	chrM_16179_CA_C
chr7:25456310:G:A	NA	-0.624	0.1505	3.3971e-05	NA	chrM_16179_CA_C
chr7:28046031:C:T	0.05249	-0.1587	0.0388	4.3186e-05	0.550901	chrM_16179_CA_C
chr7:39664243:G:A	0.007675	-0.2567	0.06122	2.7536e-05	0.32628	chrM_16179_CA_C
chr7:40122178:GA:G	0.1585	-0.08151	0.01935	2.5166e-05	0.384312	chrM_16179_CA_C
chr7:47853766:CA:C	0.5489	0.05722	0.01325	1.5729e-05	NA	chrM_16179_CA_C
chr7:48283079:G:A	NA	0.784	0.1915	4.2331e-05	NA	chrM_16179_CA_C
chr7:55315287:C:T	0.01065	0.2336	0.05349	1.2497e-05	0.169145	chrM_16179_CA_C
chr7:57643423:CT:C	NA	-0.7737	0.1899	4.6271e-05	NA	chrM_16179_CA_C
chr7:63806943:CTTTTTTTTTT:C	0.221	0.06875	0.01608	1.9212e-05	NA	chrM_16179_CA_C
chr7:65173843:A:G	0.05515	0.1229	0.02996	4.0671e-05	NA	chrM_16179_CA_C
chr7:65506847:T:C	0.1528	0.07644	0.01839	3.2314e-05	NA	chrM_16179_CA_C
chr7:69062531:T:G	NA	0.5445	0.1216	7.58e-06	NA	chrM_16179_CA_C
chr7:73751442:TCAAA:T	0.1321	-0.09777	0.02059	2.0658e-06	NA	chrM_16179_CA_C
chr7:78416574:C:A	0.03644	-0.2733	0.04606	2.984e-09	0.548208	chrM_16179_CA_C
chr7:78760797:G:T	NA	-0.6554	0.1424	4.16e-06	NA	chrM_16179_CA_C
chr7:92564523:G:GAACA	0.01295	-0.4614	0.1074	1.7558e-05	NA	chrM_16179_CA_C
chr7:95914984:G:A	0.07218	-0.07931	0.01918	3.5713e-05	0.362765	chrM_16179_CA_C
chr7:96830483:A:AAC	0.01695	-0.3846	0.09325	3.717e-05	NA	chrM_16179_CA_C
chr7:104000483:A:G	0.2843	-0.05862	0.01406	3.0738e-05	NA	chrM_16179_CA_C
chr7:115572437:A:C	0.03734	-0.1332	0.02998	8.8952e-06	0.909509	chrM_16179_CA_C
chr7:117687957:G:A	0.005567	-0.3974	0.09008	1.0232e-05	NA	chrM_16179_CA_C
chr7:118411693:T:G	0.01103	0.1946	0.04705	3.5358e-05	0.014684	chrM_16179_CA_C
chr7:120929820:T:C	0.1821	0.05061	0.01227	3.717e-05	0.085606	chrM_16179_CA_C
chr7:127002644:GC:G	0.002992	0.4551	0.1118	4.7206e-05	0.440564	chrM_16179_CA_C
chr7:135195116:T:C	NA	-0.9223	0.2144	1.687e-05	NA	chrM_16179_CA_C
chr7:141866981:TA:T	0.4852	-0.07455	0.009379	1.8753e-15	0.042341	chrM_16179_CA_C
chr7:145087052:C:A	0.008406	-0.2451	0.05999	4.4058e-05	0.632547	chrM_16179_CA_C
chr7:145636177:T:A	0.01351	-0.3192	0.07727	3.6072e-05	NA	chrM_16179_CA_C
chr7:146051044:C:T	0.1251	0.06059	0.01462	3.3971e-05	0.869358	chrM_16179_CA_C
chr7:154192199:TATC:T	0.01417	-0.2207	0.05194	2.1445e-05	0.471376	chrM_16179_CA_C
chr7:154534207:A:C	NA	-0.732	0.1767	3.4313e-05	NA	chrM_16179_CA_C
chr7:155409975:G:A	0.6385	0.04455	0.0109	4.3186e-05	0.99979	chrM_16179_CA_C
chr7:157444757:A:G	NA	-0.6806	0.1653	3.8302e-05	NA	chrM_16179_CA_C
chr8:2312622:C:T	0.004505	0.4705	0.09999	2.5232e-06	NA	chrM_16179_CA_C
chr8:2726992:C:A	NA	0.7313	0.1796	4.6783e-05	NA	chrM_16179_CA_C
chr8:3121742:T:C	0.03185	-0.128	0.02894	9.7329e-06	0.636227	chrM_16179_CA_C
chr8:3771972:G:C	NA	0.783	0.1914	4.3186e-05	NA	chrM_16179_CA_C
chr8:5010115:A:T	NA	-0.6544	0.1607	4.6549e-05	NA	chrM_16179_CA_C
chr8:5599371:T:C	0.2243	0.04652	0.01132	3.9865e-05	0.917879	chrM_16179_CA_C
chr8:6568860:T:A	NA	0.5986	0.1451	3.717e-05	NA	chrM_16179_CA_C
chr8:6826106:G:A	0.1095	0.07451	0.01577	2.306e-06	0.901947	chrM_16179_CA_C
chr8:11086157:T:TTTTTTTA	NA	0.4778	0.1127	2.2321e-05	NA	chrM_16179_CA_C
chr8:13847112:T:C	0.01679	-0.4106	0.09355	1.1308e-05	NA	chrM_16179_CA_C
chr8:14815481:G:T	0.03512	0.1172	0.02632	8.5464e-06	0.794693	chrM_16179_CA_C
chr8:15594173:C:A	0.01391	0.4873	0.1028	2.1501e-06	NA	chrM_16179_CA_C
chr8:22241505:CTGTG:C	0.03542	0.185	0.03972	3.2076e-06	NA	chrM_16179_CA_C
chr8:32615752:C:T	0.09575	0.06953	0.0168	3.4657e-05	0.845946	chrM_16179_CA_C
chr8:37147755:A:C	0.01615	-0.3928	0.09582	4.1492e-05	NA	chrM_16179_CA_C
chr8:52664543:C:T	0.01295	-0.4333	0.1063	4.5627e-05	NA	chrM_16179_CA_C
chr8:54494889:G:GTATATATATATACATA	0.5156	0.06112	0.01419	1.6536e-05	NA	chrM_16179_CA_C
chr8:57498629:G:A	NA	-0.727	0.1745	3.1047e-05	NA	chrM_16179_CA_C
chr8:69688295:G:A	0.005094	-0.338	0.08236	4.0671e-05	0.22091	chrM_16179_CA_C
chr8:71108196:T:C	0.03965	0.2701	0.06108	9.7329e-06	NA	chrM_16179_CA_C
chr8:72924198:A:G	NA	0.4603	0.1112	3.4657e-05	NA	chrM_16179_CA_C
chr8:75194231:A:G	NA	0.8049	0.1954	3.8302e-05	NA	chrM_16179_CA_C
chr8:80069554:G:A	0.02455	0.2135	0.0516	3.5006e-05	0.725641	chrM_16179_CA_C
chr8:89130292:T:A	0.03298	0.2834	0.06889	3.8687e-05	NA	chrM_16179_CA_C
chr8:92531657:G:GATA	0.01583	-0.4285	0.09637	8.7191e-06	NA	chrM_16179_CA_C
chr8:93107938:G:T	NA	0.5264	0.1193	1.0232e-05	0.552114	chrM_16179_CA_C
chr8:99918772:C:G	NA	0.8245	0.2019	4.4501e-05	NA	chrM_16179_CA_C
chr8:102237038:G:C	0.05603	-0.09554	0.02057	3.4059e-06	0.277759	chrM_16179_CA_C
chr8:102890260:T:A	0.007177	0.3119	0.07154	1.3007e-05	0.961222	chrM_16179_CA_C
chr8:103118365:G:GATAC	0.009585	0.4224	0.09153	3.9177e-06	NA	chrM_16179_CA_C
chr8:108567116:A:G	0.01862	0.29	0.0637	5.2884e-06	0.909027	chrM_16179_CA_C
chr8:118143448:T:A	NA	0.6869	0.1683	4.4501e-05	NA	chrM_16179_CA_C
chr8:120200674:G:A	NA	-0.63	0.1496	2.5419e-05	NA	chrM_16179_CA_C
chr8:125042715:G:T	NA	0.7455	0.1678	8.8952e-06	NA	chrM_16179_CA_C
chr8:134016174:G:A	NA	-0.704	0.1659	2.1879e-05	NA	chrM_16179_CA_C
chr8:144029845:T:G	0.02514	-0.2495	0.05674	1.0974e-05	NA	chrM_16179_CA_C
chr9:463783:G:A	0.0274	-0.21	0.05141	4.4058e-05	NA	chrM_16179_CA_C
chr9:723840:T:G	NA	0.7912	0.1849	1.8831e-05	NA	chrM_16179_CA_C
chr9:2006931:T:C	0.01697	0.1782	0.04379	4.697e-05	0.515664	chrM_16179_CA_C
chr9:2931487:TAGAAAG:T	NA	-0.844	0.2075	4.749e-05	NA	chrM_16179_CA_C
chr9:5103871:A:G	0.01282	0.3582	0.07521	1.907e-06	0.11521	chrM_16179_CA_C
chr9:5338156:G:C	0.6639	-0.05554	0.01338	3.2967e-05	NA	chrM_16179_CA_C
chr9:7779614:T:C	0.01359	0.4519	0.104	1.395e-05	NA	chrM_16179_CA_C
chr9:12116260:AT:A	NA	0.4917	0.1121	1.1422e-05	NA	chrM_16179_CA_C
chr9:18371740:C:A	0.00528	-0.3085	0.07536	4.2331e-05	0.603144	chrM_16179_CA_C
chr9:18897433:G:A	NA	0.8198	0.1976	3.3298e-05	NA	chrM_16179_CA_C
chr9:25547298:C:G	0.0286	-0.2157	0.05158	2.8948e-05	0.830689	chrM_16179_CA_C
chr9:32701166:C:T	0.27	-0.04735	0.01068	9.2582e-06	0.6055	chrM_16179_CA_C
chr9:36663080:C:CT	0.05765	-0.1506	0.03656	3.7921e-05	NA	chrM_16179_CA_C
chr9:42095409:G:A	NA	0.4169	0.1021	4.4058e-05	NA	chrM_16179_CA_C
chr9:70211628:C:G	0.05792	0.1663	0.0369	6.5241e-06	0.613362	chrM_16179_CA_C
chr9:72260325:CAA:C	0.01807	-0.367	0.08878	3.5713e-05	NA	chrM_16179_CA_C
chr9:75293198:C:T	NA	0.8886	0.1939	4.5975e-06	NA	chrM_16179_CA_C
chr9:75518871:T:C	NA	-0.7111	0.1544	4.1186e-06	NA	chrM_16179_CA_C
chr9:76666702:A:G	0.02019	-0.2557	0.06145	3.1674e-05	0.146022	chrM_16179_CA_C
chr9:79423473:A:G	NA	-0.654	0.1506	1.4091e-05	NA	chrM_16179_CA_C
chr9:81115064:T:A	0.08152	0.0894	0.0214	2.9533e-05	0.462227	chrM_16179_CA_C
chr9:82408962:T:C	0.02144	-0.1361	0.03338	4.54e-05	0.978661	chrM_16179_CA_C
chr9:83618203:C:T	NA	-0.5192	0.1184	1.1536e-05	NA	chrM_16179_CA_C
chr9:86815208:C:T	NA	0.4795	0.1177	4.6132e-05	NA	chrM_16179_CA_C
chr9:87407968:A:C	NA	0.7715	0.1665	3.5805e-06	NA	chrM_16179_CA_C
chr9:89165526:C:CAAA	0.05853	-0.127	0.02963	1.8093e-05	NA	chrM_16179_CA_C
chr9:90336831:T:C	0.01127	-0.1914	0.04596	3.1047e-05	0.294052	chrM_16179_CA_C
chr9:102511280:G:A	NA	0.7831	0.1697	3.9177e-06	NA	chrM_16179_CA_C
chr9:105682866:C:T	0.04099	0.2605	0.05747	5.8446e-06	0.216319	chrM_16179_CA_C
chr9:105971789:T:C	NA	-0.6878	0.1691	4.7347e-05	NA	chrM_16179_CA_C
chr9:107336692:C:T	0.1387	-0.4087	0.09808	3.0738e-05	NA	chrM_16179_CA_C
chr9:108833787:C:T	0.01935	0.3521	0.0858	4.0671e-05	NA	chrM_16179_CA_C
chr9:110398378:A:G	0.09806	0.07327	0.01655	9.5402e-06	0.0901753	chrM_16179_CA_C
chr9:115177117:A:G	NA	-0.5005	0.115	1.3538e-05	NA	chrM_16179_CA_C
chr9:116990201:C:CA	0.1038	-0.0635	0.01549	4.1492e-05	0.441667	chrM_16179_CA_C
chr9:119124589:CAAAAAAAAAAAA:C	0.1706	0.06742	0.01612	2.8948e-05	0.147047	chrM_16179_CA_C
chr9:120028229:A:G	0.0282	0.217	0.05212	3.1359e-05	0.630211	chrM_16179_CA_C
chr9:121573137:C:A	0.02141	-0.1354	0.03244	3.013e-05	0.25924	chrM_16179_CA_C
chr9:122676111:G:GGA	0.05629	0.08858	0.02143	3.5713e-05	0.100159	chrM_16179_CA_C
chr9:124212459:C:T	0.4898	0.04098	0.01002	4.2756e-05	0.496983	chrM_16179_CA_C
chr9:124758356:T:C	0.02377	0.3186	0.0776	4.0266e-05	0.258464	chrM_16179_CA_C
chr9:126139483:TTC:T	0.01375	0.4636	0.1027	6.395e-06	NA	chrM_16179_CA_C
chr9:127601905:A:G	0.1666	-0.05378	0.01309	3.9865e-05	0.313486	chrM_16179_CA_C
chr9:128115469:T:TGCA	NA	0.4918	0.1173	2.7262e-05	NA	chrM_16179_CA_C
chr9:133509774:G:A	0.08292	0.08399	0.0179	2.7061e-06	0.138207	chrM_16179_CA_C
chr9:134852389:G:GTGCTT	NA	-0.4547	0.11	3.6072e-05	NA	chrM_16179_CA_C
chr10:2373265:T:C	0.007458	-0.2978	0.07102	2.7536e-05	0.520794	chrM_16179_CA_C
chr10:6589466:G:A	0.02199	-0.3231	0.07688	2.6457e-05	0.89673	chrM_16179_CA_C
chr10:8035952:G:A	0.4435	0.04625	0.009888	2.9023e-06	0.469729	chrM_16179_CA_C
chr10:8516441:T:A	0.07515	0.07654	0.01805	2.2321e-05	0.289095	chrM_16179_CA_C
chr10:9033323:TCAACAACAA:T	0.3674	0.06336	0.0146	1.4232e-05	NA	chrM_16179_CA_C
chr10:10275749:T:A	0.006652	-0.3114	0.07454	2.9533e-05	0.83778	chrM_16179_CA_C
chr10:10796200:C:T	NA	0.4579	0.1123	4.54e-05	0.940231	chrM_16179_CA_C
chr10:13700606:G:A	0.05732	0.1521	0.03672	3.4657e-05	0.946267	chrM_16179_CA_C
chr10:19062974:CATCTCTACAAAA:C	NA	-0.7013	0.1665	2.5419e-05	NA	chrM_16179_CA_C
chr10:25176232:A:G	NA	0.812	0.1912	2.1661e-05	NA	chrM_16179_CA_C
chr10:30351470:C:T	0.4646	0.04636	0.01016	5.081e-06	0.093294	chrM_16179_CA_C
chr10:33297454:G:C	0.0161	-0.2034	0.0423	1.5151e-06	0.460704	chrM_16179_CA_C
chr10:44758078:G:A	NA	-0.8549	0.2039	2.7536e-05	NA	chrM_16179_CA_C
[truncated: 21,874 more rows]

## Sheet: Table 5
Supplementary table 5: Clumped variants with P < 5e-5 for SNV count across AoU+UKB variant: GRCh38 variant analyzed. af_meta: Allele frequency in the meta-analyzed group. This has been set to NA for variants with overall N < 40. beta_meta: Effect size. Alternate allele is effect allele. se_meta: standard error of beta estimate. pval_meta: P-value of beta different from 0. pval_het: heterogenity t…
variant	af_meta	beta_meta	se_meta	pval_meta	pval_het	phenotype
chr1:2566026:C:A	0.008191	-0.07956	0.01913	3.1993e-05	0.564396	snv_ADpois95_count_nochip
chr1:3192994:G:C	0.0005273	0.1525	0.03337	4.8818e-06	0.983449	snv_ADpois95_count_nochip
chr1:5205249:G:T	0.02912	-0.01714	0.00419	4.3186e-05	0.41578	snv_ADpois95_count_nochip
chr1:8327719:G:A	0.168	-0.00765	0.001853	3.6434e-05	0.247091	snv_ADpois95_count_nochip
chr1:10739493:A:G	0.001994	0.06966	0.01699	4.108e-05	0.153355	snv_ADpois95_count_nochip
chr1:11354942:T:C	0.0004903	0.3044	0.07237	2.5933e-05	NA	snv_ADpois95_count_nochip
chr1:12723770:T:G	NA	0.5636	0.1331	2.2772e-05	NA	snv_ADpois95_count_nochip
chr1:15454497:C:T	0.003795	-0.138	0.02901	1.965e-06	NA	snv_ADpois95_count_nochip
chr1:16358593:T:TTTTATTTA	0.02783	0.03279	0.007021	2.9907e-06	NA	snv_ADpois95_count_nochip
chr1:22029989:A:C	0.001419	0.1736	0.04253	4.4948e-05	NA	snv_ADpois95_count_nochip
chr1:22654614:T:C	0.0009664	0.2407	0.05718	2.5675e-05	NA	snv_ADpois95_count_nochip
chr1:25034216:C:G	NA	0.762	0.1615	2.4001e-06	NA	snv_ADpois95_count_nochip
chr1:29084839:C:A	0.0122	0.29	0.06657	1.3138e-05	NA	snv_ADpois95_count_nochip
chr1:29604706:C:A	0.002005	0.07586	0.01675	5.9033e-06	0.676515	snv_ADpois95_count_nochip
chr1:30049313:A:G	NA	0.7102	0.1686	2.5419e-05	NA	snv_ADpois95_count_nochip
chr1:30736552:G:A	0.001168	0.1032	0.02265	5.2358e-06	0.0270248	snv_ADpois95_count_nochip
chr1:30943096:G:A	0.0007448	0.2122	0.04974	1.9797e-05	NA	snv_ADpois95_count_nochip
chr1:31296427:G:A	0.0009874	0.3324	0.07628	1.3138e-05	NA	snv_ADpois95_count_nochip
chr1:32053549:C:T	0.001104	0.3202	0.07229	9.4452e-06	NA	snv_ADpois95_count_nochip
chr1:34110513:TA:T	NA	0.6172	0.1452	2.1445e-05	NA	snv_ADpois95_count_nochip
chr1:35705123:A:G	0.06023	0.01258	0.002913	1.5729e-05	0.196715	snv_ADpois95_count_nochip
chr1:36281602:TTC:T	0.002946	0.09108	0.02201	3.5006e-05	NA	snv_ADpois95_count_nochip
chr1:40225578:CA:C	0.2901	-0.008354	0.001919	1.3403e-05	NA	snv_ADpois95_count_nochip
chr1:40677001:AT:A	0.5987	0.006774	0.001432	2.2378e-06	0.686396	snv_ADpois95_count_nochip
chr1:43670602:C:T	NA	0.5077	0.1244	4.4501e-05	NA	snv_ADpois95_count_nochip
chr1:44202008:A:AT	0.0004205	0.2573	0.05789	8.8067e-06	NA	snv_ADpois95_count_nochip
chr1:45640656:C:A	0.0005563	0.3253	0.06802	1.7428e-06	NA	snv_ADpois95_count_nochip
chr1:46352896:G:A	0.0006719	0.1219	0.02993	4.6549e-05	0.193399	snv_ADpois95_count_nochip
chr1:52724690:C:CAATAAATA	0.0007967	0.1877	0.04178	7.0675e-06	NA	snv_ADpois95_count_nochip
chr1:53787266:GA:G	0.001857	0.1235	0.02767	8.1296e-06	NA	snv_ADpois95_count_nochip
chr1:54855703:T:C	0.0137	0.02814	0.006626	2.1661e-05	0.189949	snv_ADpois95_count_nochip
chr1:58500287:T:G	NA	0.4467	0.1033	1.5264e-05	NA	snv_ADpois95_count_nochip
chr1:61672460:T:G	NA	0.6184	0.1383	7.7331e-06	NA	snv_ADpois95_count_nochip
chr1:62226134:CTT:C	0.01767	0.03839	0.009174	2.8375e-05	NA	snv_ADpois95_count_nochip
chr1:63186740:A:AAAAGAAAGAAAG	0.003869	-0.08486	0.01893	7.356e-06	NA	snv_ADpois95_count_nochip
chr1:64099262:G:A	0.001189	0.2938	0.0696	2.4423e-05	NA	snv_ADpois95_count_nochip
chr1:68682614:G:T	0.0009273	0.1723	0.0388	8.9846e-06	NA	snv_ADpois95_count_nochip
chr1:69010252:A:G	0.005385	0.04036	0.00978	3.68e-05	0.981876	snv_ADpois95_count_nochip
chr1:69916288:A:G	0.02054	-0.03657	0.008643	2.3232e-05	NA	snv_ADpois95_count_nochip
chr1:70944835:G:A	0.001559	0.0806	0.01913	2.5166e-05	0.340616	snv_ADpois95_count_nochip
chr1:72958426:A:G	0.00103	0.3044	0.07481	4.7111e-05	NA	snv_ADpois95_count_nochip
chr1:74816953:CAA:C	NA	0.602	0.1247	1.3847e-06	NA	snv_ADpois95_count_nochip
chr1:75348811:T:G	0.001189	0.3226	0.07323	1.0649e-05	NA	snv_ADpois95_count_nochip
chr1:76792120:T:A	0.00544	-0.04499	0.01012	8.7191e-06	0.29464	snv_ADpois95_count_nochip
chr1:77111160:T:G	0.001032	0.1544	0.03711	3.1674e-05	NA	snv_ADpois95_count_nochip
chr1:81640107:C:A	NA	0.355	0.08255	1.7039e-05	NA	snv_ADpois95_count_nochip
chr1:82992914:CT:C	0.001372	0.1843	0.0433	2.0812e-05	NA	snv_ADpois95_count_nochip
chr1:88043107:A:G	0.339	0.006352	0.001475	1.6536e-05	0.684683	snv_ADpois95_count_nochip
chr1:90627934:C:T	0.003415	0.1339	0.03044	1.0865e-05	NA	snv_ADpois95_count_nochip
chr1:93979929:A:ATGTG	NA	0.525	0.1216	1.5729e-05	NA	snv_ADpois95_count_nochip
chr1:94346533:C:T	0.001662	0.07816	0.01848	2.3465e-05	0.168638	snv_ADpois95_count_nochip
chr1:96248378:T:TATATATATATATATATATATATATATATA	0.0009168	-0.1587	0.03909	4.9034e-05	NA	snv_ADpois95_count_nochip
chr1:100593337:C:A	NA	0.5017	0.1097	4.7375e-06	0.0660066	snv_ADpois95_count_nochip
chr1:100977172:G:A	0.002114	-0.1648	0.03876	2.1232e-05	NA	snv_ADpois95_count_nochip
chr1:106233608:CAG:C	0.02119	0.2286	0.05098	7.2828e-06	NA	snv_ADpois95_count_nochip
chr1:106694739:A:C	NA	0.8165	0.1484	3.746e-08	NA	snv_ADpois95_count_nochip
chr1:108132653:G:A	0.003663	0.1627	0.0399	4.54e-05	NA	snv_ADpois95_count_nochip
chr1:109107187:A:G	NA	0.4924	0.1102	7.9686e-06	NA	snv_ADpois95_count_nochip
chr1:112334746:A:T	0.000561	0.2752	0.06766	4.7585e-05	NA	snv_ADpois95_count_nochip
chr1:113278136:GTTAACT:G	0.01516	-0.0668	0.01462	4.8818e-06	NA	snv_ADpois95_count_nochip
chr1:116672625:AAGAGAGAGAGAGAG:A	NA	0.8484	0.157	6.558e-08	NA	snv_ADpois95_count_nochip
chr1:119478816:G:A	0.000343	0.2132	0.04949	1.6536e-05	0.312547	snv_ADpois95_count_nochip
chr1:143563815:T:A	NA	0.5083	0.1075	2.283e-06	NA	snv_ADpois95_count_nochip
chr1:144395965:T:G	0.0004053	0.2961	0.06737	1.1084e-05	NA	snv_ADpois95_count_nochip
chr1:147561311:C:A	0.001348	0.269	0.06542	3.9076e-05	NA	snv_ADpois95_count_nochip
chr1:150759129:C:G	0.007212	0.03691	0.008759	2.5166e-05	0.299992	snv_ADpois95_count_nochip
chr1:151996911:A:G	NA	0.5242	0.1267	3.5006e-05	NA	snv_ADpois95_count_nochip
chr1:152740443:A:C	0.0003729	-0.1933	0.04657	3.3298e-05	NA	snv_ADpois95_count_nochip
chr1:153422144:C:T	0.0009555	0.3231	0.07768	3.1993e-05	NA	snv_ADpois95_count_nochip
chr1:153782975:CAAAAA:C	NA	0.4207	0.09837	1.902e-05	NA	snv_ADpois95_count_nochip
chr1:159703811:G:A	NA	0.6263	0.1338	2.8449e-06	NA	snv_ADpois95_count_nochip
chr1:167768388:CT:C	0.1694	0.007828	0.001923	4.6923e-05	0.0781598	snv_ADpois95_count_nochip
chr1:168751893:A:G	0.06027	-0.01385	0.003009	4.16e-06	0.520742	snv_ADpois95_count_nochip
chr1:172536194:G:A	NA	0.6934	0.1708	4.9181e-05	NA	snv_ADpois95_count_nochip
chr1:175192167:A:G	0.01215	-0.04752	0.01087	1.2373e-05	0.614221	snv_ADpois95_count_nochip
chr1:175559623:A:G	0.003328	0.06126	0.01435	1.9797e-05	0.833018	snv_ADpois95_count_nochip
chr1:180830768:A:G	0.0004479	0.3314	0.07573	1.2128e-05	NA	snv_ADpois95_count_nochip
chr1:184018256:T:A	0.02204	0.2225	0.04684	2.0249e-06	NA	snv_ADpois95_count_nochip
chr1:188797982:C:T	0.003022	-0.1475	0.03244	5.4494e-06	NA	snv_ADpois95_count_nochip
chr1:194194107:T:G	0.001083	0.3005	0.0731	3.9469e-05	NA	snv_ADpois95_count_nochip
chr1:199021339:C:T	0.004308	0.0566	0.01129	5.3021e-07	0.438366	snv_ADpois95_count_nochip
chr1:201968248:G:T	NA	0.4405	0.1074	4.108e-05	NA	snv_ADpois95_count_nochip
chr1:202174448:G:A	0.0009025	0.3228	0.07958	4.9775e-05	NA	snv_ADpois95_count_nochip
chr1:203302902:A:G	0.0009343	0.3644	0.07872	3.6896e-06	NA	snv_ADpois95_count_nochip
chr1:204599495:C:CTGTGTGTGTGTGTGTGTGTG	0.0009189	0.1594	0.0388	3.9865e-05	NA	snv_ADpois95_count_nochip
chr1:206620613:A:G	0.0004715	0.3115	0.07392	2.5166e-05	NA	snv_ADpois95_count_nochip
chr1:208142978:A:G	NA	0.4422	0.1062	3.1359e-05	NA	snv_ADpois95_count_nochip
chr1:209144022:T:C	0.002378	0.1994	0.04904	4.7871e-05	NA	snv_ADpois95_count_nochip
chr1:211160127:A:G	0.2381	0.008681	0.002014	1.6371e-05	NA	snv_ADpois95_count_nochip
chr1:213627309:A:C	0.03484	-0.04155	0.009533	1.3138e-05	0.639352	snv_ADpois95_count_nochip
chr1:216334835:T:A	0.00184	0.2157	0.05295	4.6503e-05	0.767129	snv_ADpois95_count_nochip
chr1:217122599:G:A	0.00044	0.2814	0.06533	1.6536e-05	NA	snv_ADpois95_count_nochip
chr1:220051247:A:T	0.0007146	0.2697	0.06592	4.2756e-05	NA	snv_ADpois95_count_nochip
chr1:221865943:C:T	0.3274	0.006177	0.001474	2.7813e-05	0.253599	snv_ADpois95_count_nochip
chr1:225671368:A:G	0.00527	0.09626	0.02373	4.9875e-05	0.898526	snv_ADpois95_count_nochip
chr1:226391000:CTT:C	0.4346	-0.0108	0.002462	1.1536e-05	NA	snv_ADpois95_count_nochip
chr1:227215623:G:A	NA	0.4969	0.1155	1.7039e-05	NA	snv_ADpois95_count_nochip
chr1:228891059:A:G	0.00209	0.06772	0.01588	1.9996e-05	0.0277922	snv_ADpois95_count_nochip
chr1:231987206:T:C	0.0009664	0.2323	0.05726	4.9626e-05	NA	snv_ADpois95_count_nochip
chr1:233206375:G:GCACTTTGGGAGGCCGAGGCGGGCGGATCAC	0.001499	0.1328	0.02988	8.8067e-06	NA	snv_ADpois95_count_nochip
chr1:233541525:A:G	0.007644	0.09217	0.02047	6.7228e-06	NA	snv_ADpois95_count_nochip
chr1:235691697:C:CTTTT	0.0009042	0.1938	0.04537	1.9405e-05	NA	snv_ADpois95_count_nochip
chr1:236282034:G:GC	0.001544	0.08544	0.02075	3.8302e-05	0.851718	snv_ADpois95_count_nochip
chr1:236767001:G:C	NA	0.6503	0.142	4.6437e-06	NA	snv_ADpois95_count_nochip
chr1:240868484:G:A	0.0007846	0.1277	0.02935	1.3538e-05	0.498476	snv_ADpois95_count_nochip
chr1:241182648:C:CTT	NA	0.5042	0.1224	3.7921e-05	NA	snv_ADpois95_count_nochip
chr1:242778943:G:A	0.0001317	0.3538	0.08353	2.2772e-05	NA	snv_ADpois95_count_nochip
chr1:243764638:T:C	0.0006756	0.2647	0.05234	4.255e-07	NA	snv_ADpois95_count_nochip
chr1:244486969:G:A	0.007171	0.04698	0.01083	1.4375e-05	NA	snv_ADpois95_count_nochip
chr1:245804364:C:T	0.006042	-0.0608	0.01474	3.68e-05	NA	snv_ADpois95_count_nochip
chr1:246261565:T:C	0.0004762	0.3681	0.07359	5.6299e-07	NA	snv_ADpois95_count_nochip
chr1:247326270:G:C	0.0001737	0.298	0.06959	1.8458e-05	NA	snv_ADpois95_count_nochip
chr2:1681966:G:A	0.0005959	0.2253	0.05555	4.9825e-05	NA	snv_ADpois95_count_nochip
chr2:2382809:G:C	0.0006313	-0.1415	0.03263	1.452e-05	0.803563	snv_ADpois95_count_nochip
chr2:3412471:G:A	0.000638	0.1253	0.02936	1.9797e-05	0.0191587	snv_ADpois95_count_nochip
chr2:6765282:A:G	0.0004394	0.1985	0.0454	1.225e-05	NA	snv_ADpois95_count_nochip
chr2:10186292:C:T	0.02667	0.01861	0.004412	2.4668e-05	0.0610538	snv_ADpois95_count_nochip
chr2:10449845:C:G	0.003758	0.1654	0.03909	2.3232e-05	NA	snv_ADpois95_count_nochip
chr2:10758214:A:G	0.0005355	0.1675	0.04106	4.4948e-05	NA	snv_ADpois95_count_nochip
chr2:13608319:A:T	0.0005889	0.2294	0.05626	4.5491e-05	NA	snv_ADpois95_count_nochip
chr2:15170482:G:A	0.2712	-0.006991	0.001568	8.2113e-06	0.720795	snv_ADpois95_count_nochip
chr2:17045045:C:T	0.007569	0.03433	0.008139	2.4668e-05	0.365313	snv_ADpois95_count_nochip
chr2:19007711:G:A	0.0006258	0.262	0.06265	2.8948e-05	NA	snv_ADpois95_count_nochip
chr2:20538997:C:CTAA	0.0114	0.2783	0.06821	4.4948e-05	NA	snv_ADpois95_count_nochip
chr2:23356186:C:CA	0.6982	0.0067	0.001551	1.5729e-05	0.496486	snv_ADpois95_count_nochip
chr2:24896468:C:CT	0.00104	0.305	0.07464	4.362e-05	NA	snv_ADpois95_count_nochip
chr2:25234373:C:T	NA	0.6478	0.1076	1.7216e-09	NA	snv_ADpois95_count_nochip
chr2:26490891:G:A	0.0003256	-0.1767	0.04291	3.8302e-05	0.65521	snv_ADpois95_count_nochip
chr2:31743580:A:G	0.001202	0.144	0.03439	2.8375e-05	NA	snv_ADpois95_count_nochip
chr2:32093216:A:C	0.001587	0.1904	0.04466	2.0197e-05	NA	snv_ADpois95_count_nochip
chr2:34962045:C:T	NA	0.3889	0.08696	7.7331e-06	NA	snv_ADpois95_count_nochip
chr2:37027663:C:T	0.00288	-0.1799	0.04209	1.9212e-05	0.753369	snv_ADpois95_count_nochip
chr2:38098758:G:C	NA	0.7352	0.1508	1.0784e-06	NA	snv_ADpois95_count_nochip
chr2:38761167:G:A	0.001826	0.2815	0.05286	9.981e-08	0.821437	snv_ADpois95_count_nochip
chr2:39013271:T:A	0.002258	0.1632	0.03609	6.1442e-06	0.728404	snv_ADpois95_count_nochip
chr2:40705572:G:A	0.01468	-0.02615	0.006349	3.7921e-05	0.169483	snv_ADpois95_count_nochip
chr2:41763267:G:A	0.001829	-0.07227	0.017	2.1232e-05	0.674556	snv_ADpois95_count_nochip
chr2:42573726:G:T	NA	0.5981	0.1442	3.3633e-05	NA	snv_ADpois95_count_nochip
chr2:43895277:C:G	0.01349	0.2627	0.06364	3.6434e-05	NA	snv_ADpois95_count_nochip
chr2:45452899:T:G	0.001456	0.08496	0.0204	3.1359e-05	0.645519	snv_ADpois95_count_nochip
chr2:47263222:C:T	0.1976	0.007041	0.001736	4.9875e-05	0.437709	snv_ADpois95_count_nochip
chr2:48818701:G:T	NA	0.6359	0.1296	9.2822e-07	NA	snv_ADpois95_count_nochip
chr2:49420472:T:C	NA	0.399	0.08565	3.1756e-06	NA	snv_ADpois95_count_nochip
chr2:50122472:C:T	0.0002952	0.2095	0.05109	4.108e-05	0.199488	snv_ADpois95_count_nochip
chr2:50326857:A:G	0.00162	0.07656	0.01858	3.7921e-05	0.194368	snv_ADpois95_count_nochip
chr2:52237964:G:A	0.0005381	0.2236	0.04971	6.8586e-06	NA	snv_ADpois95_count_nochip
chr2:54181163:C:T	0.004656	-0.1052	0.02535	3.2967e-05	0.838031	snv_ADpois95_count_nochip
chr2:58148554:G:A	0.0005023	0.2437	0.05985	4.6456e-05	NA	snv_ADpois95_count_nochip
chr2:58815492:A:G	0.008903	-0.03346	0.007501	8.2113e-06	0.73308	snv_ADpois95_count_nochip
chr2:59573855:C:T	0.000462	0.3209	0.07457	1.687e-05	NA	snv_ADpois95_count_nochip
chr2:60102860:T:C	NA	0.436	0.1048	3.1674e-05	NA	snv_ADpois95_count_nochip
chr2:60705866:CA:C	NA	0.4557	0.1044	1.2623e-05	NA	snv_ADpois95_count_nochip
chr2:61232618:G:A	0.00446	0.04392	0.0107	4.0671e-05	0.461672	snv_ADpois95_count_nochip
chr2:62377024:G:C	0.0007321	0.2821	0.06652	2.2321e-05	NA	snv_ADpois95_count_nochip
chr2:63041595:G:A	0.001932	0.2305	0.0547	2.5166e-05	NA	snv_ADpois95_count_nochip
chr2:64295238:A:G	0.006006	-0.09958	0.02233	8.2113e-06	0.0343209	snv_ADpois95_count_nochip
chr2:64824853:G:A	0.001926	-0.1638	0.0393	3.0738e-05	0.934018	snv_ADpois95_count_nochip
chr2:70816698:A:C	0.001571	0.2839	0.06031	2.4981e-06	NA	snv_ADpois95_count_nochip
chr2:71383560:GTT:G	0.716	0.007603	0.001668	5.1321e-06	0.0678131	snv_ADpois95_count_nochip
chr2:71877741:TAAAGAAAGAGAG:T	0.002677	-0.146	0.03448	2.2772e-05	NA	snv_ADpois95_count_nochip
chr2:72981996:T:TGTGTGC	0.01018	0.1	0.02389	2.8375e-05	NA	snv_ADpois95_count_nochip
chr2:73962403:A:G	0.002867	0.1838	0.04477	4.0671e-05	NA	snv_ADpois95_count_nochip
chr2:76236028:A:C	NA	0.5687	0.1321	1.6702e-05	NA	snv_ADpois95_count_nochip
chr2:76595999:G:A	0.0002579	0.2691	0.05833	3.9571e-06	NA	snv_ADpois95_count_nochip
chr2:76869191:C:G	0.0001533	0.3091	0.07526	4.0266e-05	NA	snv_ADpois95_count_nochip
chr2:77806732:T:A	0.0008199	-0.1193	0.02747	1.4091e-05	0.193013	snv_ADpois95_count_nochip
chr2:80668248:T:C	0.001507	0.09712	0.02064	2.5485e-06	0.60544	snv_ADpois95_count_nochip
chr2:81046160:C:G	0.0007622	0.2061	0.04942	3.0432e-05	NA	snv_ADpois95_count_nochip
chr2:83827796:T:G	NA	0.6419	0.142	6.206e-06	NA	snv_ADpois95_count_nochip
chr2:85718559:C:CTTT	0.0004467	0.2342	0.0564	3.2967e-05	NA	snv_ADpois95_count_nochip
chr2:87813699:T:TA	0.00246	0.1481	0.0357	3.3633e-05	NA	snv_ADpois95_count_nochip
chr2:88665646:GTT:G	NA	0.6796	0.1611	2.4668e-05	NA	snv_ADpois95_count_nochip
chr2:88981461:A:G	0.001306	0.3069	0.07533	4.6271e-05	NA	snv_ADpois95_count_nochip
chr2:89849305:T:C	0.002577	0.09908	0.02334	2.1879e-05	NA	snv_ADpois95_count_nochip
chr2:90144287:G:A	NA	0.4684	0.1095	1.8831e-05	NA	snv_ADpois95_count_nochip
chr2:91689773:A:G	0.004945	-0.04487	0.01066	2.5419e-05	0.922738	snv_ADpois95_count_nochip
chr2:94203577:T:G	0.0008706	0.3777	0.08106	3.1756e-06	NA	snv_ADpois95_count_nochip
chr2:94767958:C:T	0.001178	0.1417	0.03465	4.3186e-05	NA	snv_ADpois95_count_nochip
chr2:94984390:C:T	0.0004064	0.2008	0.04636	1.4813e-05	NA	snv_ADpois95_count_nochip
chr2:98540862:A:G	0.001385	0.08471	0.01981	1.902e-05	0.82572	snv_ADpois95_count_nochip
chr2:99167860:A:T	0.001566	0.07782	0.01845	2.4668e-05	0.785449	snv_ADpois95_count_nochip
chr2:99695199:T:A	0.001391	0.1903	0.04166	4.9308e-06	NA	snv_ADpois95_count_nochip
chr2:101659829:G:GTATATATATATATATA	NA	0.3872	0.08903	1.3674e-05	NA	snv_ADpois95_count_nochip
chr2:101898702:G:A	NA	0.538	0.1301	3.5713e-05	NA	snv_ADpois95_count_nochip
chr2:103557118:G:C	NA	0.6045	0.1447	2.9239e-05	NA	snv_ADpois95_count_nochip
chr2:103798044:TAA:T	0.1325	0.02772	0.006812	4.7017e-05	NA	snv_ADpois95_count_nochip
chr2:104096694:A:G	0.002049	0.2217	0.05304	2.9239e-05	NA	snv_ADpois95_count_nochip
chr2:104500155:T:TAA	NA	0.7421	0.1653	7.2103e-06	NA	snv_ADpois95_count_nochip
chr2:107694027:T:C	NA	0.3802	0.08937	2.1021e-05	NA	snv_ADpois95_count_nochip
chr2:107909940:T:TAA	0.0002677	0.3921	0.08145	1.4851e-06	NA	snv_ADpois95_count_nochip
chr2:108526319:G:A	NA	0.4949	0.1142	1.4666e-05	NA	snv_ADpois95_count_nochip
chr2:110665571:TTGTGTG:T	0.04267	-0.02546	0.005802	1.1422e-05	NA	snv_ADpois95_count_nochip
chr2:111693648:A:C	0.001728	0.1784	0.04291	3.2314e-05	NA	snv_ADpois95_count_nochip
chr2:112025098:G:A	0.05133	-0.01325	0.003176	3.013e-05	0.946324	snv_ADpois95_count_nochip
chr2:113779191:A:G	NA	0.4626	0.1046	9.7329e-06	NA	snv_ADpois95_count_nochip
chr2:114121273:A:G	NA	0.6192	0.1412	1.1652e-05	NA	snv_ADpois95_count_nochip
chr2:115068045:C:T	0.0185	0.02224	0.005281	2.5419e-05	0.702999	snv_ADpois95_count_nochip
chr2:119458069:G:A	0.005078	0.1048	0.02509	2.9533e-05	NA	snv_ADpois95_count_nochip
chr2:120902185:AC:A	0.2815	0.008027	0.001938	3.4313e-05	NA	snv_ADpois95_count_nochip
chr2:121848519:C:T	NA	0.432	0.1013	1.9996e-05	NA	snv_ADpois95_count_nochip
chr2:124659505:G:C	NA	0.4085	0.09637	2.2545e-05	NA	snv_ADpois95_count_nochip
chr2:126826679:G:A	0.00516	-0.1418	0.03332	2.1021e-05	NA	snv_ADpois95_count_nochip
chr2:127617957:TTTGCTAGTCC:T	0.0002945	0.3496	0.07805	7.5046e-06	NA	snv_ADpois95_count_nochip
chr2:128417016:A:C	0.00611	-0.03886	0.009576	4.9428e-05	0.0140941	snv_ADpois95_count_nochip
chr2:132687755:A:ACC	0.0009662	0.3727	0.07711	1.3438e-06	NA	snv_ADpois95_count_nochip
chr2:133002132:T:C	0.001009	0.3214	0.07485	1.7558e-05	NA	snv_ADpois95_count_nochip
chr2:134316574:T:C	NA	0.6922	0.1422	1.1224e-06	NA	snv_ADpois95_count_nochip
chr2:136188472:G:T	0.1814	0.008275	0.001815	5.1321e-06	0.0277089	snv_ADpois95_count_nochip
chr2:136523291:G:T	0.2796	0.006624	0.001581	2.8093e-05	0.689216	snv_ADpois95_count_nochip
chr2:137846832:A:T	0.002003	0.08832	0.02077	2.1232e-05	NA	snv_ADpois95_count_nochip
chr2:140258530:T:C	0.0004856	0.3359	0.07267	3.7641e-06	NA	snv_ADpois95_count_nochip
chr2:141269987:G:A	NA	0.6612	0.1489	8.8952e-06	NA	snv_ADpois95_count_nochip
chr2:142171758:T:G	NA	0.3939	0.08343	2.3526e-06	NA	snv_ADpois95_count_nochip
chr2:142978335:G:A	0.0008958	-0.2379	0.0537	9.4452e-06	NA	snv_ADpois95_count_nochip
chr2:143318175:AT:A	0.001375	0.1572	0.03689	2.04e-05	NA	snv_ADpois95_count_nochip
chr2:145446905:G:T	0.003256	-0.1233	0.02932	2.6193e-05	0.31918	snv_ADpois95_count_nochip
chr2:148342752:T:TA	NA	0.66	0.1608	4.0266e-05	NA	snv_ADpois95_count_nochip
chr2:148633243:G:A	0.001879	-0.226	0.05539	4.4948e-05	NA	snv_ADpois95_count_nochip
chr2:150534975:A:G	0.00168	0.1404	0.03348	2.7262e-05	NA	snv_ADpois95_count_nochip
chr2:151716428:C:T	0.00136	0.1321	0.03189	3.4313e-05	0.464172	snv_ADpois95_count_nochip
chr2:153105110:C:G	0.001139	0.1175	0.02773	2.2545e-05	NA	snv_ADpois95_count_nochip
chr2:153393972:A:T	0.06053	-0.0159	0.00386	3.8302e-05	NA	snv_ADpois95_count_nochip
chr2:161652376:A:T	NA	0.5958	0.1433	3.1993e-05	NA	snv_ADpois95_count_nochip
chr2:162185945:C:T	0.0005716	0.238	0.05749	3.4657e-05	NA	snv_ADpois95_count_nochip
chr2:163433942:T:C	0.003034	0.1389	0.0324	1.8275e-05	NA	snv_ADpois95_count_nochip
chr2:163762249:G:T	0.0002812	0.2073	0.04857	1.96e-05	0.282522	snv_ADpois95_count_nochip
chr2:165793912:A:ACCGTAGC	0.4748	-0.006336	0.001414	7.5046e-06	0.767206	snv_ADpois95_count_nochip
chr2:166709355:G:T	0.001076	0.1571	0.03632	1.5264e-05	NA	snv_ADpois95_count_nochip
chr2:169091224:T:TATAAA	0.02816	0.02939	0.006836	1.721e-05	NA	snv_ADpois95_count_nochip
chr2:171672067:C:CTTCT	0.1819	-0.01403	0.003108	6.3313e-06	NA	snv_ADpois95_count_nochip
chr2:175385878:G:A	0.0005301	0.2811	0.05922	2.0658e-06	NA	snv_ADpois95_count_nochip
chr2:175762046:A:T	0.115	-0.01365	0.00299	5.0305e-06	NA	snv_ADpois95_count_nochip
chr2:176116099:G:A	NA	0.4996	0.1196	2.9533e-05	NA	snv_ADpois95_count_nochip
chr2:176424437:T:C	0.04807	0.01368	0.003249	2.5419e-05	0.209716	snv_ADpois95_count_nochip
chr2:177167402:A:G	0.00432	-0.08975	0.01778	4.4732e-07	NA	snv_ADpois95_count_nochip
chr2:177511160:G:A	0.0035	0.05299	0.01234	1.7734e-05	0.0651541	snv_ADpois95_count_nochip
chr2:178284777:A:T	NA	0.629	0.1202	1.6788e-07	NA	snv_ADpois95_count_nochip
chr2:178508170:A:C	0.0005682	0.2448	0.05749	2.0605e-05	NA	snv_ADpois95_count_nochip
chr2:178845468:A:C	0.02263	-0.02157	0.004804	7.1386e-06	0.102694	snv_ADpois95_count_nochip
chr2:179423974:A:G	NA	0.525	0.1204	1.3007e-05	NA	snv_ADpois95_count_nochip
chr2:180130050:A:G	0.09959	-0.01032	0.00233	9.3513e-06	0.881791	snv_ADpois95_count_nochip
chr2:180904063:TCC:T	0.1925	-0.01407	0.00334	2.5419e-05	NA	snv_ADpois95_count_nochip
chr2:182520360:G:A	0.002049	0.2245	0.05306	2.3232e-05	NA	snv_ADpois95_count_nochip
chr2:183040776:A:G	0.001041	0.1388	0.0298	3.2076e-06	NA	snv_ADpois95_count_nochip
chr2:183835167:T:C	0.00292	0.1806	0.04411	4.2331e-05	NA	snv_ADpois95_count_nochip
chr2:184062536:G:T	0.0006236	0.2249	0.05446	3.6434e-05	NA	snv_ADpois95_count_nochip
chr2:184518985:G:C	0.2653	-0.006676	0.001598	2.9239e-05	0.21246	snv_ADpois95_count_nochip
chr2:194624730:T:C	0.002016	0.06671	0.01641	4.7919e-05	0.799155	snv_ADpois95_count_nochip
chr2:198325251:G:A	0.0006556	-0.2067	0.04658	9.1661e-06	NA	snv_ADpois95_count_nochip
chr2:202753173:A:T	0.0004903	0.3051	0.07247	2.5419e-05	NA	snv_ADpois95_count_nochip
chr2:203009878:G:C	0.000462	0.3089	0.07473	3.5713e-05	NA	snv_ADpois95_count_nochip
chr2:203373282:G:A	0.0004385	0.3132	0.0765	4.2331e-05	NA	snv_ADpois95_count_nochip
chr2:203576675:A:AACAC	0.09258	0.01723	0.004015	1.7734e-05	NA	snv_ADpois95_count_nochip
chr2:203903381:A:G	0.0004432	0.3228	0.0761	2.2099e-05	NA	snv_ADpois95_count_nochip
chr2:205194950:A:ATTTT	0.00379	0.1188	0.02908	4.4058e-05	NA	snv_ADpois95_count_nochip
chr2:206785997:A:G	0.0009288	-0.1139	0.02576	9.8307e-06	0.289674	snv_ADpois95_count_nochip
chr2:207158438:T:C	0.001027	0.2252	0.04924	4.7851e-06	NA	snv_ADpois95_count_nochip
chr2:210813761:C:T	0.005893	0.0687	0.01564	1.1195e-05	NA	snv_ADpois95_count_nochip
chr2:211112116:A:G	0.0005327	0.3195	0.06942	4.2018e-06	NA	snv_ADpois95_count_nochip
chr2:212535863:C:T	0.002693	0.1529	0.03339	4.6904e-06	0.642685	snv_ADpois95_count_nochip
chr2:214642586:G:A	0.01018	0.03081	0.007193	1.8458e-05	0.413499	snv_ADpois95_count_nochip
chr2:215245993:G:A	0.0009131	0.3763	0.07997	2.5232e-06	NA	snv_ADpois95_count_nochip
chr2:218241397:A:G	0.003535	0.1834	0.04025	5.2358e-06	NA	snv_ADpois95_count_nochip
chr2:219352720:T:C	0.004573	0.05249	0.01071	9.5649e-07	0.140858	snv_ADpois95_count_nochip
chr2:223384068:C:A	0.001117	-0.1984	0.04797	3.5006e-05	NA	snv_ADpois95_count_nochip
chr2:223844234:T:C	NA	0.485	0.1148	2.3939e-05	NA	snv_ADpois95_count_nochip
chr2:224061202:T:G	NA	0.4641	0.1077	1.6536e-05	NA	snv_ADpois95_count_nochip
chr2:230594735:A:C	0.0008533	0.2367	0.05502	1.687e-05	NA	snv_ADpois95_count_nochip
chr2:230939055:A:T	0.002958	0.05837	0.01354	1.6371e-05	0.266868	snv_ADpois95_count_nochip
chr2:231940537:G:A	0.0002786	0.2446	0.05818	2.6193e-05	NA	snv_ADpois95_count_nochip
chr2:232303854:C:T	0.0002778	0.2503	0.05843	1.8458e-05	NA	snv_ADpois95_count_nochip
chr2:232945468:T:TACACAGACACAGACACAG	0.000998	0.3195	0.07598	2.6193e-05	NA	snv_ADpois95_count_nochip
chr2:233996731:C:T	0.4743	-0.005702	0.001391	4.1492e-05	0.428185	snv_ADpois95_count_nochip
chr2:236805451:A:C	0.001306	-0.2739	0.06666	3.9865e-05	NA	snv_ADpois95_count_nochip
chr2:237725274:T:TG	NA	0.6306	0.1551	4.768e-05	NA	snv_ADpois95_count_nochip
chr2:238480546:T:G	0.0003207	0.2687	0.05235	2.8522e-07	NA	snv_ADpois95_count_nochip
chr2:239088766:C:T	0.0003083	0.3371	0.07852	1.7734e-05	NA	snv_ADpois95_count_nochip
chr2:239434163:C:A	0.002911	0.1364	0.03308	3.7544e-05	NA	snv_ADpois95_count_nochip
chr2:240383101:A:G	0.00646	0.1003	0.02234	7.0675e-06	NA	snv_ADpois95_count_nochip
chr2:240869797:T:C	0.0008318	0.1581	0.03332	2.0865e-06	NA	snv_ADpois95_count_nochip
chr3:1329068:A:G	0.1394	0.008711	0.002026	1.721e-05	0.439859	snv_ADpois95_count_nochip
chr3:2367983:A:G	0.008124	0.09155	0.0199	4.2018e-06	NA	snv_ADpois95_count_nochip
chr3:3612288:G:A	0.04009	0.01511	0.003561	2.2099e-05	0.865368	snv_ADpois95_count_nochip
chr3:5170738:G:GTT	0.0007248	0.2011	0.04953	4.9034e-05	NA	snv_ADpois95_count_nochip
chr3:6225929:T:A	0.01356	-0.2449	0.05913	3.4657e-05	NA	snv_ADpois95_count_nochip
chr3:6710151:G:A	0.02073	-0.03867	0.008531	5.8446e-06	NA	snv_ADpois95_count_nochip
chr3:7777155:T:C	0.0019	0.227	0.05501	3.717e-05	NA	snv_ADpois95_count_nochip
chr3:8193858:A:G	0.1092	-0.01033	0.002256	4.6904e-06	0.0220157	snv_ADpois95_count_nochip
chr3:8529309:G:A	0.01245	-0.07416	0.01556	1.8692e-06	0.891277	snv_ADpois95_count_nochip
chr3:8742051:C:T	0.00312	0.1435	0.03089	3.372e-06	0.253346	snv_ADpois95_count_nochip
chr3:10388210:C:T	0.0006909	0.1236	0.02961	2.983e-05	0.0596656	snv_ADpois95_count_nochip
chr3:13232740:T:C	0.1322	-0.008808	0.002129	3.5358e-05	0.874065	snv_ADpois95_count_nochip
chr3:15592082:A:ATACG	NA	0.6181	0.1326	3.144e-06	NA	snv_ADpois95_count_nochip
chr3:16303250:G:T	0.0005846	0.2802	0.06663	2.6193e-05	NA	snv_ADpois95_count_nochip
chr3:17277240:G:T	0.006425	0.0955	0.02231	1.8644e-05	NA	snv_ADpois95_count_nochip
chr3:17531697:T:G	0.005494	0.1067	0.0241	9.4452e-06	NA	snv_ADpois95_count_nochip
chr3:19233622:C:A	0.002987	0.1327	0.03252	4.4948e-05	NA	snv_ADpois95_count_nochip
chr3:19791884:G:A	0.00348	-0.116	0.02831	4.1909e-05	NA	snv_ADpois95_count_nochip
chr3:20163246:G:GA	0.001617	0.1917	0.04406	1.3538e-05	NA	snv_ADpois95_count_nochip
chr3:22012193:G:A	0.00224	0.06911	0.01542	7.356e-06	0.918843	snv_ADpois95_count_nochip
chr3:22954508:T:A	0.08655	-0.01026	0.002499	4.0671e-05	0.9244	snv_ADpois95_count_nochip
chr3:24306517:T:C	0.6773	0.009104	0.001477	7.141e-10	0.792867	snv_ADpois95_count_nochip
chr3:25122587:C:T	0.0001568	0.3136	0.07529	3.1047e-05	NA	snv_ADpois95_count_nochip
chr3:25371460:A:T	0.0004374	0.194	0.04594	2.418e-05	NA	snv_ADpois95_count_nochip
chr3:26199819:T:A	0.008209	0.03467	0.008293	2.9239e-05	0.539723	snv_ADpois95_count_nochip
chr3:27578412:C:G	0.0004526	0.3346	0.07525	8.7191e-06	NA	snv_ADpois95_count_nochip
chr3:28934159:C:A	0.0004331	0.2794	0.0659	2.2321e-05	NA	snv_ADpois95_count_nochip
chr3:30004941:AAAAC:A	0.001593	0.2702	0.06027	7.356e-06	NA	snv_ADpois95_count_nochip
chr3:32848329:C:T	0.0004368	0.2153	0.04622	3.2076e-06	NA	snv_ADpois95_count_nochip
chr3:34133741:A:G	0.004708	0.04459	0.0108	3.68e-05	0.479266	snv_ADpois95_count_nochip
chr3:38308342:G:C	0.3392	-0.005947	0.001458	4.54e-05	0.702577	snv_ADpois95_count_nochip
chr3:40523799:A:AAAAAAAAAC	0.344	0.008421	0.001886	7.9686e-06	NA	snv_ADpois95_count_nochip
chr3:43165470:C:A	NA	0.3846	0.08699	9.8307e-06	NA	snv_ADpois95_count_nochip
chr3:45242687:G:GTT	0.2467	-0.01191	0.002788	1.9405e-05	NA	snv_ADpois95_count_nochip
chr3:46147944:C:T	0.02231	0.02149	0.004736	5.7288e-06	0.0295699	snv_ADpois95_count_nochip
chr3:46459374:A:G	NA	0.5862	0.1364	1.721e-05	NA	snv_ADpois95_count_nochip
chr3:47602129:TA:T	0.001125	0.3072	0.07152	1.7383e-05	NA	snv_ADpois95_count_nochip
chr3:50503488:GGT:G	0.0005668	-0.2075	0.04992	3.2314e-05	NA	snv_ADpois95_count_nochip
chr3:56907122:C:G	0.0007581	0.1206	0.02804	1.687e-05	0.945463	snv_ADpois95_count_nochip
chr3:57172353:T:TATATACCAC	0.004886	-0.1615	0.03677	1.1195e-05	NA	snv_ADpois95_count_nochip
chr3:57681634:AAAAG:A	NA	0.4727	0.1125	2.6193e-05	NA	snv_ADpois95_count_nochip
chr3:60052604:C:A	0.001561	0.2737	0.06086	6.9276e-06	NA	snv_ADpois95_count_nochip
chr3:60262790:A:T	0.002071	-0.1123	0.02611	1.721e-05	NA	snv_ADpois95_count_nochip
chr3:60717167:G:C	NA	0.5184	0.1068	1.2038e-06	NA	snv_ADpois95_count_nochip
chr3:63335766:C:CTTTT	NA	0.6881	0.1541	7.9686e-06	NA	snv_ADpois95_count_nochip
chr3:66826380:G:A	0.001088	0.1817	0.04181	1.3812e-05	NA	snv_ADpois95_count_nochip
chr3:67082351:T:A	0.00097	0.1799	0.0441	4.4948e-05	NA	snv_ADpois95_count_nochip
chr3:67771843:C:T	0.0107	0.3089	0.07135	1.4962e-05	NA	snv_ADpois95_count_nochip
chr3:68981857:T:TGTTATCAAACGTTTGATAAC	NA	0.6225	0.1261	7.9097e-07	NA	snv_ADpois95_count_nochip
chr3:69641834:C:A	NA	0.5268	0.1173	7.0675e-06	NA	snv_ADpois95_count_nochip
chr3:71491429:A:T	0.0008156	0.2332	0.05626	3.3971e-05	NA	snv_ADpois95_count_nochip
chr3:73274815:C:T	0.00371	0.05647	0.01361	3.3298e-05	0.843074	snv_ADpois95_count_nochip
chr3:73850755:T:C	0.01309	0.2791	0.06409	1.3403e-05	NA	snv_ADpois95_count_nochip
chr3:76327838:C:T	0.0006614	0.1574	0.0369	1.9996e-05	NA	snv_ADpois95_count_nochip
chr3:77006305:T:TTGTGTGTGTGTGTG	0.004094	-0.07653	0.01825	2.7536e-05	NA	snv_ADpois95_count_nochip
chr3:77544920:TG:T	0.0007025	0.249	0.06056	3.9076e-05	NA	snv_ADpois95_count_nochip
chr3:82722872:G:A	0.241	0.007883	0.001643	1.6088e-06	0.571266	snv_ADpois95_count_nochip
chr3:83899018:T:C	0.003567	0.1751	0.04258	3.9076e-05	NA	snv_ADpois95_count_nochip
chr3:84172164:A:T	0.000686	0.2173	0.0518	2.7262e-05	NA	snv_ADpois95_count_nochip
chr3:85015916:C:T	0.001091	0.169	0.04131	4.2756e-05	NA	snv_ADpois95_count_nochip
chr3:87272031:G:C	0.001334	-0.1587	0.03727	2.0605e-05	NA	snv_ADpois95_count_nochip
chr3:88053647:G:A	0.002753	0.1433	0.03302	1.4232e-05	0.240268	snv_ADpois95_count_nochip
chr3:90157828:T:C	0.001013	-0.1036	0.02412	1.7383e-05	0.545256	snv_ADpois95_count_nochip
chr3:94221739:C:CTT	0.0003083	0.3131	0.07678	4.54e-05	NA	snv_ADpois95_count_nochip
chr3:95856778:G:A	0.002566	0.0921	0.02225	3.4657e-05	0.714266	snv_ADpois95_count_nochip
chr3:96739536:T:A	0.009225	0.2854	0.07006	4.6363e-05	NA	snv_ADpois95_count_nochip
chr3:97324527:T:TTCTTTCTC	0.9336	0.01965	0.004729	3.2314e-05	NA	snv_ADpois95_count_nochip
chr3:97562605:G:A	0.002858	-0.09558	0.02237	1.9405e-05	NA	snv_ADpois95_count_nochip
chr3:100601321:G:T	0.001253	0.3216	0.06789	2.1717e-06	NA	snv_ADpois95_count_nochip
chr3:102732531:T:A	0.001857	0.1702	0.04023	2.3232e-05	0.000172175	snv_ADpois95_count_nochip
chr3:108016633:A:G	0.001125	0.2976	0.07098	2.7536e-05	NA	snv_ADpois95_count_nochip
chr3:109012016:T:G	NA	0.3576	0.08593	3.1674e-05	NA	snv_ADpois95_count_nochip
chr3:109287227:T:TA	0.0004989	0.2294	0.05333	1.7039e-05	NA	snv_ADpois95_count_nochip
chr3:110401183:G:A	0.001382	-0.1325	0.03206	3.6072e-05	NA	snv_ADpois95_count_nochip
chr3:111648448:C:A	NA	0.5964	0.1416	2.5166e-05	NA	snv_ADpois95_count_nochip
chr3:112158956:A:T	0.0009237	0.4265	0.07888	6.4281e-08	NA	snv_ADpois95_count_nochip
chr3:116322491:C:T	0.7579	0.007677	0.001613	1.9261e-06	0.570467	snv_ADpois95_count_nochip
chr3:119523984:TAATC:T	0.0006576	0.2315	0.05108	5.8446e-06	NA	snv_ADpois95_count_nochip
chr3:120410268:C:T	0.001583	-0.265	0.05666	2.9023e-06	0.591437	snv_ADpois95_count_nochip
chr3:120976342:G:T	NA	0.4755	0.113	2.5419e-05	NA	snv_ADpois95_count_nochip
chr3:124315894:G:A	0.08031	-0.01215	0.002545	1.814e-06	0.312547	snv_ADpois95_count_nochip
chr3:124903111:C:T	NA	0.4543	0.09672	2.6261e-06	NA	snv_ADpois95_count_nochip
chr3:125276559:G:A	NA	0.645	0.1404	4.3733e-06	NA	snv_ADpois95_count_nochip
chr3:125499095:C:T	0.004434	0.1167	0.02697	1.5264e-05	NA	snv_ADpois95_count_nochip
chr3:128300918:A:ATT	0.0005851	-0.2043	0.0494	3.5358e-05	NA	snv_ADpois95_count_nochip
chr3:131333115:A:C	0.001136	0.2323	0.05287	1.1195e-05	NA	snv_ADpois95_count_nochip
chr3:132520021:C:T	0.003202	0.05474	0.01277	1.8275e-05	0.818895	snv_ADpois95_count_nochip
chr3:133413185:A:G	0.001784	0.2362	0.05681	3.2314e-05	NA	snv_ADpois95_count_nochip
chr3:135067144:G:T	0.001391	0.2721	0.06446	2.4423e-05	NA	snv_ADpois95_count_nochip
chr3:137577567:A:G	NA	0.6761	0.1487	5.5042e-06	NA	snv_ADpois95_count_nochip
chr3:137979978:G:A	0.0003552	0.2676	0.06296	2.1445e-05	NA	snv_ADpois95_count_nochip
chr3:139052246:T:C	0.01339	0.266	0.06335	2.6723e-05	NA	snv_ADpois95_count_nochip
chr3:140317402:C:T	0.000133	0.3385	0.08119	3.0738e-05	NA	snv_ADpois95_count_nochip
chr3:140834498:C:T	0.001656	0.2417	0.05899	4.1909e-05	NA	snv_ADpois95_count_nochip
chr3:141394017:CTT:C	0.4442	0.006154	0.001444	2.04e-05	0.345764	snv_ADpois95_count_nochip
chr3:141844597:G:A	0.0004781	0.2703	0.06233	1.452e-05	NA	snv_ADpois95_count_nochip
chr3:143391638:C:T	0.00536	-0.0434	0.01004	1.5418e-05	0.284222	snv_ADpois95_count_nochip
chr3:143988893:T:A	0.0009561	0.1175	0.02686	1.2128e-05	0.970368	snv_ADpois95_count_nochip
chr3:146568791:A:T	0.00155	0.2529	0.06093	3.3298e-05	NA	snv_ADpois95_count_nochip
chr3:148331506:G:T	NA	0.6102	0.1482	3.8687e-05	NA	snv_ADpois95_count_nochip
chr3:150287063:C:G	0.8549	-0.009791	0.001967	6.4115e-07	0.699703	snv_ADpois95_count_nochip
chr3:151551484:C:G	0.01886	0.2554	0.0517	7.7531e-07	NA	snv_ADpois95_count_nochip
chr3:152753526:A:G	NA	0.5904	0.1417	3.1047e-05	NA	snv_ADpois95_count_nochip
chr3:153238050:G:T	0.001622	-0.2014	0.04424	5.3415e-06	NA	snv_ADpois95_count_nochip
chr3:155301294:ATGTAACAAACC:A	0.001275	0.136	0.03337	4.5856e-05	NA	snv_ADpois95_count_nochip
chr3:157231272:G:A	0.001121	0.1655	0.03568	3.5096e-06	NA	snv_ADpois95_count_nochip
chr3:160368930:T:TA	0.009031	0.04256	0.007852	5.9935e-08	0.772672	snv_ADpois95_count_nochip
chr3:161642403:A:T	0.0161	0.03972	0.00944	2.5675e-05	NA	snv_ADpois95_count_nochip
chr3:166495368:G:A	0.01679	0.2322	0.05721	4.923e-05	NA	snv_ADpois95_count_nochip
chr3:168303516:C:CACACACATAT	0.05063	-0.02423	0.005411	7.5046e-06	NA	snv_ADpois95_count_nochip
chr3:168949609:A:G	0.2819	-0.006727	0.001633	3.7921e-05	0.637118	snv_ADpois95_count_nochip
chr3:169663628:C:G	0.007403	0.03728	0.008406	9.1661e-06	0.68154	snv_ADpois95_count_nochip
chr3:171847215:T:C	NA	0.3871	0.08957	1.5573e-05	0.310677	snv_ADpois95_count_nochip
chr3:173051492:T:C	0.001133	0.1456	0.03468	2.6723e-05	NA	snv_ADpois95_count_nochip
chr3:179510132:C:CT	NA	0.4974	0.1181	2.5419e-05	NA	snv_ADpois95_count_nochip
chr3:181807707:CAGCTA:C	0.07842	0.01056	0.002591	4.5948e-05	0.450859	snv_ADpois95_count_nochip
chr3:184037037:C:CT	0.4037	0.007326	0.001433	3.1839e-07	0.037478	snv_ADpois95_count_nochip
chr3:184414004:T:A	0.007616	-0.03633	0.008589	2.3465e-05	0.480754	snv_ADpois95_count_nochip
chr3:185828798:A:C	NA	0.3736	0.09125	4.2331e-05	NA	snv_ADpois95_count_nochip
chr3:186897619:C:A	0.001962	-0.1396	0.03014	3.6165e-06	NA	snv_ADpois95_count_nochip
chr3:187553490:C:G	0.006783	0.08903	0.02175	4.2331e-05	NA	snv_ADpois95_count_nochip
chr3:189939755:CAAAAA:C	0.02042	0.03729	0.008483	1.0974e-05	NA	snv_ADpois95_count_nochip
chr3:190556397:TAC:T	0.002378	0.1585	0.03638	1.3138e-05	NA	snv_ADpois95_count_nochip
chr3:192064452:G:A	NA	0.3774	0.09065	3.1359e-05	NA	snv_ADpois95_count_nochip
chr3:194132743:G:C	0.001555	0.3061	0.05764	1.0921e-07	NA	snv_ADpois95_count_nochip
chr3:194434496:G:C	0.001773	-0.2446	0.05712	1.8458e-05	NA	snv_ADpois95_count_nochip
chr3:194647801:G:A	0.002642	-0.1634	0.03372	1.253e-06	0.436879	snv_ADpois95_count_nochip
chr3:196187221:C:T	NA	0.5488	0.1286	1.9797e-05	NA	snv_ADpois95_count_nochip
chr3:196780002:A:G	0.01378	0.02456	0.00605	4.9132e-05	0.0874227	snv_ADpois95_count_nochip
chr3:197293614:C:T	NA	0.7127	0.1586	6.9972e-06	NA	snv_ADpois95_count_nochip
chr4:1399580:T:C	0.003926	-0.04971	0.01167	2.0605e-05	0.391097	snv_ADpois95_count_nochip
chr4:1878083:C:T	0.0004388	0.2341	0.05671	3.68e-05	NA	snv_ADpois95_count_nochip
chr4:3896262:G:T	0.01699	-0.038	0.009042	2.6457e-05	NA	snv_ADpois95_count_nochip
chr4:5235903:G:A	0.0221	0.01917	0.004723	4.9428e-05	0.602119	snv_ADpois95_count_nochip
chr4:6606700:C:T	NA	0.4594	0.09573	1.5928e-06	NA	snv_ADpois95_count_nochip
chr4:8075234:A:C	NA	0.4535	0.1053	1.6536e-05	NA	snv_ADpois95_count_nochip
chr4:10823687:G:A	0.9975	-0.06064	0.01447	2.7813e-05	0.16563	snv_ADpois95_count_nochip
chr4:11467234:C:G	0.001926	0.1249	0.03042	3.9865e-05	NA	snv_ADpois95_count_nochip
chr4:13222343:G:A	0.002122	0.1635	0.03745	1.2623e-05	0.26982	snv_ADpois95_count_nochip
chr4:17390930:GT:G	0.001619	0.1259	0.02967	2.1879e-05	NA	snv_ADpois95_count_nochip
chr4:19229683:T:G	0.01113	0.07008	0.01702	3.8302e-05	NA	snv_ADpois95_count_nochip
chr4:23623895:ATAAATAAATAAT:A	0.001163	0.3188	0.07343	1.4091e-05	NA	snv_ADpois95_count_nochip
chr4:25057005:T:C	0.01427	0.06038	0.01455	3.2967e-05	0.055799	snv_ADpois95_count_nochip
chr4:25616925:T:C	0.001855	0.26	0.05916	1.1084e-05	NA	snv_ADpois95_count_nochip
chr4:26156641:C:G	0.8879	0.01141	0.002715	2.6457e-05	0.675434	snv_ADpois95_count_nochip
chr4:26662690:G:A	0.001043	0.246	0.05527	8.5464e-06	NA	snv_ADpois95_count_nochip
chr4:30752632:CT:C	0.001055	0.1517	0.03663	3.4313e-05	NA	snv_ADpois95_count_nochip
chr4:32485330:T:G	0.05461	0.02649	0.006212	1.9996e-05	NA	snv_ADpois95_count_nochip
chr4:34671172:G:GA	0.001447	0.1994	0.04678	2.0197e-05	NA	snv_ADpois95_count_nochip
chr4:36441747:C:T	0.00203	0.1636	0.03861	2.2545e-05	0.0253748	snv_ADpois95_count_nochip
chr4:36665010:A:G	NA	0.4646	0.1079	1.6536e-05	NA	snv_ADpois95_count_nochip
chr4:37405421:TAATAGAATAGAATAGAATAGAATAGAATAGAATAGAATAGAATAG:T	0.002881	0.095	0.02191	1.452e-05	NA	snv_ADpois95_count_nochip
chr4:39082654:A:G	0.001413	-0.1509	0.03652	3.5713e-05	NA	snv_ADpois95_count_nochip
chr4:39728818:G:GT	0.0649	-0.03842	0.009204	2.983e-05	NA	snv_ADpois95_count_nochip
chr4:40691385:C:CTTT	0.2741	0.01141	0.002778	4.0266e-05	NA	snv_ADpois95_count_nochip
chr4:41592462:C:CT	NA	0.5134	0.1163	1.013e-05	NA	snv_ADpois95_count_nochip
chr4:44137409:C:T	NA	0.7374	0.1615	4.9804e-06	NA	snv_ADpois95_count_nochip
chr4:46700179:C:A	NA	0.6525	0.1482	1.0757e-05	NA	snv_ADpois95_count_nochip
chr4:48187434:T:TAA	0.0457	-0.02539	0.005605	5.9033e-06	NA	snv_ADpois95_count_nochip
chr4:49189170:G:T	NA	0.4259	0.0958	8.7191e-06	NA	snv_ADpois95_count_nochip
chr4:52563179:C:T	0.0004723	0.1833	0.04273	1.7734e-05	NA	snv_ADpois95_count_nochip
chr4:53517928:G:A	0.001136	0.371	0.07123	1.8929e-07	NA	snv_ADpois95_count_nochip
chr4:57888185:T:A	NA	0.673	0.1407	1.7083e-06	NA	snv_ADpois95_count_nochip
chr4:60515251:C:CA	0.4443	-0.02196	0.005186	2.2772e-05	NA	snv_ADpois95_count_nochip
chr4:60973431:C:T	0.001792	0.1862	0.04196	9.0749e-06	NA	snv_ADpois95_count_nochip
chr4:61933034:A:G	NA	0.3741	0.09064	3.68e-05	NA	snv_ADpois95_count_nochip
chr4:63890052:T:C	0.0001294	0.3386	0.08193	3.5713e-05	NA	snv_ADpois95_count_nochip
chr4:67788841:G:A	NA	0.546	0.1292	2.3701e-05	NA	snv_ADpois95_count_nochip
chr4:68024212:A:C	NA	0.6145	0.1401	1.1422e-05	NA	snv_ADpois95_count_nochip
chr4:69404672:G:T	0.001248	0.2097	0.04887	1.7734e-05	NA	snv_ADpois95_count_nochip
chr4:71756929:G:T	0.001678	0.2379	0.05857	4.8789e-05	NA	snv_ADpois95_count_nochip
chr4:72280785:G:GT	0.00181	0.1834	0.0416	1.0335e-05	NA	snv_ADpois95_count_nochip
chr4:75413923:G:A	0.001097	0.358	0.082	1.2623e-05	NA	snv_ADpois95_count_nochip
chr4:76845532:G:A	0.00104	0.3583	0.07435	1.4412e-06	NA	snv_ADpois95_count_nochip
chr4:79445618:C:T	0.0041	-0.1161	0.02794	3.2639e-05	NA	snv_ADpois95_count_nochip
chr4:81638912:C:T	0.02448	-0.02016	0.004611	1.225e-05	0.99171	snv_ADpois95_count_nochip
chr4:83524264:C:G	0.0006883	0.2537	0.06109	3.2639e-05	NA	snv_ADpois95_count_nochip
chr4:85700560:C:T	0.03663	-0.01594	0.003679	1.4813e-05	0.340275	snv_ADpois95_count_nochip
chr4:90286017:TG:T	0.001267	0.3039	0.07113	1.9405e-05	NA	snv_ADpois95_count_nochip
chr4:93553772:G:A	0.0004179	-0.2828	0.06514	1.4232e-05	NA	snv_ADpois95_count_nochip
chr4:95431887:A:T	NA	0.3766	0.08973	2.6991e-05	NA	snv_ADpois95_count_nochip
chr4:96892652:TAA:T	NA	0.4861	0.1042	3.0818e-06	NA	snv_ADpois95_count_nochip
chr4:99679574:A:C	0.0009387	0.1351	0.02952	4.7375e-06	NA	snv_ADpois95_count_nochip
chr4:100086896:C:G	0.01621	-0.02278	0.005582	4.4948e-05	0.981886	snv_ADpois95_count_nochip
chr4:104986408:C:G	0.001776	-0.07139	0.01737	3.9469e-05	0.420715	snv_ADpois95_count_nochip
chr4:106838630:C:A	0.006091	0.09667	0.02292	2.4668e-05	NA	snv_ADpois95_count_nochip
chr4:107093164:C:T	0.001263	0.281	0.06742	3.0738e-05	NA	snv_ADpois95_count_nochip
chr4:109085630:C:G	0.01238	-0.02965	0.006676	8.9846e-06	0.652398	snv_ADpois95_count_nochip
chr4:112408473:C:CTTT	NA	0.5796	0.142	4.4501e-05	NA	snv_ADpois95_count_nochip
chr4:113262908:T:C	0.01228	0.07284	0.01564	3.2398e-06	0.454117	snv_ADpois95_count_nochip
chr4:114140307:TACACACACAC:T	NA	0.4161	0.1006	3.5713e-05	NA	snv_ADpois95_count_nochip
chr4:116350433:C:A	0.002326	0.2463	0.05243	2.6261e-06	NA	snv_ADpois95_count_nochip
chr4:118473126:T:C	0.006473	-0.03784	0.009306	4.7728e-05	0.942754	snv_ADpois95_count_nochip
chr4:118980146:T:C	NA	0.5683	0.1388	4.2331e-05	NA	snv_ADpois95_count_nochip
chr4:121960987:T:C	NA	0.5145	0.1117	4.16e-06	NA	snv_ADpois95_count_nochip
chr4:123387078:G:A	0.007402	-0.03617	0.008721	3.3633e-05	0.143848	snv_ADpois95_count_nochip
chr4:127337971:A:G	0.002223	0.06473	0.01523	2.1445e-05	0.879326	snv_ADpois95_count_nochip
chr4:127574299:G:GGTGTGTGTGT	0.03154	-0.02937	0.006691	1.1422e-05	NA	snv_ADpois95_count_nochip
chr4:128649452:C:G	0.004856	0.05117	0.01019	5.1454e-07	0.977996	snv_ADpois95_count_nochip
chr4:130162812:GAA:G	0.0113	0.2964	0.06807	1.3403e-05	NA	snv_ADpois95_count_nochip
chr4:132398106:C:T	0.003201	0.1905	0.04525	2.5675e-05	NA	snv_ADpois95_count_nochip
chr4:132752297:C:T	0.0005474	0.272	0.05826	3.0208e-06	NA	snv_ADpois95_count_nochip
chr4:136875185:C:T	0.0009137	-0.2538	0.05901	1.687e-05	NA	snv_ADpois95_count_nochip
chr4:138864562:G:A	0.0002075	0.2754	0.06296	1.225e-05	NA	snv_ADpois95_count_nochip
chr4:140795510:T:C	0.01567	0.02473	0.005694	1.4091e-05	0.195538	snv_ADpois95_count_nochip
chr4:142037071:T:A	0.0005337	0.1428	0.03337	1.8644e-05	0.408281	snv_ADpois95_count_nochip
chr4:142734272:T:A	0.001173	0.2299	0.05029	4.8332e-06	NA	snv_ADpois95_count_nochip
chr4:143135095:T:A	0.01378	-0.06351	0.01481	1.7913e-05	0.366777	snv_ADpois95_count_nochip
chr4:147766799:CATATATATATATAT:C	0.002543	0.112	0.0276	4.9626e-05	NA	snv_ADpois95_count_nochip
chr4:149515071:CGTGTGTGT:C	0.0008188	-0.1681	0.04118	4.4501e-05	NA	snv_ADpois95_count_nochip
chr4:152012819:T:G	0.0009343	0.3374	0.07881	1.8644e-05	NA	snv_ADpois95_count_nochip
chr4:152444608:AC:A	0.000977	0.2046	0.04399	3.3052e-06	NA	snv_ADpois95_count_nochip
chr4:153355119:G:A	0.0004481	0.1797	0.04422	4.8401e-05	NA	snv_ADpois95_count_nochip
chr4:154599008:C:T	NA	0.5107	0.1247	4.2331e-05	NA	snv_ADpois95_count_nochip
chr4:156064067:A:G	0.09295	-0.01055	0.002406	1.1536e-05	0.635146	snv_ADpois95_count_nochip
chr4:158307465:T:C	0.0004249	0.2885	0.06535	1.013e-05	NA	snv_ADpois95_count_nochip
chr4:159300537:G:A	0.0109	0.03013	0.006746	7.9686e-06	0.786628	snv_ADpois95_count_nochip
chr4:159607671:C:T	0.0007489	0.1168	0.02863	4.5491e-05	0.970426	snv_ADpois95_count_nochip
chr4:160083139:A:T	0.008914	0.03348	0.007613	1.0974e-05	0.4392	snv_ADpois95_count_nochip
chr4:160396374:C:T	0.001004	0.1231	0.02998	4.0671e-05	NA	snv_ADpois95_count_nochip
chr4:160654225:T:C	NA	0.5817	0.1419	4.1492e-05	NA	snv_ADpois95_count_nochip
chr4:161366395:C:CATAT	0.0005716	-0.2366	0.05742	3.7544e-05	NA	snv_ADpois95_count_nochip
chr4:163289612:T:C	0.001136	0.1733	0.04074	2.1021e-05	NA	snv_ADpois95_count_nochip
chr4:165905887:C:G	0.001603	0.2933	0.06021	1.1113e-06	NA	snv_ADpois95_count_nochip
chr4:168612564:T:A	NA	0.7541	0.162	3.2398e-06	NA	snv_ADpois95_count_nochip
chr4:168970912:A:G	0.001658	0.07598	0.01828	3.2314e-05	0.727457	snv_ADpois95_count_nochip
chr4:171091416:C:T	0.0009429	0.1143	0.02731	2.866e-05	0.56355	snv_ADpois95_count_nochip
chr4:171374861:A:G	0.001718	0.2377	0.05459	1.327e-05	0.147637	snv_ADpois95_count_nochip
chr4:172326029:A:G	0.0004157	0.2834	0.06723	2.4916e-05	NA	snv_ADpois95_count_nochip
chr4:173585534:C:T	0.001306	0.2795	0.06653	2.6723e-05	NA	snv_ADpois95_count_nochip
chr4:174081369:C:T	0.0016	0.09515	0.01882	4.2978e-07	0.0463748	snv_ADpois95_count_nochip
chr4:174969601:A:G	0.06379	0.01154	0.002819	4.2331e-05	0.934653	snv_ADpois95_count_nochip
chr4:176291317:T:C	0.0002875	-0.2296	0.05388	2.04e-05	NA	snv_ADpois95_count_nochip
chr4:181538904:T:C	0.1405	-0.009313	0.002061	6.206e-06	0.300592	snv_ADpois95_count_nochip
chr4:182583579:G:A	NA	0.5327	0.1309	4.7064e-05	NA	snv_ADpois95_count_nochip
chr4:183907181:G:T	0.002247	0.2201	0.05402	4.6086e-05	NA	snv_ADpois95_count_nochip
chr4:185583520:C:T	0.006781	-0.05965	0.01451	3.9469e-05	NA	snv_ADpois95_count_nochip
chr4:185964371:T:G	0.01581	0.06162	0.01437	1.7913e-05	NA	snv_ADpois95_count_nochip
chr4:188527059:CAGTT:C	0.00624	0.04017	0.009426	2.04e-05	0.0948935	snv_ADpois95_count_nochip
chr5:473144:C:CGGCCCCGCCCCCGGCGCA	0.3465	-0.01112	0.002494	8.2938e-06	NA	snv_ADpois95_count_nochip
chr5:798424:C:A	NA	0.5442	0.1197	5.4494e-06	NA	snv_ADpois95_count_nochip
chr5:1285859:C:A	0.3111	0.01475	0.001508	1.3866e-22	0.610486	snv_ADpois95_count_nochip
chr5:2281428:G:GGTGGGTGGGTGGACAAGCGGATAA	0.3697	-0.01119	0.00261	1.8093e-05	NA	snv_ADpois95_count_nochip
chr5:2669872:C:G	0.0116	0.2854	0.0683	2.9533e-05	NA	snv_ADpois95_count_nochip
chr5:3991632:G:A	NA	0.6071	0.1393	1.3138e-05	NA	snv_ADpois95_count_nochip
chr5:4895663:T:C	NA	0.5875	0.1346	1.275e-05	NA	snv_ADpois95_count_nochip
chr5:7038418:T:A	0.3403	-0.006161	0.001468	2.7262e-05	0.154124	snv_ADpois95_count_nochip
chr5:9192959:C:T	0.001472	0.175	0.04102	1.9797e-05	NA	snv_ADpois95_count_nochip
chr5:10445970:C:G	NA	0.5931	0.1384	1.8093e-05	NA	snv_ADpois95_count_nochip
chr5:16719989:C:CGTGTGTGT	0.02845	0.02869	0.00699	4.0671e-05	NA	snv_ADpois95_count_nochip
chr5:24224126:T:C	0.002966	0.2143	0.0466	4.244e-06	NA	snv_ADpois95_count_nochip
chr5:24569766:CT:C	0.0003461	0.3174	0.07165	9.4452e-06	NA	snv_ADpois95_count_nochip
chr5:25589781:A:G	0.001009	0.3076	0.07572	4.8692e-05	NA	snv_ADpois95_count_nochip
chr5:27888500:G:C	0.0008911	0.2405	0.05382	7.8893e-06	NA	snv_ADpois95_count_nochip
chr5:32573573:C:CTT	0.002577	-0.1581	0.03514	6.8586e-06	NA	snv_ADpois95_count_nochip
chr5:32859929:G:T	0.002927	0.2124	0.04685	5.7864e-06	NA	snv_ADpois95_count_nochip
chr5:34930850:G:A	0.001751	0.2804	0.06016	3.144e-06	NA	snv_ADpois95_count_nochip
chr5:37652681:TA:T	0.001699	-0.2522	0.05877	1.7734e-05	NA	snv_ADpois95_count_nochip
chr5:40891977:C:G	0.001423	0.288	0.06376	6.2683e-06	NA	snv_ADpois95_count_nochip
chr5:41304503:C:T	0.0007836	-0.2032	0.04769	2.0197e-05	NA	snv_ADpois95_count_nochip
chr5:43047080:A:G	0.008779	0.03325	0.007584	1.1652e-05	0.397643	snv_ADpois95_count_nochip
chr5:44364976:T:C	0.0118	-0.04908	0.01081	5.6718e-06	NA	snv_ADpois95_count_nochip
chr5:45836017:A:G	NA	0.4744	0.1077	1.0544e-05	NA	snv_ADpois95_count_nochip
chr5:50910287:G:C	NA	0.4537	0.1104	3.9865e-05	NA	snv_ADpois95_count_nochip
chr5:51203723:G:A	NA	0.7148	0.1564	4.8818e-06	NA	snv_ADpois95_count_nochip
chr5:51825172:A:G	0.000998	0.3539	0.07616	3.372e-06	NA	snv_ADpois95_count_nochip
chr5:52117318:A:G	0.001327	0.2881	0.066	1.2623e-05	NA	snv_ADpois95_count_nochip
chr5:52913637:G:T	NA	0.7868	0.1661	2.1717e-06	NA	snv_ADpois95_count_nochip
chr5:55448331:A:G	0.002028	0.2076	0.05004	3.3633e-05	0.143417	snv_ADpois95_count_nochip
chr5:56184489:G:C	0.008814	0.03265	0.008005	4.54e-05	0.236218	snv_ADpois95_count_nochip
chr5:56603187:T:C	0.0006556	0.1937	0.04645	3.0432e-05	NA	snv_ADpois95_count_nochip
chr5:56866435:C:CTGTA	NA	0.5155	0.123	2.7536e-05	NA	snv_ADpois95_count_nochip
chr5:58051167:C:CT	NA	0.3411	0.08366	4.5491e-05	NA	snv_ADpois95_count_nochip
chr5:59477018:C:G	NA	0.3791	0.0934	4.923e-05	NA	snv_ADpois95_count_nochip
chr5:61459586:C:T	0.05825	-0.01217	0.002965	4.0671e-05	0.89324	snv_ADpois95_count_nochip
chr5:64163392:A:G	0.0001793	0.2873	0.06614	1.395e-05	NA	snv_ADpois95_count_nochip
chr5:64949124:A:AT	0.001168	0.1449	0.0349	3.2967e-05	NA	snv_ADpois95_count_nochip
chr5:71326655:T:TA	0.004491	0.1379	0.03387	4.697e-05	NA	snv_ADpois95_count_nochip
chr5:72174000:T:C	0.0006582	0.2291	0.05315	1.6371e-05	NA	snv_ADpois95_count_nochip
chr5:73467459:A:AATAATTATTATTATTATTATTATTATTATT	NA	0.4473	0.1058	2.3465e-05	NA	snv_ADpois95_count_nochip
chr5:76136250:C:T	0.0007483	0.2112	0.05006	2.4668e-05	NA	snv_ADpois95_count_nochip
chr5:82391231:G:A	0.0002695	0.2318	0.05698	4.7253e-05	NA	snv_ADpois95_count_nochip
chr5:83839901:C:T	0.002879	0.1771	0.04241	2.983e-05	0.0648291	snv_ADpois95_count_nochip
chr5:87869591:A:G	0.0001769	0.2783	0.0679	4.1492e-05	NA	snv_ADpois95_count_nochip
chr5:88604962:T:C	0.0077	-0.08278	0.01986	3.0738e-05	0.68619	snv_ADpois95_count_nochip
chr5:90748726:C:A	0.0003306	0.2097	0.04972	2.4668e-05	NA	snv_ADpois95_count_nochip
chr5:94687646:A:G	0.01456	-0.06775	0.01447	2.8449e-06	0.662656	snv_ADpois95_count_nochip
chr5:97537089:G:A	0.00711	-0.0367	0.008957	4.1909e-05	0.142844	snv_ADpois95_count_nochip
chr5:97789308:C:T	0.006151	-0.0898	0.02208	4.7632e-05	0.356294	snv_ADpois95_count_nochip
chr5:98439328:C:T	0.0007202	-0.122	0.02706	6.5897e-06	0.839961	snv_ADpois95_count_nochip
chr5:109600736:A:T	0.01319	0.2834	0.06473	1.2007e-05	NA	snv_ADpois95_count_nochip
chr5:109841366:G:C	0.01439	0.2567	0.06158	3.0738e-05	NA	snv_ADpois95_count_nochip
chr5:111031508:T:C	NA	0.3998	0.09737	4.0266e-05	NA	snv_ADpois95_count_nochip
chr5:111968091:A:C	0.0004642	0.2726	0.06329	1.6536e-05	NA	snv_ADpois95_count_nochip
chr5:114561974:G:A	0.001009	0.3221	0.07572	2.1021e-05	NA	snv_ADpois95_count_nochip
chr5:115093629:G:A	0.0004538	0.2808	0.06269	7.5046e-06	NA	snv_ADpois95_count_nochip
chr5:116435252:C:G	0.0005233	0.3097	0.07014	1.0029e-05	NA	snv_ADpois95_count_nochip
chr5:117367708:A:ATT	NA	0.3674	0.0901	4.5491e-05	NA	snv_ADpois95_count_nochip
chr5:119963006:G:T	0.001667	0.2379	0.05859	4.9034e-05	NA	snv_ADpois95_count_nochip
chr5:124071289:T:C	0.001081	0.1017	0.02415	2.5419e-05	0.0804596	snv_ADpois95_count_nochip
chr5:127613531:A:G	0.1743	0.00754	0.001822	3.5006e-05	0.256918	snv_ADpois95_count_nochip
chr5:129989972:T:G	0.0005422	0.2863	0.06887	3.2314e-05	NA	snv_ADpois95_count_nochip
chr5:131604319:A:C	NA	0.359	0.08444	2.1232e-05	NA	snv_ADpois95_count_nochip
chr5:132036012:T:C	0.01198	0.07219	0.01646	1.1536e-05	NA	snv_ADpois95_count_nochip
chr5:132803953:G:A	0.002646	-0.06075	0.01453	2.9239e-05	0.948361	snv_ADpois95_count_nochip
chr5:135754271:G:A	0.0007775	-0.1483	0.03295	6.7904e-06	NA	snv_ADpois95_count_nochip
chr5:137498266:CCACACACACA:C	NA	0.522	0.1268	3.8687e-05	NA	snv_ADpois95_count_nochip
chr5:146221592:C:T	0.00121	0.314	0.0689	5.1837e-06	NA	snv_ADpois95_count_nochip
chr5:146628058:C:G	0.008704	0.07987	0.01919	3.1674e-05	NA	snv_ADpois95_count_nochip
chr5:150933116:A:G	0.008232	0.04008	0.009776	4.108e-05	NA	snv_ADpois95_count_nochip
chr5:151299983:A:G	0.005143	-0.1025	0.02487	3.7921e-05	NA	snv_ADpois95_count_nochip
chr5:153662632:G:A	0.00086	0.3462	0.08188	2.3701e-05	NA	snv_ADpois95_count_nochip
chr5:155728268:G:GGCGGCCGCTGCTGCCGCT	0.02194	-0.06054	0.01226	7.9097e-07	NA	snv_ADpois95_count_nochip
chr5:159364836:T:A	NA	0.5373	0.1151	3.0511e-06	NA	snv_ADpois95_count_nochip
chr5:159760815:T:C	NA	0.6365	0.1563	4.6456e-05	NA	snv_ADpois95_count_nochip
chr5:160431767:A:AT	0.02181	-0.0357	0.00833	1.8275e-05	NA	snv_ADpois95_count_nochip
chr5:161265639:G:C	0.00044	0.2714	0.06517	3.1047e-05	NA	snv_ADpois95_count_nochip
chr5:162959339:G:A	0.004892	0.07187	0.01704	2.4668e-05	NA	snv_ADpois95_count_nochip
chr5:164049556:G:A	0.000393	0.1917	0.04661	3.9076e-05	NA	snv_ADpois95_count_nochip
chr5:166524991:G:A	0.0018	0.07483	0.01762	2.1661e-05	0.0233537	snv_ADpois95_count_nochip
chr5:166882238:C:CCCCCT	0.9463	0.01777	0.003833	3.5805e-06	NA	snv_ADpois95_count_nochip
chr5:168625947:A:G	0.005029	-0.04389	0.01016	1.5729e-05	0.780516	snv_ADpois95_count_nochip
chr5:170043086:C:T	0.0005799	0.2884	0.06671	1.5418e-05	NA	snv_ADpois95_count_nochip
chr5:171625099:G:A	0.001348	-0.09442	0.02129	9.2582e-06	0.140858	snv_ADpois95_count_nochip
chr5:172286509:C:T	0.003873	0.05095	0.01167	1.275e-05	0.946826	snv_ADpois95_count_nochip
chr5:174212976:C:T	0.009079	-0.08138	0.01883	1.5418e-05	NA	snv_ADpois95_count_nochip
chr5:174738468:T:G	0.004334	0.1112	0.02718	4.3186e-05	NA	snv_ADpois95_count_nochip
chr5:175926179:G:A	NA	0.3916	0.0955	4.1492e-05	NA	snv_ADpois95_count_nochip
chr5:178373375:C:T	0.001044	0.1064	0.02521	2.4423e-05	0.505605	snv_ADpois95_count_nochip
chr5:179167249:G:A	NA	0.5569	0.1371	4.8741e-05	NA	snv_ADpois95_count_nochip
chr5:180569171:T:C	0.0002136	0.2785	0.06379	1.2623e-05	NA	snv_ADpois95_count_nochip
chr5:180930108:G:A	0.00338	0.1271	0.03072	3.5006e-05	NA	snv_ADpois95_count_nochip
chr6:367131:C:T	0.001264	0.2065	0.04521	4.9308e-06	NA	snv_ADpois95_count_nochip
chr6:1535708:A:T	0.00224	0.222	0.0508	1.2373e-05	NA	snv_ADpois95_count_nochip
chr6:4432917:C:CTTT	0.001243	0.1488	0.03372	1.0232e-05	NA	snv_ADpois95_count_nochip
chr6:7268421:C:CA	0.009823	0.03311	0.007525	1.0865e-05	0.549635	snv_ADpois95_count_nochip
chr6:8293964:C:T	0.007815	-0.03452	0.00845	4.4058e-05	0.89467	snv_ADpois95_count_nochip
chr6:8853345:G:A	NA	0.7408	0.1581	2.7885e-06	NA	snv_ADpois95_count_nochip
chr6:9514583:CCTCTCTTTCTTT:C	0.0003316	-0.2095	0.05152	4.7871e-05	NA	snv_ADpois95_count_nochip
chr6:11203975:T:TAAA	NA	0.3716	0.0883	2.5675e-05	NA	snv_ADpois95_count_nochip
chr6:11956279:T:G	0.001034	0.1061	0.02447	1.452e-05	0.893151	snv_ADpois95_count_nochip
chr6:12650112:C:A	0.007405	0.03739	0.008324	7.0675e-06	0.875991	snv_ADpois95_count_nochip
chr6:15590409:T:C	NA	0.5787	0.1423	4.768e-05	NA	snv_ADpois95_count_nochip
chr6:17202890:G:C	0.0012	0.3336	0.06944	1.5613e-06	NA	snv_ADpois95_count_nochip
chr6:20321669:C:T	0.01108	-0.0303	0.007217	2.6991e-05	0.475067	snv_ADpois95_count_nochip
chr6:22171528:G:A	0.001189	0.2789	0.06509	1.8275e-05	NA	snv_ADpois95_count_nochip
chr6:24049328:A:G	0.0327	0.01582	0.003894	4.8595e-05	0.558277	snv_ADpois95_count_nochip
chr6:25143426:C:T	0.0003915	0.2836	0.06879	3.7544e-05	NA	snv_ADpois95_count_nochip
chr6:29934557:C:A	0.04075	-0.0223	0.005462	4.4501e-05	NA	snv_ADpois95_count_nochip
chr6:34023958:G:C	0.03492	-0.01739	0.004223	3.8302e-05	0.400196	snv_ADpois95_count_nochip
chr6:40240102:G:A	0.006949	0.03575	0.008536	2.8093e-05	0.341981	snv_ADpois95_count_nochip
chr6:40568418:G:T	0.001876	0.08028	0.01891	2.1661e-05	0.464544	snv_ADpois95_count_nochip
chr6:40869706:G:A	0.0238	-0.04917	0.0115	1.9212e-05	NA	snv_ADpois95_count_nochip
chr6:41162434:T:C	0.001721	0.0774	0.01903	4.749e-05	0.390745	snv_ADpois95_count_nochip
chr6:45413870:C:A	0.001028	-0.2159	0.05003	1.5887e-05	NA	snv_ADpois95_count_nochip
chr6:45826071:C:T	0.01504	-0.05821	0.01417	3.9865e-05	0.703913	snv_ADpois95_count_nochip
chr6:46063794:G:A	0.0002579	0.2469	0.06039	4.362e-05	NA	snv_ADpois95_count_nochip
chr6:47579334:T:TAAAA	0.01062	-0.04738	0.01138	3.1359e-05	NA	snv_ADpois95_count_nochip
chr6:49060115:G:GA	0.0009549	-0.1009	0.02412	2.866e-05	0.908791	snv_ADpois95_count_nochip
chr6:50865163:C:T	0.0007988	0.1947	0.04789	4.7871e-05	NA	snv_ADpois95_count_nochip
chr6:51226783:A:G	0.001074	0.1515	0.03637	3.1047e-05	NA	snv_ADpois95_count_nochip
chr6:51786515:T:C	NA	0.7042	0.1403	5.1971e-07	NA	snv_ADpois95_count_nochip
chr6:52913573:C:G	0.01478	-0.02647	0.0059	7.2103e-06	0.142132	snv_ADpois95_count_nochip
chr6:53152804:GT:G	NA	0.6417	0.1505	1.9996e-05	NA	snv_ADpois95_count_nochip
chr6:55814401:A:G	0.001081	-0.1728	0.04174	3.4657e-05	NA	snv_ADpois95_count_nochip
chr6:56737991:G:A	0.00292	0.1961	0.04455	1.0649e-05	NA	snv_ADpois95_count_nochip
chr6:57162536:C:G	0.002729	0.1978	0.04611	1.7734e-05	NA	snv_ADpois95_count_nochip
chr6:58114485:G:A	0.002619	0.198	0.04427	7.7331e-06	0.613055	snv_ADpois95_count_nochip
chr6:65875671:T:A	0.0008706	0.3536	0.08111	1.3007e-05	NA	snv_ADpois95_count_nochip
chr6:66500436:A:G	0.0001688	0.3322	0.0728	5.0305e-06	NA	snv_ADpois95_count_nochip
chr6:69171762:A:T	0.005661	-0.04878	0.00947	2.5808e-07	0.0832423	snv_ADpois95_count_nochip
chr6:69561674:A:G	0.01025	-0.03555	0.007058	4.7498e-07	0.0330082	snv_ADpois95_count_nochip
chr6:69808685:C:T	0.0007924	0.2329	0.05518	2.4423e-05	NA	snv_ADpois95_count_nochip
chr6:70276158:A:G	0.01114	-0.03014	0.006761	8.2938e-06	0.0393996	snv_ADpois95_count_nochip
chr6:73036855:C:T	0.000125	0.3922	0.08428	3.2398e-06	NA	snv_ADpois95_count_nochip
chr6:75322546:T:G	0.0003946	0.2109	0.04643	5.5595e-06	NA	snv_ADpois95_count_nochip
chr6:75824142:G:A	0.000998	0.3093	0.07587	4.5765e-05	NA	snv_ADpois95_count_nochip
chr6:77436781:A:G	0.008297	0.2837	0.06826	3.2314e-05	0.804045	snv_ADpois95_count_nochip
chr6:77705443:C:T	0.0006237	0.1326	0.03215	3.717e-05	0.804689	snv_ADpois95_count_nochip
chr6:78430410:C:T	NA	0.3868	0.09215	2.6991e-05	NA	snv_ADpois95_count_nochip
chr6:81455039:A:G	0.0001283	0.3867	0.08588	6.7228e-06	NA	snv_ADpois95_count_nochip
chr6:83644724:T:G	0.002727	-0.1024	0.02283	7.2828e-06	NA	snv_ADpois95_count_nochip
chr6:84352119:A:G	0.000667	0.121	0.02978	4.7967e-05	0.905	snv_ADpois95_count_nochip
chr6:85692995:T:A	NA	0.5643	0.1312	1.7039e-05	NA	snv_ADpois95_count_nochip
chr6:86128862:G:A	NA	0.6627	0.1402	2.283e-06	NA	snv_ADpois95_count_nochip
chr6:86416823:T:C	0.001252	0.1025	0.021	1.0571e-06	0.590196	snv_ADpois95_count_nochip
chr6:87797642:C:A	0.0006176	0.2651	0.06473	4.2331e-05	NA	snv_ADpois95_count_nochip
chr6:89019077:CTCT:C	0.008508	0.06409	0.01301	8.3153e-07	NA	snv_ADpois95_count_nochip
chr6:89381022:G:A	0.0001554	0.3357	0.07642	1.1195e-05	NA	snv_ADpois95_count_nochip
chr6:91056925:G:T	NA	0.4473	0.1024	1.2373e-05	NA	snv_ADpois95_count_nochip
chr6:94250845:A:G	0.02773	-0.1399	0.03255	1.721e-05	0.557886	snv_ADpois95_count_nochip
chr6:96576197:GTAGCC:G	0.000669	-0.1334	0.03131	2.04e-05	0.287366	snv_ADpois95_count_nochip
chr6:99301099:T:C	0.0002967	0.2342	0.05455	1.7558e-05	NA	snv_ADpois95_count_nochip
chr6:99853098:T:C	0.001423	0.2083	0.04729	1.0544e-05	NA	snv_ADpois95_count_nochip
chr6:101970173:C:G	0.002038	0.2234	0.05324	2.6991e-05	NA	snv_ADpois95_count_nochip
chr6:102942650:G:A	NA	0.3348	0.08096	3.5358e-05	NA	snv_ADpois95_count_nochip
chr6:104765450:T:G	NA	0.4415	0.1056	2.8948e-05	NA	snv_ADpois95_count_nochip
chr6:105746960:G:C	0.02668	-0.02044	0.004451	4.4172e-06	0.359874	snv_ADpois95_count_nochip
chr6:109623862:GAC:G	0.2127	0.0085	0.001744	1.1002e-06	0.74245	snv_ADpois95_count_nochip
chr6:110244853:T:C	NA	0.6966	0.1637	2.1021e-05	NA	snv_ADpois95_count_nochip
chr6:112274961:T:C	NA	0.6229	0.1389	7.2828e-06	NA	snv_ADpois95_count_nochip
chr6:113989082:G:A	0.0001729	0.2937	0.0718	4.3186e-05	NA	snv_ADpois95_count_nochip
chr6:114881117:A:G	0.5822	0.006326	0.001414	7.6562e-06	0.30851	snv_ADpois95_count_nochip
chr6:117179719:CA:C	0.0005988	0.3313	0.06557	4.341e-07	NA	snv_ADpois95_count_nochip
chr6:118189208:G:A	0.001816	0.2429	0.05639	1.6536e-05	NA	snv_ADpois95_count_nochip
chr6:119814626:C:T	NA	0.4905	0.1207	4.8546e-05	NA	snv_ADpois95_count_nochip
chr6:122815435:ATATATAAATAGATATCATATATTATATATTATATAAATATATCTTATATTACATAT:A	0.1061	0.0114	0.002797	4.604e-05	NA	snv_ADpois95_count_nochip
chr6:127112363:C:T	0.0005092	0.3095	0.07108	1.3403e-05	NA	snv_ADpois95_count_nochip
chr6:128119781:A:G	0.002226	0.1641	0.0379	1.4962e-05	NA	snv_ADpois95_count_nochip
chr6:129206209:T:C	0.004475	0.109	0.02663	4.2331e-05	NA	snv_ADpois95_count_nochip
chr6:132363138:G:A	0.0008392	0.2578	0.05541	3.2724e-06	NA	snv_ADpois95_count_nochip
chr6:132662847:C:CTT	0.1839	-0.01305	0.003059	1.9797e-05	NA	snv_ADpois95_count_nochip
chr6:133060375:A:G	0.00275	0.1988	0.04582	1.4375e-05	NA	snv_ADpois95_count_nochip
chr6:134144821:G:A	0.001147	0.3128	0.07017	8.2938e-06	NA	snv_ADpois95_count_nochip
chr6:135352146:C:T	0.5398	-0.006436	0.001387	3.4747e-06	0.474544	snv_ADpois95_count_nochip
chr6:135765540:T:C	0.00823	0.0784	0.01909	3.9865e-05	0.12606	snv_ADpois95_count_nochip
chr6:138146169:C:T	NA	0.4539	0.105	1.5418e-05	NA	snv_ADpois95_count_nochip
chr6:138445510:T:G	0.004926	0.06999	0.0171	4.2756e-05	NA	snv_ADpois95_count_nochip
chr6:138954502:T:TAAA	0.003216	0.1332	0.03156	2.4423e-05	NA	snv_ADpois95_count_nochip
chr6:146785129:A:G	0.0004337	0.3141	0.07707	4.5948e-05	NA	snv_ADpois95_count_nochip
chr6:148815471:C:G	0.003153	0.1774	0.04283	3.4313e-05	NA	snv_ADpois95_count_nochip
chr6:149675701:C:T	0.001991	0.1665	0.04006	3.2314e-05	NA	snv_ADpois95_count_nochip
chr6:151089043:G:T	NA	0.5062	0.1231	3.9076e-05	NA	snv_ADpois95_count_nochip
chr6:151881882:CAATAAATAAATA:C	0.0255	0.03499	0.007434	2.5232e-06	NA	snv_ADpois95_count_nochip
chr6:153131171:G:C	0.001242	0.3206	0.06802	2.4486e-06	NA	snv_ADpois95_count_nochip
chr6:153462021:GACAC:G	NA	0.6614	0.1612	4.0671e-05	NA	snv_ADpois95_count_nochip
chr6:153775612:AAAAG:A	NA	0.3745	0.0918	4.4948e-05	NA	snv_ADpois95_count_nochip
chr6:156229299:G:A	0.001675	0.07473	0.01821	4.0671e-05	0.599955	snv_ADpois95_count_nochip
chr6:157325995:C:G	NA	0.36	0.0886	4.8352e-05	NA	snv_ADpois95_count_nochip
chr6:158334601:C:CCCCGCA	NA	0.4607	0.1091	2.418e-05	NA	snv_ADpois95_count_nochip
chr6:159515006:C:T	0.003368	0.1282	0.02981	1.687e-05	0.208253	snv_ADpois95_count_nochip
chr6:160044245:G:T	0.002513	0.1683	0.0356	2.2603e-06	NA	snv_ADpois95_count_nochip
chr6:161080008:C:T	0.01466	0.02488	0.00587	2.2321e-05	0.0880368	snv_ADpois95_count_nochip
chr6:161787469:C:T	0.0101	0.3156	0.07298	1.5264e-05	NA	snv_ADpois95_count_nochip
chr6:162558043:T:C	0.0004882	0.1736	0.03515	7.831e-07	0.261846	snv_ADpois95_count_nochip
chr6:165615035:C:T	0.001195	0.2116	0.05145	3.9076e-05	NA	snv_ADpois95_count_nochip
chr6:166918461:C:T	0.0003625	0.2177	0.04852	7.2828e-06	NA	snv_ADpois95_count_nochip
chr6:167131341:G:A	0.7186	0.006554	0.001536	1.9797e-05	0.213953	snv_ADpois95_count_nochip
chr6:167991742:A:G	0.002195	0.2476	0.05436	5.2358e-06	NA	snv_ADpois95_count_nochip
chr6:168265608:G:C	NA	0.484	0.1159	2.9533e-05	NA	snv_ADpois95_count_nochip
chr6:168501162:T:C	0.005453	-0.072	0.01605	7.2828e-06	0.245122	snv_ADpois95_count_nochip
chr7:265010:G:A	0.005482	0.1025	0.02417	2.2321e-05	NA	snv_ADpois95_count_nochip
chr7:2115616:C:T	NA	0.6138	0.1496	4.0671e-05	NA	snv_ADpois95_count_nochip
chr7:4005801:C:T	0.0009768	0.3128	0.07685	4.697e-05	NA	snv_ADpois95_count_nochip
chr7:4588077:A:G	NA	0.4857	0.1027	2.2378e-06	NA	snv_ADpois95_count_nochip
chr7:5028973:AAAAC:A	0.00209	0.2823	0.05527	3.2482e-07	NA	snv_ADpois95_count_nochip
chr7:5567444:G:A	0.001333	0.09075	0.01999	5.6718e-06	0.344039	snv_ADpois95_count_nochip
chr7:6059649:C:T	0.001699	0.1782	0.0417	1.9212e-05	0.938587	snv_ADpois95_count_nochip
chr7:6306486:C:T	0.001794	0.2859	0.05679	4.7498e-07	NA	snv_ADpois95_count_nochip
chr7:6892012:A:C	0.004979	-0.141	0.03422	3.7921e-05	NA	snv_ADpois95_count_nochip
chr7:8027960:A:G	0.0008439	0.2256	0.05519	4.362e-05	NA	snv_ADpois95_count_nochip
chr7:8945405:C:G	0.002081	0.2217	0.05271	2.6193e-05	NA	snv_ADpois95_count_nochip
chr7:12854899:T:C	0.001868	-0.2313	0.05227	9.636e-06	0.931853	snv_ADpois95_count_nochip
chr7:13387778:T:C	0.007023	-0.09585	0.02139	7.4299e-06	NA	snv_ADpois95_count_nochip
chr7:14656751:T:TACACACACACACACAC	NA	0.5117	0.09858	2.0919e-07	NA	snv_ADpois95_count_nochip
chr7:17388757:A:ACTTAGTTTGAATCCTATG	0.03332	0.0481	0.01006	1.7255e-06	NA	snv_ADpois95_count_nochip
chr7:17898028:G:A	0.000131	0.3506	0.08404	3.013e-05	NA	snv_ADpois95_count_nochip
chr7:19851383:C:G	0.008677	-0.03212	0.007678	2.866e-05	0.61073	snv_ADpois95_count_nochip
chr7:24185091:C:T	0.000577	-0.1375	0.03244	2.2545e-05	0.303613	snv_ADpois95_count_nochip
chr7:25600180:A:G	0.0008978	0.1891	0.04467	2.3e-05	NA	snv_ADpois95_count_nochip
chr7:26089730:C:T	0.001126	0.1955	0.04643	2.5419e-05	NA	snv_ADpois95_count_nochip
chr7:28310101:G:A	0.8759	-0.008899	0.002122	2.7536e-05	0.119433	snv_ADpois95_count_nochip
chr7:31627659:CAA:C	0.104	0.01688	0.003936	1.7913e-05	NA	snv_ADpois95_count_nochip
chr7:32103838:T:C	0.00343	0.1589	0.03871	4.0266e-05	0.983871	snv_ADpois95_count_nochip
chr7:36081936:C:A	0.1162	-0.009018	0.002193	3.9076e-05	0.758661	snv_ADpois95_count_nochip
chr7:40205549:G:C	0.001263	-0.2956	0.06786	1.327e-05	NA	snv_ADpois95_count_nochip
chr7:41922871:T:C	0.004512	0.04874	0.01108	1.0865e-05	0.879941	snv_ADpois95_count_nochip
chr7:42767253:CCACA:C	0.0003102	0.3104	0.07602	4.4501e-05	NA	snv_ADpois95_count_nochip
chr7:43759988:A:AT	0.3798	0.006276	0.001514	3.3971e-05	0.955653	snv_ADpois95_count_nochip
chr7:44519025:C:CT	NA	0.5748	0.1398	3.9469e-05	NA	snv_ADpois95_count_nochip
chr7:45200639:ATT:A	0.1563	-0.01325	0.003252	4.604e-05	NA	snv_ADpois95_count_nochip
chr7:46533354:A:G	0.001094	0.2981	0.07248	3.9076e-05	NA	snv_ADpois95_count_nochip
chr7:47050277:T:C	0.0001613	0.3291	0.07448	9.9295e-06	NA	snv_ADpois95_count_nochip
chr7:49546280:A:C	0.0004337	0.3296	0.07702	1.8644e-05	NA	snv_ADpois95_count_nochip
chr7:51039726:C:T	0.001306	0.08898	0.02087	1.9996e-05	0.10561	snv_ADpois95_count_nochip
chr7:52376006:C:T	0.009025	0.03033	0.007442	4.5856e-05	0.849761	snv_ADpois95_count_nochip
chr7:53980430:C:T	0.001716	0.1849	0.04303	1.7383e-05	NA	snv_ADpois95_count_nochip
chr7:54471483:G:A	0.002202	0.1109	0.02544	1.3138e-05	NA	snv_ADpois95_count_nochip
chr7:55371909:T:TTGTGTG	0.001051	0.3059	0.07397	3.5358e-05	NA	snv_ADpois95_count_nochip
chr7:72529125:A:G	0.01349	-0.02846	0.006544	1.3674e-05	0.098865	snv_ADpois95_count_nochip
chr7:77701112:AC:A	0.4505	-0.006556	0.00141	3.3385e-06	0.382128	snv_ADpois95_count_nochip
chr7:78803666:T:C	0.004188	-0.113	0.02766	4.4058e-05	NA	snv_ADpois95_count_nochip
chr7:79657514:C:T	0.002001	-0.1158	0.02659	1.327e-05	NA	snv_ADpois95_count_nochip
chr7:83445416:G:A	NA	0.6647	0.1293	2.7131e-07	NA	snv_ADpois95_count_nochip
chr7:84072665:T:C	NA	0.6126	0.1267	1.3172e-06	NA	snv_ADpois95_count_nochip
chr7:85626211:G:GT	0.7861	-0.07715	0.0189	4.4501e-05	NA	snv_ADpois95_count_nochip
chr7:86903949:G:C	0.0009874	0.3253	0.07632	2.0197e-05	NA	snv_ADpois95_count_nochip
chr7:88821215:A:G	0.0004527	0.1581	0.0378	2.8948e-05	0.766516	snv_ADpois95_count_nochip
chr7:89695849:A:AAG	0.01939	0.03685	0.00845	1.3007e-05	NA	snv_ADpois95_count_nochip
chr7:89902602:C:A	0.0005545	0.1489	0.03423	1.3674e-05	0.733007	snv_ADpois95_count_nochip
chr7:90840957:A:G	0.0003931	0.2028	0.04529	7.5046e-06	NA	snv_ADpois95_count_nochip
chr7:96100356:TTTCC:T	0.01911	-0.0734	0.01753	2.8093e-05	NA	snv_ADpois95_count_nochip
chr7:102258668:A:G	0.0009319	0.1907	0.04493	2.1879e-05	NA	snv_ADpois95_count_nochip
chr7:103747901:T:A	0.004311	0.1514	0.03652	3.3633e-05	NA	snv_ADpois95_count_nochip
chr7:106212641:A:C	0.02247	-0.01962	0.00482	4.7111e-05	0.546074	snv_ADpois95_count_nochip
chr7:109039442:A:G	0.0009289	-0.1159	0.02448	2.1935e-06	0.339256	snv_ADpois95_count_nochip
chr7:110852115:T:C	0.002872	-0.06474	0.01396	3.5096e-06	0.778645	snv_ADpois95_count_nochip
chr7:111428586:A:ACTC	NA	0.378	0.08638	1.2128e-05	NA	snv_ADpois95_count_nochip
chr7:112855457:C:T	NA	0.3614	0.08694	3.2314e-05	NA	snv_ADpois95_count_nochip
chr7:123027729:G:A	0.007876	0.05542	0.01342	3.6434e-05	0.441755	snv_ADpois95_count_nochip
chr7:123784867:A:G	0.004396	0.1125	0.02596	1.4666e-05	0.638266	snv_ADpois95_count_nochip
chr7:125884667:G:T	0.02326	-0.02391	0.005771	3.4313e-05	NA	snv_ADpois95_count_nochip
chr7:128349772:T:C	0.006447	0.06433	0.01485	1.4813e-05	NA	snv_ADpois95_count_nochip
chr7:131059882:C:G	0.0001708	0.3148	0.07224	1.3138e-05	NA	snv_ADpois95_count_nochip
chr7:131556426:G:A	0.001157	0.3003	0.07001	1.7913e-05	NA	snv_ADpois95_count_nochip
chr7:132662817:G:T	0.0007915	0.1723	0.0424	4.8159e-05	NA	snv_ADpois95_count_nochip
chr7:134302351:G:A	0.0005212	-0.147	0.03594	4.3186e-05	0.734328	snv_ADpois95_count_nochip
chr7:137277898:G:T	0.0006436	0.1495	0.03658	4.362e-05	NA	snv_ADpois95_count_nochip
chr7:137653492:C:G	0.01899	0.222	0.05352	3.3633e-05	NA	snv_ADpois95_count_nochip
chr7:138113788:C:T	0.001072	0.342	0.07347	3.2398e-06	NA	snv_ADpois95_count_nochip
chr7:139884546:G:A	0.0012	0.2843	0.0699	4.7537e-05	NA	snv_ADpois95_count_nochip
chr7:141050472:C:A	0.002041	0.07555	0.01613	2.8165e-06	0.168976	snv_ADpois95_count_nochip
chr7:141821542:G:A	0.00633	0.08821	0.0217	4.7967e-05	0.878886	snv_ADpois95_count_nochip
chr7:144104391:T:A	NA	0.4228	0.1032	4.1909e-05	NA	snv_ADpois95_count_nochip
chr7:145111225:C:T	0.002296	0.1548	0.03725	3.2639e-05	NA	snv_ADpois95_count_nochip
chr7:146733578:T:C	0.02905	-0.01677	0.00411	4.4948e-05	0.792154	snv_ADpois95_count_nochip
chr7:147329138:A:ACC	NA	0.8217	0.167	8.6546e-07	NA	snv_ADpois95_count_nochip
chr7:148561582:A:G	0.0003711	0.1858	0.04	3.4059e-06	0.0599647	snv_ADpois95_count_nochip
chr7:148884438:T:TCC	0.001215	0.1504	0.03426	1.1308e-05	NA	snv_ADpois95_count_nochip
chr7:154486445:A:G	0.001215	0.344	0.07249	2.0865e-06	NA	snv_ADpois95_count_nochip
chr7:155106428:C:T	NA	0.3544	0.0857	3.5358e-05	NA	snv_ADpois95_count_nochip
chr7:156108992:G:A	NA	0.6362	0.1492	1.9996e-05	NA	snv_ADpois95_count_nochip
chr7:157317953:A:G	0.06028	0.01427	0.003227	9.8307e-06	0.760408	snv_ADpois95_count_nochip
chr7:157611475:G:A	0.0002131	0.2398	0.05553	1.5729e-05	0.0201611	snv_ADpois95_count_nochip
chr8:190062:G:A	NA	0.3076	0.07321	2.6457e-05	NA	snv_ADpois95_count_nochip
chr8:1046070:C:T	0.0002772	0.3461	0.08237	2.6457e-05	NA	snv_ADpois95_count_nochip
chr8:2130731:G:A	NA	0.3982	0.09356	2.0812e-05	NA	snv_ADpois95_count_nochip
chr8:2609109:C:T	0.01266	-0.02594	0.006348	4.362e-05	0.666377	snv_ADpois95_count_nochip
chr8:3835682:G:A	0.001417	0.2013	0.04704	1.8644e-05	NA	snv_ADpois95_count_nochip
chr8:5461873:C:G	0.0003049	0.3341	0.0786	2.1232e-05	NA	snv_ADpois95_count_nochip
chr8:8352282:A:T	0.001168	0.3116	0.07027	9.2582e-06	NA	snv_ADpois95_count_nochip
chr8:8871316:G:A	NA	0.7889	0.165	1.7428e-06	NA	snv_ADpois95_count_nochip
chr8:11906923:T:C	0.0009419	0.1358	0.03117	1.3138e-05	NA	snv_ADpois95_count_nochip
chr8:13562513:G:A	0.001431	0.08512	0.01969	1.5264e-05	0.469541	snv_ADpois95_count_nochip
chr8:14308610:C:T	0.001869	0.2345	0.05558	2.4423e-05	NA	snv_ADpois95_count_nochip
chr8:15190407:A:C	0.0001739	0.2981	0.07243	3.8687e-05	NA	snv_ADpois95_count_nochip
chr8:16278080:T:A	NA	0.4248	0.1039	4.362e-05	NA	snv_ADpois95_count_nochip
chr8:18398698:TG:T	0.001022	0.1842	0.04287	1.7383e-05	NA	snv_ADpois95_count_nochip
chr8:19791010:C:CA	0.01022	-0.0471	0.01161	4.9477e-05	NA	snv_ADpois95_count_nochip
chr8:20086282:A:G	0.0009768	0.3182	0.07721	3.7544e-05	NA	snv_ADpois95_count_nochip
chr8:21445473:C:CT	NA	0.4904	0.1079	5.4494e-06	NA	snv_ADpois95_count_nochip
chr8:22593865:C:A	0.005457	-0.1077	0.02347	4.4172e-06	0.801717	snv_ADpois95_count_nochip
chr8:23074118:CA:C	NA	0.5689	0.1248	5.1321e-06	NA	snv_ADpois95_count_nochip
chr8:23551821:T:G	0.002255	-0.1549	0.03768	3.9076e-05	NA	snv_ADpois95_count_nochip
chr8:24702178:A:G	0.0002473	0.2648	0.06035	1.1422e-05	NA	snv_ADpois95_count_nochip
chr8:26068656:C:CT	0.0006644	0.1881	0.0455	3.5358e-05	NA	snv_ADpois95_count_nochip
chr8:26675468:T:G	0.002929	0.1482	0.03302	7.2103e-06	NA	snv_ADpois95_count_nochip
chr8:27677842:G:A	0.006127	0.1458	0.03245	6.9972e-06	NA	snv_ADpois95_count_nochip
chr8:28479981:C:T	0.004226	0.1515	0.03713	4.4948e-05	NA	snv_ADpois95_count_nochip
chr8:29128165:A:G	NA	0.4077	0.09219	9.7329e-06	NA	snv_ADpois95_count_nochip
chr8:30394438:GC:G	0.635	0.009259	0.001814	3.3138e-07	NA	snv_ADpois95_count_nochip
chr8:33482272:A:G	0.004217	0.1174	0.02747	1.902e-05	NA	snv_ADpois95_count_nochip
chr8:34804565:AT:A	0.002712	0.1434	0.03361	1.9797e-05	NA	snv_ADpois95_count_nochip
chr8:37935109:C:T	NA	0.4119	0.09315	9.8307e-06	NA	snv_ADpois95_count_nochip
chr8:40783749:G:T	0.000146	0.3269	0.07655	1.9405e-05	NA	snv_ADpois95_count_nochip
chr8:43034014:C:CGGGAGA	0.1067	0.01621	0.003895	3.1674e-05	NA	snv_ADpois95_count_nochip
chr8:43714713:G:A	0.001849	-0.1209	0.02773	1.3007e-05	NA	snv_ADpois95_count_nochip
chr8:48866982:G:A	NA	0.4441	0.1008	1.0544e-05	NA	snv_ADpois95_count_nochip
chr8:50510387:G:C	NA	0.6357	0.1445	1.0974e-05	NA	snv_ADpois95_count_nochip
chr8:54916044:AT:A	NA	0.6095	0.1466	3.2314e-05	NA	snv_ADpois95_count_nochip
chr8:55935325:C:T	0.000311	-0.2164	0.05187	3.013e-05	NA	snv_ADpois95_count_nochip
chr8:56189167:T:A	0.0005971	0.1651	0.03851	1.8275e-05	NA	snv_ADpois95_count_nochip
chr8:58384385:T:A	0.0007025	0.2492	0.06065	3.9469e-05	NA	snv_ADpois95_count_nochip
chr8:58757624:C:T	0.009153	0.07492	0.01821	3.9076e-05	0.794454	snv_ADpois95_count_nochip
chr8:59622152:C:T	0.001433	0.2589	0.0634	4.4058e-05	NA	snv_ADpois95_count_nochip
chr8:61439140:C:G	0.005338	-0.04002	0.009838	4.749e-05	0.0465141	snv_ADpois95_count_nochip
chr8:72598401:C:T	0.00133	0.1357	0.03262	3.1993e-05	NA	snv_ADpois95_count_nochip
chr8:73214011:A:T	0.001411	-0.08252	0.0202	4.4058e-05	0.745873	snv_ADpois95_count_nochip
chr8:74470522:C:T	0.0005893	0.2697	0.06612	4.54e-05	NA	snv_ADpois95_count_nochip
chr8:74801472:G:C	0.01323	-0.02677	0.006016	8.6323e-06	0.334874	snv_ADpois95_count_nochip
chr8:75332882:T:C	0.007215	-0.03967	0.008697	5.081e-06	0.570866	snv_ADpois95_count_nochip
chr8:75766686:T:G	0.0005929	0.2006	0.04838	3.3633e-05	NA	snv_ADpois95_count_nochip
chr8:77197491:C:T	0.001136	0.1688	0.04074	3.4313e-05	NA	snv_ADpois95_count_nochip
chr8:77443709:C:A	0.001105	0.173	0.04131	2.8093e-05	NA	snv_ADpois95_count_nochip
chr8:81067957:G:A	0.0006035	0.3661	0.06526	2.0354e-08	NA	snv_ADpois95_count_nochip
chr8:82318724:C:CTTTTT	0.008264	0.08016	0.01973	4.8401e-05	NA	snv_ADpois95_count_nochip
chr8:82765037:G:A	0.007547	0.03507	0.00864	4.923e-05	0.337902	snv_ADpois95_count_nochip
chr8:84492999:C:G	0.01053	0.0294	0.006891	1.9797e-05	0.709567	snv_ADpois95_count_nochip
chr8:87021964:A:T	0.000404	0.1917	0.0457	2.7262e-05	0.344039	snv_ADpois95_count_nochip
chr8:87984474:C:T	0.001614	0.269	0.05976	6.7904e-06	NA	snv_ADpois95_count_nochip
chr8:88774247:C:G	0.003075	0.07146	0.01501	1.9261e-06	0.646101	snv_ADpois95_count_nochip
chr8:92812681:G:A	0.0008626	0.199	0.04682	2.1445e-05	NA	snv_ADpois95_count_nochip
chr8:93624325:TG:T	0.0008652	0.122	0.02696	6.0225e-06	0.66691	snv_ADpois95_count_nochip
chr8:94769698:GA:G	NA	0.5709	0.1169	1.0466e-06	NA	snv_ADpois95_count_nochip
chr8:96600997:T:C	NA	0.6926	0.1482	2.961e-06	NA	snv_ADpois95_count_nochip
chr8:97871875:G:A	0.00554	-0.09508	0.02321	4.1909e-05	0.78537	snv_ADpois95_count_nochip
chr8:99959460:T:C	0.009496	0.3081	0.07534	4.3186e-05	NA	snv_ADpois95_count_nochip
chr8:102870571:C:T	0.002773	-0.06098	0.01433	2.0812e-05	0.516386	snv_ADpois95_count_nochip
chr8:104024274:T:C	NA	0.5619	0.1359	3.5358e-05	NA	snv_ADpois95_count_nochip
chr8:105360364:T:C	0.0001956	0.3153	0.0696	5.9033e-06	NA	snv_ADpois95_count_nochip
chr8:106795277:T:G	0.001508	0.3121	0.06166	4.1707e-07	NA	snv_ADpois95_count_nochip
chr8:109389208:T:C	NA	0.5717	0.1296	1.0232e-05	NA	snv_ADpois95_count_nochip
chr8:111555226:TTC:T	0.08269	0.01859	0.004362	2.0197e-05	NA	snv_ADpois95_count_nochip
chr8:113634811:T:A	0.001391	0.2922	0.06478	6.4592e-06	NA	snv_ADpois95_count_nochip
chr8:115521476:A:G	0.008473	0.347	0.07609	5.081e-06	NA	snv_ADpois95_count_nochip
chr8:120391492:C:A	0.0006145	0.1369	0.03257	2.6457e-05	0.127581	snv_ADpois95_count_nochip
chr8:120964003:G:A	0.3206	-0.006991	0.001489	2.6525e-06	0.878798	snv_ADpois95_count_nochip
chr8:124029347:A:G	0.0003413	0.2244	0.0519	1.5418e-05	NA	snv_ADpois95_count_nochip
chr8:128652427:G:T	0.000167	0.301	0.07267	3.4313e-05	NA	snv_ADpois95_count_nochip
chr8:129496124:T:C	0.4223	-0.007859	0.001925	4.4501e-05	NA	snv_ADpois95_count_nochip
chr8:131359088:G:A	0.000336	0.3163	0.07483	2.3701e-05	NA	snv_ADpois95_count_nochip
chr8:132454377:T:C	0.002325	0.1497	0.03682	4.8159e-05	NA	snv_ADpois95_count_nochip
chr8:133468366:T:C	0.0007631	0.1114	0.02665	2.9239e-05	0.220689	snv_ADpois95_count_nochip
chr8:133855092:A:T	0.0002012	0.2847	0.06688	2.0812e-05	NA	snv_ADpois95_count_nochip
chr8:134126957:G:C	0.001259	0.1923	0.0453	2.1879e-05	NA	snv_ADpois95_count_nochip
chr8:134983327:AC:A	0.1376	0.01492	0.003458	1.5887e-05	NA	snv_ADpois95_count_nochip
chr8:136698356:G:A	NA	0.6699	0.1501	8.0487e-06	NA	snv_ADpois95_count_nochip
chr8:138434699:T:G	0.000687	0.1394	0.03408	4.3186e-05	NA	snv_ADpois95_count_nochip
chr8:138652325:T:C	0.001829	0.07368	0.01716	1.7734e-05	0.739042	snv_ADpois95_count_nochip
chr8:141811762:A:G	0.0001775	0.3722	0.07154	1.9701e-07	NA	snv_ADpois95_count_nochip
chr8:142100162:C:T	0.001784	0.2393	0.05682	2.5419e-05	NA	snv_ADpois95_count_nochip
chr8:142821486:C:T	0.001949	0.07386	0.01667	9.3513e-06	0.1186	snv_ADpois95_count_nochip
chr8:144129447:CTTT:C	0.009401	-0.08125	0.01855	1.1888e-05	NA	snv_ADpois95_count_nochip
chr9:106006:G:T	0.01952	0.03574	0.00854	2.866e-05	NA	snv_ADpois95_count_nochip
chr9:1057797:A:G	0.1723	-0.008651	0.001916	6.2683e-06	0.501727	snv_ADpois95_count_nochip
chr9:2373008:A:C	NA	0.5822	0.1409	3.6072e-05	NA	snv_ADpois95_count_nochip
chr9:2678863:TC:T	0.005623	-0.09955	0.0239	3.1047e-05	NA	snv_ADpois95_count_nochip
chr9:3752288:GAA:G	0.5285	-0.01133	0.002511	6.4592e-06	NA	snv_ADpois95_count_nochip
chr9:5073770:G:T	NA	0.5863	0.09519	7.2852e-10	NA	snv_ADpois95_count_nochip
chr9:5538811:A:T	0.00309	0.1766	0.04311	4.1909e-05	NA	snv_ADpois95_count_nochip
chr9:8707015:C:T	0.01166	0.06777	0.01613	2.6457e-05	0.466266	snv_ADpois95_count_nochip
chr9:10604774:A:G	NA	0.3816	0.08594	8.9846e-06	NA	snv_ADpois95_count_nochip
chr9:11011882:AG:A	0.00943	-0.08196	0.01855	9.9295e-06	NA	snv_ADpois95_count_nochip
chr9:11822176:G:C	0.00121	0.3501	0.06895	3.8118e-07	NA	snv_ADpois95_count_nochip
chr9:12356348:T:TG	0.0108	0.3011	0.07032	1.8644e-05	NA	snv_ADpois95_count_nochip
chr9:13792641:A:G	0.000594	0.2778	0.06578	2.3939e-05	NA	snv_ADpois95_count_nochip
chr9:20004305:T:G	0.0008156	-0.2473	0.05618	1.0757e-05	NA	snv_ADpois95_count_nochip
chr9:20593471:G:C	0.00297	-0.1297	0.03173	4.362e-05	0.357007	snv_ADpois95_count_nochip
chr9:21415409:A:G	0.02744	-0.01818	0.004229	1.721e-05	0.88135	snv_ADpois95_count_nochip
chr9:21938684:T:C	0.0003792	0.2067	0.04941	2.866e-05	NA	snv_ADpois95_count_nochip
chr9:26433045:A:G	0.01869	0.2385	0.05404	1.0232e-05	NA	snv_ADpois95_count_nochip
chr9:26671224:G:A	NA	0.5245	0.1268	3.5006e-05	NA	snv_ADpois95_count_nochip
chr9:31670336:G:A	0.002854	0.1963	0.04597	1.96e-05	NA	snv_ADpois95_count_nochip
chr9:32882165:G:A	0.001773	0.2564	0.05708	7.0675e-06	NA	snv_ADpois95_count_nochip
chr9:33312820:G:A	NA	0.392	0.09406	3.0738e-05	NA	snv_ADpois95_count_nochip
chr9:35590564:TAC:T	NA	0.5826	0.1269	4.4172e-06	NA	snv_ADpois95_count_nochip
chr9:36182719:G:A	0.0005375	0.2824	0.06921	4.4948e-05	NA	snv_ADpois95_count_nochip
chr9:36868520:A:G	0.001293	-0.29	0.07084	4.2331e-05	NA	snv_ADpois95_count_nochip
chr9:38090366:C:T	0.003112	-0.05345	0.01291	3.4657e-05	0.900595	snv_ADpois95_count_nochip
chr9:42180925:G:C	0.005415	-0.07069	0.01737	4.73e-05	NA	snv_ADpois95_count_nochip
chr9:61990217:C:T	NA	0.5275	0.1208	1.2623e-05	NA	snv_ADpois95_count_nochip
chr9:65515729:A:AC	0.01136	0.09741	0.02354	3.5006e-05	NA	snv_ADpois95_count_nochip
chr9:69333048:G:C	NA	0.3766	0.0892	2.418e-05	NA	snv_ADpois95_count_nochip
chr9:69785501:A:G	0.00756	0.09053	0.01992	5.5042e-06	0.794216	snv_ADpois95_count_nochip
chr9:73283793:GATAA:G	0.006787	0.05766	0.01421	4.9825e-05	NA	snv_ADpois95_count_nochip
chr9:77811740:C:T	0.007912	-0.03563	0.008097	1.0757e-05	0.394356	snv_ADpois95_count_nochip
chr9:78743535:T:A	0.0007568	0.1215	0.02897	2.7536e-05	0.192627	snv_ADpois95_count_nochip
chr9:79736352:C:T	0.002255	0.2161	0.0477	5.9033e-06	NA	snv_ADpois95_count_nochip
chr9:84410653:C:T	0.001327	-0.2789	0.06589	2.3232e-05	NA	snv_ADpois95_count_nochip
chr9:87129015:C:G	0.005071	0.09914	0.02428	4.4501e-05	0.601758	snv_ADpois95_count_nochip
chr9:89172552:GACAC:G	NA	0.5359	0.1164	4.16e-06	NA	snv_ADpois95_count_nochip
chr9:89879772:G:A	0.01406	0.04442	0.01011	1.1084e-05	NA	snv_ADpois95_count_nochip
chr9:90961973:G:A	0.08403	-0.01125	0.002669	2.4668e-05	0.761017	snv_ADpois95_count_nochip
chr9:92763723:G:A	0.0004662	0.1546	0.03608	1.8458e-05	0.875991	snv_ADpois95_count_nochip
chr9:93339534:C:G	NA	0.7579	0.1536	7.9892e-07	NA	snv_ADpois95_count_nochip
chr9:93791243:C:CTT	0.0002638	0.3209	0.07282	1.0439e-05	NA	snv_ADpois95_count_nochip
chr9:95747595:A:G	0.001476	0.3004	0.06664	6.5241e-06	NA	snv_ADpois95_count_nochip
chr9:96148264:G:A	0.01929	0.222	0.05291	2.7262e-05	NA	snv_ADpois95_count_nochip
chr9:96644620:G:A	0.03122	-0.01651	0.004036	4.2756e-05	0.708433	snv_ADpois95_count_nochip
chr9:96968281:T:G	0.03694	-0.01562	0.003727	2.7813e-05	0.509411	snv_ADpois95_count_nochip
chr9:98183089:G:C	NA	0.398	0.09202	1.5264e-05	NA	snv_ADpois95_count_nochip
chr9:98584266:C:A	0.1144	0.009361	0.00219	1.902e-05	0.721805	snv_ADpois95_count_nochip
chr9:103686496:C:A	0.0005705	0.2748	0.06727	4.4058e-05	NA	snv_ADpois95_count_nochip
chr9:104734712:A:T	0.0004611	-0.1557	0.0378	3.8302e-05	0.88232	snv_ADpois95_count_nochip
chr9:105275216:A:T	0.003943	-0.1253	0.02775	6.395e-06	0.151374	snv_ADpois95_count_nochip
chr9:106125610:T:C	0.0004325	0.1627	0.03962	3.9865e-05	0.689492	snv_ADpois95_count_nochip
chr9:108094130:G:A	0.001624	0.2502	0.05949	2.5933e-05	NA	snv_ADpois95_count_nochip
chr9:109363894:T:G	0.0002039	0.2695	0.06629	4.7871e-05	NA	snv_ADpois95_count_nochip
chr9:112246945:T:A	0.001215	0.3146	0.07217	1.3138e-05	NA	snv_ADpois95_count_nochip
chr9:113324389:C:CT	0.1962	-0.01375	0.003367	4.4501e-05	NA	snv_ADpois95_count_nochip
chr9:114335024:G:T	0.00323	0.05472	0.01267	1.5573e-05	0.293758	snv_ADpois95_count_nochip
chr9:116192999:G:A	0.003134	0.1414	0.03188	9.1661e-06	NA	snv_ADpois95_count_nochip
chr9:116404388:G:A	0.001338	0.2653	0.0651	4.5902e-05	NA	snv_ADpois95_count_nochip
chr9:118890876:G:A	0.001233	-0.1509	0.0338	7.9686e-06	NA	snv_ADpois95_count_nochip
chr9:121325087:T:C	0.002527	0.1452	0.03418	2.1445e-05	0.93217	snv_ADpois95_count_nochip
chr9:122012676:A:G	NA	0.4198	0.09135	4.3298e-06	NA	snv_ADpois95_count_nochip
chr9:122633280:C:G	0.09636	0.009725	0.002381	4.4058e-05	0.388213	snv_ADpois95_count_nochip
chr9:123231151:AT:A	0.0004597	0.2325	0.05497	2.3465e-05	NA	snv_ADpois95_count_nochip
chr9:127203522:G:C	0.02103	0.05014	0.01213	3.5713e-05	0.45321	snv_ADpois95_count_nochip
chr9:128623276:T:G	0.001869	0.2257	0.05555	4.8643e-05	NA	snv_ADpois95_count_nochip
chr9:130483269:G:T	0.1379	0.008667	0.002008	1.5729e-05	0.00156011	snv_ADpois95_count_nochip
chr9:130870274:T:C	0.009696	0.3218	0.07423	1.452e-05	NA	snv_ADpois95_count_nochip
chr9:131486096:C:T	0.006109	-0.1065	0.02286	3.144e-06	NA	snv_ADpois95_count_nochip
chr9:131848393:T:C	0.0002621	0.249	0.0581	1.8093e-05	NA	snv_ADpois95_count_nochip
chr9:133932801:G:A	0.008335	0.0391	0.008043	1.1683e-06	0.0294224	snv_ADpois95_count_nochip
chr9:134843312:A:G	0.0006124	0.1638	0.03888	2.5166e-05	NA	snv_ADpois95_count_nochip
chr9:135240535:G:A	0.001348	0.3079	0.06531	2.4242e-06	NA	snv_ADpois95_count_nochip
chr9:136098847:C:CG	0.0005658	0.2957	0.06752	1.1888e-05	NA	snv_ADpois95_count_nochip
chr9:137031950:T:C	0.6495	-0.005914	0.001453	4.6876e-05	0.66153	snv_ADpois95_count_nochip
chr10:1227235:C:T	NA	0.48	0.1102	1.327e-05	NA	snv_ADpois95_count_nochip
chr10:1777979:T:A	0.005254	-0.1087	0.02465	1.0335e-05	NA	snv_ADpois95_count_nochip
chr10:3900880:G:A	0.001242	0.2849	0.06802	2.8093e-05	NA	snv_ADpois95_count_nochip
chr10:5628204:C:A	0.002437	0.1011	0.02371	2.0197e-05	NA	snv_ADpois95_count_nochip
chr10:6206665:C:T	0.0009639	0.182	0.03845	2.2156e-06	NA	snv_ADpois95_count_nochip
chr10:7632720:C:T	0.003802	-0.04935	0.01216	4.923e-05	0.282239	snv_ADpois95_count_nochip
chr10:8099432:A:G	0.0004762	0.3065	0.07347	3.013e-05	NA	snv_ADpois95_count_nochip
chr10:12077881:C:G	0.0004573	0.3298	0.07502	1.0974e-05	NA	snv_ADpois95_count_nochip
chr10:12304904:CAA:C	0.00615	0.1003	0.02282	1.1084e-05	NA	snv_ADpois95_count_nochip
chr10:14186957:C:CAA	0.002814	0.09271	0.02187	2.2545e-05	NA	snv_ADpois95_count_nochip
chr10:14559067:C:T	0.000342	0.2141	0.05024	2.0197e-05	NA	snv_ADpois95_count_nochip
chr10:16429332:CT:C	0.325	-0.01472	0.003167	3.3385e-06	NA	snv_ADpois95_count_nochip
chr10:16823085:G:A	0.001804	0.1719	0.04205	4.362e-05	NA	snv_ADpois95_count_nochip
chr10:17593321:C:CT	0.3712	-0.01029	0.002465	2.983e-05	NA	snv_ADpois95_count_nochip
chr10:18085320:T:C	0.4794	0.005823	0.001394	2.9533e-05	0.705323	snv_ADpois95_count_nochip
chr10:20342819:T:G	0.06441	-0.01188	0.002872	3.5358e-05	0.786392	snv_ADpois95_count_nochip
chr10:22690205:G:C	0.0005612	0.2672	0.05791	3.9571e-06	NA	snv_ADpois95_count_nochip
chr10:23206043:AC:A	0.007875	0.2535	0.0593	1.902e-05	0.24244	snv_ADpois95_count_nochip
chr10:23511944:T:G	0.01126	0.2088	0.0502	3.1993e-05	0.830025	snv_ADpois95_count_nochip
chr10:24753768:C:T	NA	0.7709	0.1679	4.4172e-06	NA	snv_ADpois95_count_nochip
chr10:25673546:A:G	0.001242	0.2932	0.0678	1.5264e-05	NA	snv_ADpois95_count_nochip
chr10:26410698:A:C	0.02439	0.1952	0.04754	4.0671e-05	NA	snv_ADpois95_count_nochip
chr10:26857991:T:G	0.005922	0.09628	0.02252	1.902e-05	0.115787	snv_ADpois95_count_nochip
chr10:27795763:T:C	0.007438	-0.03512	0.008245	2.0605e-05	0.6558	snv_ADpois95_count_nochip
chr10:32069570:G:GT	0.736	-0.01102	0.002649	3.1359e-05	NA	snv_ADpois95_count_nochip
chr10:33957046:C:T	0.001497	0.2661	0.06203	1.7913e-05	NA	snv_ADpois95_count_nochip
chr10:34264806:G:C	0.0005752	0.2822	0.06686	2.4423e-05	NA	snv_ADpois95_count_nochip
chr10:35467311:G:A	0.0007166	0.2446	0.06003	4.6086e-05	NA	snv_ADpois95_count_nochip
chr10:35904761:G:T	0.0008684	0.1975	0.04535	1.327e-05	NA	snv_ADpois95_count_nochip
chr10:36782319:C:CAAA	0.001529	0.3384	0.06127	3.3558e-08	NA	snv_ADpois95_count_nochip
chr10:37801375:C:A	NA	0.6843	0.1581	1.5112e-05	NA	snv_ADpois95_count_nochip
chr10:43600264:A:G	0.000628	0.148	0.03239	4.8818e-06	0.683861	snv_ADpois95_count_nochip
chr10:49149069:G:C	0.003725	0.1209	0.02922	3.4657e-05	NA	snv_ADpois95_count_nochip
chr10:58638857:TTCTTTTTTCTCTTC:T	0.9977	-0.112	0.02502	7.58e-06	NA	snv_ADpois95_count_nochip
chr10:62372687:G:T	NA	0.4483	0.1065	2.5419e-05	NA	snv_ADpois95_count_nochip
chr10:65185134:TTTG:T	0.2269	-0.01134	0.002793	4.9329e-05	NA	snv_ADpois95_count_nochip
chr10:65603981:G:A	0.0004989	0.2613	0.06159	2.2099e-05	NA	snv_ADpois95_count_nochip
chr10:66401658:C:CTT	0.04541	-0.02279	0.005597	4.6642e-05	NA	snv_ADpois95_count_nochip
chr10:67199100:C:T	NA	0.5466	0.1243	1.0974e-05	NA	snv_ADpois95_count_nochip
chr10:68937398:T:TA	NA	0.5167	0.1242	3.1993e-05	NA	snv_ADpois95_count_nochip
chr10:69311056:C:CAAA	0.007055	-0.06271	0.01438	1.2878e-05	NA	snv_ADpois95_count_nochip
chr10:71143210:C:T	0.0002309	0.2466	0.06013	4.108e-05	NA	snv_ADpois95_count_nochip
chr10:76763863:CG:C	NA	0.4549	0.1063	1.8644e-05	NA	snv_ADpois95_count_nochip
chr10:77672750:C:A	0.001785	0.2223	0.05411	3.9865e-05	0.47407	snv_ADpois95_count_nochip
chr10:83666137:G:A	0.002564	-0.07236	0.01633	9.3513e-06	0.181228	snv_ADpois95_count_nochip
chr10:85130408:A:G	NA	0.684	0.1481	3.8787e-06	NA	snv_ADpois95_count_nochip
chr10:86200001:G:A	0.00258	0.06994	0.01623	1.6536e-05	0.0109436	snv_ADpois95_count_nochip
chr10:87008122:C:CTTT	0.00319	0.09784	0.02091	2.8734e-06	NA	snv_ADpois95_count_nochip
chr10:92560777:C:A	NA	0.3802	0.08302	4.6437e-06	NA	snv_ADpois95_count_nochip
chr10:93347274:C:T	0.0006635	0.1897	0.04633	4.2331e-05	NA	snv_ADpois95_count_nochip
chr10:94681769:G:T	0.0003896	-0.1954	0.04673	2.8948e-05	NA	snv_ADpois95_count_nochip
chr10:95428834:C:T	0.001464	0.2505	0.06086	3.8687e-05	NA	snv_ADpois95_count_nochip
chr10:97624059:G:C	0.009596	0.3092	0.07276	2.1445e-05	NA	snv_ADpois95_count_nochip
chr10:97979434:A:G	0.005628	-0.03939	0.009476	3.2314e-05	0.799235	snv_ADpois95_count_nochip
chr10:98760284:G:A	0.0005446	0.1595	0.0345	3.7641e-06	0.731762	snv_ADpois95_count_nochip
chr10:99514668:T:C	0.2723	0.007234	0.001553	3.2076e-06	0.299692	snv_ADpois95_count_nochip
chr10:100295884:A:G	0.1213	-0.008593	0.002117	4.9132e-05	0.0649589	snv_ADpois95_count_nochip
chr10:101022068:C:A	0.00164	0.1902	0.04398	1.5264e-05	NA	snv_ADpois95_count_nochip
chr10:101570592:G:C	0.001627	0.1223	0.0296	3.6072e-05	NA	snv_ADpois95_count_nochip
chr10:103268639:C:CA	NA	0.5851	0.1402	3.013e-05	NA	snv_ADpois95_count_nochip
chr10:107167179:A:G	0.001385	0.3026	0.07323	3.6072e-05	NA	snv_ADpois95_count_nochip
chr10:107815836:T:C	0.0004903	-0.3068	0.07252	2.3232e-05	NA	snv_ADpois95_count_nochip
chr10:108362796:C:A	0.001985	-0.2252	0.05405	3.1047e-05	NA	snv_ADpois95_count_nochip
chr10:109595583:A:G	0.005332	-0.07042	0.01593	9.9295e-06	NA	snv_ADpois95_count_nochip
chr10:110389087:G:C	0.001019	-0.3067	0.07519	4.4948e-05	NA	snv_ADpois95_count_nochip
chr10:111072360:C:A	0.001306	0.2982	0.06653	7.4299e-06	NA	snv_ADpois95_count_nochip
chr10:111731306:G:A	0.004183	0.1624	0.03726	1.3007e-05	NA	snv_ADpois95_count_nochip
chr10:112727496:T:C	0.0006758	0.2186	0.05139	2.1021e-05	NA	snv_ADpois95_count_nochip
chr10:116018765:C:A	0.000429	0.3616	0.07758	3.144e-06	NA	snv_ADpois95_count_nochip
chr10:117612216:C:CATCTATCT	0.0147	0.03944	0.009681	4.6132e-05	NA	snv_ADpois95_count_nochip
chr10:118738892:T:TAAAAAAAAAAAAAAAAA	NA	-0.4254	0.1037	4.0671e-05	NA	snv_ADpois95_count_nochip
chr10:120513261:A:T	NA	0.4802	0.1109	1.4962e-05	NA	snv_ADpois95_count_nochip
chr10:121983590:ATTT:A	NA	0.5933	0.1343	1.0029e-05	NA	snv_ADpois95_count_nochip
chr10:122747835:G:T	NA	0.3935	0.09638	4.4501e-05	NA	snv_ADpois95_count_nochip
chr10:123792860:C:T	0.00032	0.22	0.0516	2.0197e-05	NA	snv_ADpois95_count_nochip
chr10:124110459:GTGGATGGATGGA:G	0.0004153	0.2473	0.05835	2.2545e-05	NA	snv_ADpois95_count_nochip
chr10:128057366:C:T	0.005711	0.03961	0.009432	2.6723e-05	0.198692	snv_ADpois95_count_nochip
chr10:128262084:G:A	0.09685	0.009638	0.002334	3.6434e-05	0.0787876	snv_ADpois95_count_nochip
chr10:131635754:AG:A	0.01848	0.03595	0.008688	3.5006e-05	NA	snv_ADpois95_count_nochip
chr10:131858066:G:A	0.5028	-0.01063	0.002472	1.687e-05	NA	snv_ADpois95_count_nochip
chr10:132796020:T:C	0.00105	0.1546	0.03637	2.1232e-05	NA	snv_ADpois95_count_nochip
chr10:133330350:CAA:C	0.2643	0.01307	0.003219	4.8985e-05	NA	snv_ADpois95_count_nochip
chr11:1179941:G:A	0.2748	0.01157	0.002739	2.3939e-05	NA	snv_ADpois95_count_nochip
chr11:2761262:GGCCTGTCGGTGCCTGTTGGT:G	0.1553	0.007808	0.00191	4.362e-05	0.536119	snv_ADpois95_count_nochip
chr11:3092876:C:T	0.001927	0.176	0.03902	6.4592e-06	NA	snv_ADpois95_count_nochip
chr11:4226093:C:T	0.00137	0.2967	0.06378	3.3052e-06	NA	snv_ADpois95_count_nochip
chr11:4674762:TAAA:T	0.0008359	0.1814	0.04087	9.0749e-06	NA	snv_ADpois95_count_nochip
chr11:6654593:T:C	NA	0.6138	0.132	3.3052e-06	NA	snv_ADpois95_count_nochip
chr11:7679142:A:G	0.1211	-0.009011	0.002171	3.3298e-05	0.471611	snv_ADpois95_count_nochip
chr11:8131107:T:C	0.0006443	0.294	0.06969	2.4668e-05	NA	snv_ADpois95_count_nochip
chr11:11581070:G:A	0.07812	0.01108	0.002575	1.7039e-05	0.594699	snv_ADpois95_count_nochip
chr11:12245306:G:A	0.004129	0.1171	0.02786	2.6457e-05	NA	snv_ADpois95_count_nochip
chr11:12794674:G:A	0.002518	-0.06536	0.01471	8.8952e-06	0.873454	snv_ADpois95_count_nochip
chr11:14060844:T:A	0.005001	0.1401	0.03402	3.7921e-05	NA	snv_ADpois95_count_nochip
chr11:14289244:T:C	0.0005508	0.2526	0.05838	1.5112e-05	NA	snv_ADpois95_count_nochip
chr11:14698421:G:A	0.02007	0.2005	0.04184	1.6413e-06	NA	snv_ADpois95_count_nochip
chr11:16826704:C:T	0.001564	0.09065	0.01849	9.4697e-07	0.854704	snv_ADpois95_count_nochip
chr11:17382415:G:A	NA	0.6843	0.1647	3.2314e-05	NA	snv_ADpois95_count_nochip
chr11:19598882:C:CTG	NA	0.3649	0.08494	1.7383e-05	NA	snv_ADpois95_count_nochip
chr11:21415425:C:T	0.002134	0.2287	0.05181	1.013e-05	NA	snv_ADpois95_count_nochip
chr11:21664306:T:C	0.005635	-0.04173	0.009918	2.5933e-05	0.694127	snv_ADpois95_count_nochip
chr11:23446442:G:T	0.02128	0.2012	0.04651	1.5264e-05	NA	snv_ADpois95_count_nochip
chr11:26274046:A:AG	0.01014	0.07637	0.01782	1.8275e-05	NA	snv_ADpois95_count_nochip
chr11:29683101:C:T	NA	0.6349	0.138	4.244e-06	NA	snv_ADpois95_count_nochip
chr11:31593227:CTGTTGT:C	0.006865	0.08967	0.02158	3.2314e-05	NA	snv_ADpois95_count_nochip
chr11:32688965:A:G	0.002648	0.1789	0.04385	4.54e-05	0.561805	snv_ADpois95_count_nochip
chr11:34727818:G:A	0.0009403	0.1984	0.04357	5.2884e-06	NA	snv_ADpois95_count_nochip
chr11:36282807:T:C	0.002083	0.07539	0.01598	2.4001e-06	0.824812	snv_ADpois95_count_nochip
chr11:36861380:G:T	0.002569	0.2197	0.04714	3.144e-06	NA	snv_ADpois95_count_nochip
chr11:40322638:C:T	0.01102	-0.02846	0.00667	1.9797e-05	0.704195	snv_ADpois95_count_nochip
chr11:41039568:G:A	0.0324	0.01716	0.003911	1.1536e-05	0.41045	snv_ADpois95_count_nochip
chr11:41345215:T:C	0.004496	0.1126	0.02587	1.3403e-05	0.594461	snv_ADpois95_count_nochip
chr11:44550289:G:C	NA	0.6514	0.1342	1.2038e-06	NA	snv_ADpois95_count_nochip
chr11:47142888:T:A	0.00082	0.2821	0.06216	5.6718e-06	NA	snv_ADpois95_count_nochip
chr11:47430476:C:T	NA	0.6363	0.1559	4.4948e-05	NA	snv_ADpois95_count_nochip
chr11:47805042:C:T	0.0008317	0.2619	0.06164	2.1445e-05	NA	snv_ADpois95_count_nochip
chr11:48854572:T:A	0.0008259	0.2851	0.06196	4.2018e-06	NA	snv_ADpois95_count_nochip
chr11:49266595:G:A	0.0008786	0.2584	0.06007	1.7039e-05	NA	snv_ADpois95_count_nochip
chr11:49880445:C:T	0.0006443	0.2896	0.06996	3.5006e-05	NA	snv_ADpois95_count_nochip
chr11:50496121:A:T	0.0009079	0.2553	0.05908	1.5573e-05	NA	snv_ADpois95_count_nochip
chr11:54766013:T:C	0.001646	0.2059	0.05061	4.7347e-05	NA	snv_ADpois95_count_nochip
chr11:55011346:A:G	0.007234	0.09563	0.02107	5.6718e-06	NA	snv_ADpois95_count_nochip
chr11:55898140:C:CA	NA	0.6775	0.1577	1.7383e-05	NA	snv_ADpois95_count_nochip
chr11:56328471:C:G	0.000984	0.235	0.0567	3.4313e-05	NA	snv_ADpois95_count_nochip
chr11:57654317:G:C	0.007386	0.0906	0.02087	1.4232e-05	NA	snv_ADpois95_count_nochip
chr11:61940179:C:T	NA	0.3729	0.09161	4.6876e-05	NA	snv_ADpois95_count_nochip
chr11:62482412:C:CAA	0.05415	-0.02311	0.005273	1.1769e-05	NA	snv_ADpois95_count_nochip
chr11:65374171:G:GATGGCCTCCAGCCATCTGCAGCAC	0.01181	0.02907	0.007106	4.3186e-05	0.471894	snv_ADpois95_count_nochip
chr11:65708926:A:T	0.002378	0.2114	0.04936	1.8458e-05	NA	snv_ADpois95_count_nochip
chr11:67258591:G:A	NA	0.38	0.08384	5.8446e-06	NA	snv_ADpois95_count_nochip
chr11:73381634:G:T	0.0003023	0.2249	0.05289	2.1232e-05	NA	snv_ADpois95_count_nochip
chr11:75891803:A:G	0.004406	0.1173	0.02609	6.9972e-06	0.528031	snv_ADpois95_count_nochip
chr11:78287666:T:TG	0.01622	0.05867	0.01423	3.7544e-05	NA	snv_ADpois95_count_nochip
chr11:78637763:T:TAAAA	0.01097	0.04998	0.01161	1.6702e-05	NA	snv_ADpois95_count_nochip
chr11:80181425:G:A	0.02074	0.05081	0.01214	2.8375e-05	0.787572	snv_ADpois95_count_nochip
chr11:81055408:T:C	0.0007171	0.2237	0.05124	1.2623e-05	NA	snv_ADpois95_count_nochip
chr11:83248296:TACACACACACACAC:T	NA	0.4341	0.1015	1.8831e-05	NA	snv_ADpois95_count_nochip
chr11:83732980:G:A	0.0006239	-0.1572	0.03681	1.9405e-05	NA	snv_ADpois95_count_nochip
chr11:84388318:C:CA	0.002495	-0.09821	0.02388	3.9076e-05	NA	snv_ADpois95_count_nochip
chr11:85802220:C:CTTT	NA	0.7008	0.16	1.1888e-05	NA	snv_ADpois95_count_nochip
chr11:87752814:A:G	0.0007102	0.2195	0.05127	1.8644e-05	NA	snv_ADpois95_count_nochip
chr11:88233050:G:GAA	0.002378	0.2077	0.04946	2.6723e-05	NA	snv_ADpois95_count_nochip
chr11:92694747:C:G	0.004492	0.1106	0.02673	3.5006e-05	NA	snv_ADpois95_count_nochip
chr11:93564444:G:A	NA	0.5287	0.1284	3.8302e-05	NA	snv_ADpois95_count_nochip
chr11:96462762:T:A	0.02335	0.02094	0.004628	6.0831e-06	0.245367	snv_ADpois95_count_nochip
chr11:97098127:C:T	0.00327	0.0673	0.01658	4.9181e-05	NA	snv_ADpois95_count_nochip
chr11:97941696:T:C	0.0002447	0.221	0.05127	1.6208e-05	0.8473	snv_ADpois95_count_nochip
chr11:100353617:G:A	0.004667	-0.04543	0.01091	3.1359e-05	0.668579	snv_ADpois95_count_nochip
chr11:101486083:T:G	0.00107	0.2074	0.04917	2.4668e-05	NA	snv_ADpois95_count_nochip
chr11:104858238:GGAGA:G	0.001051	0.3039	0.07401	4.0266e-05	NA	snv_ADpois95_count_nochip
chr11:108444736:C:G	0.4224	0.006438	0.001398	4.1186e-06	0.069183	snv_ADpois95_count_nochip
chr11:110263725:G:A	0.0005335	0.2335	0.0572	4.4501e-05	NA	snv_ADpois95_count_nochip
chr11:110940739:T:TCTTTC	0.001253	0.3242	0.06785	1.778e-06	NA	snv_ADpois95_count_nochip
chr11:111419757:G:T	0.2969	-0.006568	0.001511	1.3812e-05	0.434743	snv_ADpois95_count_nochip
chr11:112004026:T:TTATA	0.0009089	0.168	0.03918	1.8093e-05	NA	snv_ADpois95_count_nochip
chr11:112698486:C:T	0.02061	-0.0211	0.004973	2.2099e-05	0.993301	snv_ADpois95_count_nochip
chr11:113909969:T:C	0.0001478	0.3199	0.07621	2.6991e-05	NA	snv_ADpois95_count_nochip
chr11:114385393:C:A	0.001116	0.09469	0.02332	4.9132e-05	0.839373	snv_ADpois95_count_nochip
chr11:114725992:T:TATATATATATATATATAA	NA	0.7389	0.1435	2.6329e-07	NA	snv_ADpois95_count_nochip
chr11:116727473:C:T	0.0005468	0.2917	0.06698	1.327e-05	NA	snv_ADpois95_count_nochip
chr11:118033420:C:T	0.001561	0.2682	0.06074	1.0029e-05	NA	snv_ADpois95_count_nochip
chr11:120099726:G:T	0.001675	0.1003	0.0236	2.1445e-05	NA	snv_ADpois95_count_nochip
chr11:123471687:T:A	NA	0.5509	0.1228	7.2103e-06	NA	snv_ADpois95_count_nochip
chr11:124766749:G:A	0.02854	0.02098	0.004358	1.4704e-06	0.986048	snv_ADpois95_count_nochip
chr11:126138955:C:T	0.0001752	0.3103	0.0714	1.3812e-05	NA	snv_ADpois95_count_nochip
chr11:127998324:ATATATATGTG:A	0.00747	0.3281	0.07394	9.0749e-06	NA	snv_ADpois95_count_nochip
chr11:128772200:G:T	0.001391	0.274	0.06447	2.1232e-05	NA	snv_ADpois95_count_nochip
chr11:130685623:A:T	0.005373	-0.06744	0.01624	3.2967e-05	NA	snv_ADpois95_count_nochip
chr12:932857:TA:T	NA	0.5897	0.1012	5.6591e-09	NA	snv_ADpois95_count_nochip
chr12:2117321:A:G	0.003032	-0.05563	0.01356	4.108e-05	0.462458	snv_ADpois95_count_nochip
chr12:2680021:G:A	0.00155	0.2523	0.061	3.5358e-05	NA	snv_ADpois95_count_nochip
chr12:3069884:T:TCACACA	NA	0.6152	0.1358	5.9033e-06	NA	snv_ADpois95_count_nochip
chr12:3611965:C:A	0.0003915	0.2874	0.0689	3.0432e-05	NA	snv_ADpois95_count_nochip
chr12:4254249:A:G	0.001019	0.3187	0.07531	2.3232e-05	NA	snv_ADpois95_count_nochip
chr12:7219101:CATGAG:C	NA	0.4852	0.1047	3.6165e-06	NA	snv_ADpois95_count_nochip
chr12:7765438:C:T	0.0004652	0.1688	0.0379	8.4614e-06	0.874852	snv_ADpois95_count_nochip
chr12:10007226:G:A	0.00181	0.1724	0.04178	3.68e-05	NA	snv_ADpois95_count_nochip
chr12:12065620:G:A	0.002551	0.1131	0.02346	1.4269e-06	NA	snv_ADpois95_count_nochip
chr12:14487215:T:C	0.3562	0.006485	0.001464	9.4452e-06	0.125306	snv_ADpois95_count_nochip
chr12:14830949:G:GT	0.02635	-0.03208	0.007512	1.96e-05	NA	snv_ADpois95_count_nochip
chr12:15122813:G:A	0.01046	0.02961	0.007185	3.7921e-05	0.360595	snv_ADpois95_count_nochip
chr12:15947093:G:A	0.001359	0.2917	0.07038	3.3971e-05	NA	snv_ADpois95_count_nochip
chr12:16978494:A:G	0.0004954	0.2599	0.06081	1.9212e-05	NA	snv_ADpois95_count_nochip
chr12:20129984:C:A	0.001518	0.2551	0.06156	3.4313e-05	NA	snv_ADpois95_count_nochip
chr12:20590218:T:C	0.000959	-0.1082	0.02611	3.4313e-05	0.530413	snv_ADpois95_count_nochip
chr12:24434557:T:A	0.3218	0.006169	0.001477	2.9533e-05	0.877569	snv_ADpois95_count_nochip
chr12:24800350:T:G	0.002665	0.169	0.0346	1.0361e-06	NA	snv_ADpois95_count_nochip
chr12:26433896:A:G	0.0654	0.01132	0.002776	4.5491e-05	0.413251	snv_ADpois95_count_nochip
chr12:28925817:T:C	0.002057	0.06544	0.01602	4.4058e-05	0.894491	snv_ADpois95_count_nochip
chr12:31438884:A:C	0.00103	0.307	0.07416	3.4657e-05	NA	snv_ADpois95_count_nochip
chr12:33157823:G:T	NA	0.4946	0.1071	3.8401e-06	NA	snv_ADpois95_count_nochip
chr12:34448369:TA:T	NA	0.3737	0.09087	3.9076e-05	NA	snv_ADpois95_count_nochip
chr12:37263672:C:T	NA	0.3978	0.09301	1.902e-05	NA	snv_ADpois95_count_nochip
chr12:40639663:T:C	0.004245	0.07658	0.01749	1.1888e-05	NA	snv_ADpois95_count_nochip
chr12:43034652:T:C	0.002877	-0.1826	0.04473	4.4501e-05	NA	snv_ADpois95_count_nochip
chr12:45314824:A:G	0.02384	-0.0476	0.01129	2.4916e-05	0.205975	snv_ADpois95_count_nochip
chr12:48748669:C:A	0.003813	0.1353	0.02901	3.1128e-06	NA	snv_ADpois95_count_nochip
chr12:50720764:G:T	0.0005335	0.2645	0.05901	7.356e-06	NA	snv_ADpois95_count_nochip
chr12:51054615:G:T	0.0006375	0.2275	0.05406	2.5675e-05	NA	snv_ADpois95_count_nochip
chr12:53678651:C:A	0.3039	0.006377	0.001505	2.2545e-05	0.967993	snv_ADpois95_count_nochip
chr12:54228544:GGA:G	0.08672	-0.0114	0.002462	3.6165e-06	0.0313983	snv_ADpois95_count_nochip
chr12:55854834:C:T	NA	0.7017	0.1361	2.5045e-07	NA	snv_ADpois95_count_nochip
chr12:56389674:G:A	0.0003329	0.2114	0.05051	2.8375e-05	NA	snv_ADpois95_count_nochip
chr12:56623268:A:T	0.002135	0.1779	0.03737	1.9455e-06	0.402082	snv_ADpois95_count_nochip
chr12:57228408:C:CA	0.02294	-0.02022	0.004934	4.1492e-05	0.856672	snv_ADpois95_count_nochip
chr12:59621191:A:G	NA	0.3689	0.08874	3.2314e-05	0.843159	snv_ADpois95_count_nochip
chr12:64061135:C:T	0.001294	0.2012	0.04959	4.9527e-05	NA	snv_ADpois95_count_nochip
chr12:66695093:C:A	0.000169	0.3045	0.07125	1.9212e-05	NA	snv_ADpois95_count_nochip
chr12:67603586:G:GA	NA	0.4132	0.09631	1.7734e-05	NA	snv_ADpois95_count_nochip
chr12:68657725:A:AACACACACACAC	0.002329	-0.1001	0.02442	4.1492e-05	NA	snv_ADpois95_count_nochip
chr12:69606737:T:A	NA	0.421	0.1002	2.6723e-05	NA	snv_ADpois95_count_nochip
chr12:70540450:A:G	0.003261	0.05346	0.01291	3.4657e-05	0.937311	snv_ADpois95_count_nochip
chr12:75300988:C:T	0.0007649	-0.1246	0.03026	3.8302e-05	0.709851	snv_ADpois95_count_nochip
chr12:77899865:G:T	NA	0.6844	0.1533	8.0487e-06	NA	snv_ADpois95_count_nochip
chr12:81534877:A:G	0.001289	0.1573	0.03815	3.7544e-05	NA	snv_ADpois95_count_nochip
chr12:82013928:G:T	0.001656	-0.08337	0.01847	6.3313e-06	0.95909	snv_ADpois95_count_nochip
chr12:83644569:C:CGTGTGTGTGT	0.003226	-0.09284	0.02095	9.3513e-06	NA	snv_ADpois95_count_nochip
chr12:85764805:G:T	NA	0.419	0.09928	2.4423e-05	NA	snv_ADpois95_count_nochip
chr12:90463148:A:G	0.001242	0.2762	0.06802	4.9034e-05	NA	snv_ADpois95_count_nochip
chr12:92250869:A:G	0.0007355	0.1156	0.02781	3.2314e-05	0.507428	snv_ADpois95_count_nochip
chr12:92696269:C:A	0.01882	-0.02145	0.005113	2.7262e-05	0.156453	snv_ADpois95_count_nochip
chr12:93530941:T:C	0.002649	0.06286	0.01401	7.2828e-06	0.752767	snv_ADpois95_count_nochip
chr12:94343425:G:A	0.0136	0.239	0.05852	4.4058e-05	NA	snv_ADpois95_count_nochip
chr12:96513315:C:G	0.0002278	0.2738	0.06133	8.0487e-06	NA	snv_ADpois95_count_nochip
chr12:97894903:T:A	0.002548	0.1966	0.04776	3.8687e-05	NA	snv_ADpois95_count_nochip
chr12:98122153:G:A	0.002776	-0.05714	0.01392	4.0266e-05	0.0133933	snv_ADpois95_count_nochip
chr12:99157966:T:C	0.003034	0.1504	0.03235	3.3052e-06	NA	snv_ADpois95_count_nochip
chr12:104179721:A:T	0.0007962	0.1135	0.02626	1.5418e-05	0.633877	snv_ADpois95_count_nochip
chr12:104385613:T:TCACCACCACCACCACCACCATCAACATCACCGTCACCACCCCCATCAC	NA	0.6301	0.1363	3.7641e-06	NA	snv_ADpois95_count_nochip
chr12:106023675:T:C	NA	0.6127	0.1487	3.7544e-05	NA	snv_ADpois95_count_nochip
chr12:107997851:T:C	0.0002384	0.2146	0.05239	4.2331e-05	0.462643	snv_ADpois95_count_nochip
chr12:109766626:C:T	0.005431	-0.04115	0.009896	3.1993e-05	0.412508	snv_ADpois95_count_nochip
chr12:115580420:G:A	0.0001458	0.3307	0.08	3.5713e-05	NA	snv_ADpois95_count_nochip
chr12:116375418:CAT:C	0.0004855	0.1799	0.04277	2.5933e-05	NA	snv_ADpois95_count_nochip
chr12:120720705:T:C	0.0005162	0.2618	0.06026	1.395e-05	NA	snv_ADpois95_count_nochip
chr12:120988842:G:A	0.00044	0.3023	0.06529	3.6529e-06	NA	snv_ADpois95_count_nochip
chr12:123336726:C:T	0.0001384	0.3351	0.07733	1.4666e-05	NA	snv_ADpois95_count_nochip
chr12:125175173:C:G	0.0003216	0.2354	0.05085	3.6529e-06	0.0110646	snv_ADpois95_count_nochip
chr12:126705811:C:T	0.0233	-0.02395	0.005283	5.7864e-06	0.40873	snv_ADpois95_count_nochip
chr12:126996148:C:T	0.0003772	0.3787	0.08269	4.6437e-06	NA	snv_ADpois95_count_nochip
chr12:127843039:T:C	0.003038	0.06809	0.01668	4.4948e-05	NA	snv_ADpois95_count_nochip
chr12:128231907:T:C	0.00592	0.1358	0.02936	3.7267e-06	0.693988	snv_ADpois95_count_nochip
chr12:128978384:G:A	0.00241	0.2045	0.04906	3.0738e-05	NA	snv_ADpois95_count_nochip
chr12:129513781:G:A	0.01709	0.02287	0.005491	3.1047e-05	0.215671	snv_ADpois95_count_nochip
chr12:129962107:T:C	0.002573	0.09665	0.02345	3.7544e-05	NA	snv_ADpois95_count_nochip
chr12:132406910:G:A	NA	0.6082	0.1346	6.206e-06	NA	snv_ADpois95_count_nochip
chr13:20019191:C:T	0.002858	0.09122	0.02228	4.2331e-05	NA	snv_ADpois95_count_nochip
chr13:23298351:G:A	0.0004597	0.2425	0.05547	1.2373e-05	NA	snv_ADpois95_count_nochip
chr13:23633781:G:A	NA	0.5847	0.09661	1.4237e-09	NA	snv_ADpois95_count_nochip
chr13:26046880:C:T	0.0003918	-0.2835	0.06754	2.6991e-05	NA	snv_ADpois95_count_nochip
chr13:26301171:G:GA	0.004337	0.05906	0.01404	2.5933e-05	NA	snv_ADpois95_count_nochip
chr13:27875512:T:G	0.002365	0.2231	0.05174	1.6208e-05	NA	snv_ADpois95_count_nochip
chr13:29536581:G:A	0.008357	0.03464	0.007725	7.356e-06	0.407832	snv_ADpois95_count_nochip
chr13:30036148:T:C	NA	0.4127	0.09936	3.2639e-05	NA	snv_ADpois95_count_nochip
chr13:30458331:G:GTTTTT	0.003036	-0.1895	0.04347	1.3007e-05	NA	snv_ADpois95_count_nochip
chr13:31135977:G:T	0.008147	-0.03989	0.008304	1.5613e-06	0.147047	snv_ADpois95_count_nochip
chr13:31733189:G:A	0.001259	0.1413	0.03364	2.6723e-05	NA	snv_ADpois95_count_nochip
chr13:33343158:C:T	0.01403	-0.02765	0.006136	6.5897e-06	0.475542	snv_ADpois95_count_nochip
chr13:36353198:T:C	0.0002322	0.2615	0.06443	4.9477e-05	NA	snv_ADpois95_count_nochip
chr13:37338741:G:A	0.5103	0.006424	0.001389	3.7267e-06	0.360595	snv_ADpois95_count_nochip
chr13:41691660:T:C	NA	0.4153	0.1006	3.6434e-05	NA	snv_ADpois95_count_nochip
chr13:45931474:T:C	0.3984	0.006239	0.001426	1.2128e-05	0.711272	snv_ADpois95_count_nochip
chr13:46863483:C:T	NA	0.3917	0.09657	4.9875e-05	NA	snv_ADpois95_count_nochip
chr13:47344134:T:C	0.002413	-0.1794	0.03621	7.229e-07	NA	snv_ADpois95_count_nochip
chr13:47732400:GT:G	0.00103	0.3141	0.0748	2.6723e-05	NA	snv_ADpois95_count_nochip
chr13:48338070:G:A	NA	0.6376	0.1471	1.4666e-05	NA	snv_ADpois95_count_nochip
chr13:49110300:CA:C	0.0003591	0.2918	0.07036	3.3633e-05	NA	snv_ADpois95_count_nochip
chr13:50534491:A:G	0.001139	0.1014	0.02303	1.0649e-05	0.938446	snv_ADpois95_count_nochip
chr13:53020836:A:G	0.0006281	0.1512	0.03633	3.1359e-05	NA	snv_ADpois95_count_nochip
chr13:56391218:T:C	0.00252	0.1863	0.04492	3.3633e-05	0.0572115	snv_ADpois95_count_nochip
chr13:56599354:A:G	0.002856	0.1796	0.04253	2.418e-05	0.0474063	snv_ADpois95_count_nochip
chr13:58201623:T:TACACAC	0.006508	0.1492	0.02961	4.6557e-07	NA	snv_ADpois95_count_nochip
chr13:58652346:C:T	0.007708	0.08827	0.02037	1.4813e-05	NA	snv_ADpois95_count_nochip
chr13:62774336:C:A	0.003837	0.06098	0.01198	3.5541e-07	0.108718	snv_ADpois95_count_nochip
chr13:64544276:GA:G	0.006228	0.03946	0.009451	2.983e-05	0.332871	snv_ADpois95_count_nochip
chr13:67347486:C:T	NA	0.4388	0.0932	2.4981e-06	NA	snv_ADpois95_count_nochip
chr13:67759605:GA:G	NA	0.5018	0.1232	4.6549e-05	NA	snv_ADpois95_count_nochip
chr13:68258492:T:G	NA	0.4073	0.08397	1.2282e-06	NA	snv_ADpois95_count_nochip
chr13:68727338:A:G	NA	0.4586	0.09335	8.9182e-07	NA	snv_ADpois95_count_nochip
chr13:68974192:T:C	NA	0.4182	0.08731	1.6745e-06	NA	snv_ADpois95_count_nochip
chr13:69617689:C:A	NA	0.4395	0.09978	1.0544e-05	NA	snv_ADpois95_count_nochip
chr13:70716779:T:C	NA	0.4906	0.1209	4.9428e-05	NA	snv_ADpois95_count_nochip
chr13:74730797:A:ACGCCT	0.001792	0.1171	0.02775	2.4423e-05	NA	snv_ADpois95_count_nochip
chr13:75901955:T:C	0.003485	0.1266	0.0302	2.7813e-05	NA	snv_ADpois95_count_nochip
chr13:76706287:C:T	0.0008107	0.2052	0.04791	1.8458e-05	NA	snv_ADpois95_count_nochip
chr13:78786799:TA:T	0.1217	0.01552	0.003599	1.6047e-05	NA	snv_ADpois95_count_nochip
chr13:79463009:C:T	0.001666	0.1973	0.04211	2.8165e-06	0.832685	snv_ADpois95_count_nochip
chr13:80674631:C:T	0.000478	0.2371	0.05447	1.3403e-05	NA	snv_ADpois95_count_nochip
chr13:82008766:G:A	0.002028	-0.06789	0.01625	2.9533e-05	0.608718	snv_ADpois95_count_nochip
chr13:82231034:C:T	0.001974	-0.06814	0.01649	3.6072e-05	0.775304	snv_ADpois95_count_nochip
chr13:82772149:G:GT	0.003169	0.115	0.02821	4.5627e-05	NA	snv_ADpois95_count_nochip
chr13:84161823:A:G	0.06719	0.01161	0.002808	3.5358e-05	0.80284	snv_ADpois95_count_nochip
chr13:84732634:C:CA	NA	0.7595	0.1382	3.8988e-08	NA	snv_ADpois95_count_nochip
chr13:89777963:A:AAT	0.01735	0.06368	0.01321	1.4269e-06	0.551177	snv_ADpois95_count_nochip
chr13:90339995:T:C	0.978	-0.02721	0.005407	4.8457e-07	0.146314	snv_ADpois95_count_nochip
chr13:91558625:G:A	0.001612	0.1283	0.02963	1.4813e-05	NA	snv_ADpois95_count_nochip
chr13:93456384:C:T	0.9983	0.1776	0.04286	3.3971e-05	NA	snv_ADpois95_count_nochip
chr13:94161432:G:A	0.002302	-0.1558	0.03732	2.983e-05	NA	snv_ADpois95_count_nochip
chr13:95561764:C:CTT	0.04797	0.02287	0.005481	3.013e-05	NA	snv_ADpois95_count_nochip
chr13:96355358:TACAC:T	0.1035	0.01807	0.003828	2.3526e-06	NA	snv_ADpois95_count_nochip
chr13:97146157:AT:A	0.0342	0.02638	0.006468	4.54e-05	NA	snv_ADpois95_count_nochip
chr13:97407229:G:C	0.02377	0.04692	0.01135	3.5713e-05	0.327915	snv_ADpois95_count_nochip
chr13:100123632:TG:T	0.0127	-0.04603	0.01057	1.3403e-05	NA	snv_ADpois95_count_nochip
chr13:102528616:T:C	0.001431	0.1523	0.03609	2.4423e-05	NA	snv_ADpois95_count_nochip
chr13:103272380:C:T	0.002283	0.2076	0.05024	3.6072e-05	NA	snv_ADpois95_count_nochip
chr13:104333137:A:C	NA	0.5893	0.1234	1.7959e-06	NA	snv_ADpois95_count_nochip
chr13:105622851:T:C	0.001635	0.2537	0.05957	2.0605e-05	NA	snv_ADpois95_count_nochip
chr13:106370231:C:CA	0.08101	-0.01838	0.004334	2.2321e-05	NA	snv_ADpois95_count_nochip
chr13:111373968:C:T	0.001136	0.3118	0.07151	1.3007e-05	NA	snv_ADpois95_count_nochip
chr13:112980817:G:A	0.691	-0.006389	0.001504	2.1445e-05	0.775071	snv_ADpois95_count_nochip
chr14:20470092:A:C	0.2349	0.006886	0.001624	2.2321e-05	0.167127	snv_ADpois95_count_nochip
chr14:21314714:G:GA	0.4696	0.006342	0.001503	2.4423e-05	0.352748	snv_ADpois95_count_nochip
chr14:28911178:CT:C	0.0006236	-0.2345	0.05522	2.1661e-05	NA	snv_ADpois95_count_nochip
chr14:29850093:C:T	0.0004457	0.1935	0.04518	1.8458e-05	NA	snv_ADpois95_count_nochip
chr14:30341422:G:A	0.0005799	0.2851	0.06685	1.9996e-05	NA	snv_ADpois95_count_nochip
chr14:32723340:T:C	NA	0.6283	0.1518	3.5006e-05	NA	snv_ADpois95_count_nochip
chr14:37646265:C:G	0.0002554	0.2529	0.0605	2.8948e-05	NA	snv_ADpois95_count_nochip
chr14:38189867:T:C	0.00854	0.08616	0.01938	8.7191e-06	NA	snv_ADpois95_count_nochip
chr14:39855947:C:T	0.000242	0.2357	0.05792	4.7017e-05	NA	snv_ADpois95_count_nochip
chr14:41325076:C:T	0.06554	0.01187	0.002919	4.7728e-05	0.652203	snv_ADpois95_count_nochip
chr14:41764786:G:GTGCAGAATACATATATATGATTATATA	0.1021	0.01526	0.003746	4.604e-05	NA	snv_ADpois95_count_nochip
chr14:42313435:G:A	0.08598	0.01165	0.002459	2.1717e-06	0.25924	snv_ADpois95_count_nochip
chr14:44193720:A:G	NA	0.3884	0.08913	1.3138e-05	NA	snv_ADpois95_count_nochip
chr14:44796975:C:T	0.0005422	0.289	0.06882	2.6723e-05	NA	snv_ADpois95_count_nochip
chr14:47148488:G:A	0.001561	-0.2488	0.0608	4.2756e-05	NA	snv_ADpois95_count_nochip
chr14:50149449:A:G	0.0008156	0.2336	0.0561	3.1359e-05	NA	snv_ADpois95_count_nochip
chr14:50354861:G:T	NA	0.3759	0.09181	4.2331e-05	NA	snv_ADpois95_count_nochip
chr14:51492434:A:G	0.172	0.009484	0.001838	2.4796e-07	0.612198	snv_ADpois95_count_nochip
chr14:54958128:AT:A	0.002576	-0.09961	0.0235	2.2545e-05	NA	snv_ADpois95_count_nochip
chr14:55165778:G:C	0.00315	-0.09112	0.02125	1.8093e-05	NA	snv_ADpois95_count_nochip
chr14:56878167:T:G	0.003953	0.06534	0.015	1.327e-05	NA	snv_ADpois95_count_nochip
chr14:60991703:C:T	NA	0.3875	0.09313	3.1674e-05	NA	snv_ADpois95_count_nochip
chr14:61540684:C:G	0.0005474	0.2397	0.05852	4.1909e-05	NA	snv_ADpois95_count_nochip
chr14:62004348:A:G	0.7233	-0.007201	0.001553	3.5449e-06	0.3138	snv_ADpois95_count_nochip
chr14:63823623:A:ATT	NA	0.6257	0.1475	2.2099e-05	NA	snv_ADpois95_count_nochip
chr14:64421619:T:A	0.002016	0.1158	0.02158	8.0099e-08	NA	snv_ADpois95_count_nochip
chr14:66158278:T:C	NA	0.6182	0.1495	3.5713e-05	NA	snv_ADpois95_count_nochip
chr14:67929802:CT:C	0.0003461	0.3075	0.07139	1.6536e-05	NA	snv_ADpois95_count_nochip
chr14:70164442:T:A	0.001107	0.1132	0.02445	3.6165e-06	0.786707	snv_ADpois95_count_nochip
chr14:74226928:G:T	0.01735	0.02285	0.005452	2.7813e-05	0.965123	snv_ADpois95_count_nochip
chr14:74884372:A:G	0.003645	-0.05411	0.01226	1.013e-05	0.877656	snv_ADpois95_count_nochip
chr14:75266947:G:C	0.0001346	0.2906	0.07088	4.1492e-05	0.96603	snv_ADpois95_count_nochip
chr14:75490559:T:A	0.0002015	0.2401	0.05904	4.7537e-05	0.324977	snv_ADpois95_count_nochip
chr14:77098787:G:A	0.001869	0.2454	0.05237	2.7885e-06	0.271987	snv_ADpois95_count_nochip
chr14:78121857:C:CTTTG	0.03858	0.1572	0.03839	4.1909e-05	NA	snv_ADpois95_count_nochip
chr14:82354640:T:G	0.0002348	0.2055	0.0494	3.1993e-05	0.922406	snv_ADpois95_count_nochip
chr14:82920397:A:AGAATTTATTTCTTATGAG	NA	0.5629	0.137	3.9865e-05	NA	snv_ADpois95_count_nochip
chr14:85877623:C:G	0.006275	-0.1277	0.03052	2.866e-05	NA	snv_ADpois95_count_nochip
chr14:86715195:A:C	NA	0.4227	0.09745	1.4375e-05	NA	snv_ADpois95_count_nochip
chr14:87603584:G:C	NA	0.644	0.1331	1.3041e-06	NA	snv_ADpois95_count_nochip
chr14:88293829:C:T	0.0005571	0.149	0.0364	4.2331e-05	0.485828	snv_ADpois95_count_nochip
chr14:90072352:G:T	0.000212	0.2721	0.0643	2.3232e-05	NA	snv_ADpois95_count_nochip
chr14:90839013:C:CA	0.004756	0.1463	0.03492	2.8093e-05	NA	snv_ADpois95_count_nochip
chr14:91275480:CT:C	0.0004023	0.266	0.05933	7.356e-06	NA	snv_ADpois95_count_nochip
chr14:91638488:G:A	0.0003859	0.3247	0.07932	4.2331e-05	NA	snv_ADpois95_count_nochip
chr14:95180963:C:T	0.0006953	-0.1244	0.02901	1.8093e-05	0.870663	snv_ADpois95_count_nochip
chr14:95714358:G:T	0.2225	-0.01783	0.001679	2.4284e-26	0.00151249	snv_ADpois95_count_nochip
chr14:98812467:CTTTG:C	NA	0.5192	0.1265	4.0671e-05	NA	snv_ADpois95_count_nochip
chr14:103624991:G:A	NA	0.3814	0.08963	2.0812e-05	NA	snv_ADpois95_count_nochip
chr14:104761306:C:T	0.003049	-0.05268	0.01284	4.0671e-05	0.339256	snv_ADpois95_count_nochip
chr15:20285042:A:G	NA	0.5795	0.1386	2.8948e-05	NA	snv_ADpois95_count_nochip
chr15:23051133:G:A	0.01227	0.02874	0.006902	3.1359e-05	0.43046	snv_ADpois95_count_nochip
chr15:23949678:C:G	NA	0.8114	0.1579	2.7679e-07	NA	snv_ADpois95_count_nochip
chr15:24657765:T:G	0.02891	-0.0316	0.007278	1.4091e-05	NA	snv_ADpois95_count_nochip
chr15:25994243:A:G	0.02404	0.2999	0.0734	4.362e-05	NA	snv_ADpois95_count_nochip
chr15:26323101:A:G	0.001614	0.2476	0.05995	3.6434e-05	NA	snv_ADpois95_count_nochip
chr15:27204570:G:GA	0.04188	0.01591	0.003529	6.4592e-06	0.468228	snv_ADpois95_count_nochip
chr15:29399537:T:G	0.002044	0.1696	0.03932	1.6047e-05	NA	snv_ADpois95_count_nochip
chr15:29941380:A:G	0.02747	0.01812	0.004385	3.5713e-05	0.154124	snv_ADpois95_count_nochip
chr15:31099076:T:C	0.005952	0.09631	0.02254	1.9405e-05	0.805091	snv_ADpois95_count_nochip
chr15:33896008:T:C	0.006682	0.0383	0.008965	1.9405e-05	0.559339	snv_ADpois95_count_nochip
chr15:35432923:G:A	0.003615	0.08326	0.01996	3.0432e-05	NA	snv_ADpois95_count_nochip
chr15:38268594:A:G	NA	0.6034	0.1144	1.3473e-07	NA	snv_ADpois95_count_nochip
chr15:38616306:C:T	0.01057	-0.03018	0.007144	2.3939e-05	0.0915381	snv_ADpois95_count_nochip
chr15:39282495:C:T	0.003529	0.1221	0.02905	2.6457e-05	0.529406	snv_ADpois95_count_nochip
chr15:40430268:G:C	0.0003014	0.2471	0.05414	5.0305e-06	NA	snv_ADpois95_count_nochip
chr15:45869706:T:C	0.0002497	0.2318	0.05696	4.7111e-05	NA	snv_ADpois95_count_nochip
chr15:46376182:C:T	0.02037	0.2167	0.04909	1.013e-05	NA	snv_ADpois95_count_nochip
chr15:47901942:G:A	0.002527	0.2077	0.04786	1.4375e-05	NA	snv_ADpois95_count_nochip
chr15:48778496:C:G	0.0009237	0.342	0.07903	1.5112e-05	NA	snv_ADpois95_count_nochip
chr15:50052479:C:T	0.24	0.00676	0.001634	3.5358e-05	0.894581	snv_ADpois95_count_nochip
chr15:50413440:G:A	0.004938	0.1124	0.02467	5.2358e-06	NA	snv_ADpois95_count_nochip
chr15:50817541:C:T	0.0006478	0.2298	0.0536	1.8093e-05	NA	snv_ADpois95_count_nochip
chr15:51986289:G:A	0.001837	0.07915	0.01743	5.5595e-06	0.75813	snv_ADpois95_count_nochip
chr15:53764163:A:T	0.0002559	0.2441	0.05899	3.5006e-05	NA	snv_ADpois95_count_nochip
chr15:57432565:T:C	0.002226	0.06553	0.0155	2.3701e-05	0.138484	snv_ADpois95_count_nochip
chr15:60023377:C:A	0.005162	0.04382	0.01035	2.3e-05	0.291417	snv_ADpois95_count_nochip
chr15:63897419:GACACACACACACACACAC:G	0.0008568	0.1708	0.04074	2.7536e-05	NA	snv_ADpois95_count_nochip
chr15:66177698:T:C	0.01413	0.02522	0.005921	2.04e-05	0.180685	snv_ADpois95_count_nochip
chr15:70975904:G:A	0.0004243	0.3794	0.07798	1.1451e-06	NA	snv_ADpois95_count_nochip
chr15:73954301:C:T	0.0008423	0.1912	0.04602	3.2639e-05	NA	snv_ADpois95_count_nochip
chr15:75348217:C:T	0.0006318	0.2675	0.06387	2.8093e-05	NA	snv_ADpois95_count_nochip
chr15:76861227:A:G	NA	0.6736	0.1614	2.983e-05	NA	snv_ADpois95_count_nochip
chr15:78113085:C:T	0.0109	0.2861	0.07042	4.8546e-05	NA	snv_ADpois95_count_nochip
chr15:78606333:CAAA:C	0.0005623	0.3557	0.07423	1.6578e-06	NA	snv_ADpois95_count_nochip
chr15:80166917:G:A	0.002619	0.05895	0.01399	2.5166e-05	0.26767	snv_ADpois95_count_nochip
chr15:81661861:G:A	0.0001891	0.3243	0.06921	2.7885e-06	NA	snv_ADpois95_count_nochip
chr15:83821449:C:G	0.0003291	0.3105	0.06558	2.1935e-06	NA	snv_ADpois95_count_nochip
chr15:86090382:C:T	0.000842	-0.1119	0.0269	3.1674e-05	0.461857	snv_ADpois95_count_nochip
chr15:86945307:G:A	0.00162	0.2967	0.06226	1.888e-06	NA	snv_ADpois95_count_nochip
chr15:89071522:C:T	0.002662	-0.06279	0.01459	1.687e-05	0.285361	snv_ADpois95_count_nochip
chr15:89786386:C:CTTT	0.08622	0.01754	0.004261	3.8687e-05	NA	snv_ADpois95_count_nochip
chr15:91108397:G:A	0.004545	0.1201	0.02652	5.9626e-06	NA	snv_ADpois95_count_nochip
chr15:93179998:C:G	0.01946	-0.05573	0.01296	1.7039e-05	NA	snv_ADpois95_count_nochip
chr15:94327464:G:A	0.0012	0.3009	0.06939	1.452e-05	NA	snv_ADpois95_count_nochip
chr15:95704295:G:A	0.003562	-0.05066	0.01238	4.2756e-05	0.977341	snv_ADpois95_count_nochip
chr15:96204265:A:T	NA	0.4933	0.09207	8.4206e-08	NA	snv_ADpois95_count_nochip
chr15:98038570:A:ATTTT	NA	0.4254	0.08958	2.0452e-06	NA	snv_ADpois95_count_nochip
chr16:109809:T:C	0.02301	-0.02121	0.004636	4.7375e-06	0.140436	snv_ADpois95_count_nochip
chr16:1054735:C:T	0.0008855	0.1653	0.04009	3.717e-05	NA	snv_ADpois95_count_nochip
chr16:1308582:A:AT	0.007374	0.329	0.0798	3.7544e-05	NA	snv_ADpois95_count_nochip
chr16:1794888:G:A	NA	0.6711	0.1561	1.721e-05	NA	snv_ADpois95_count_nochip
chr16:2334147:C:T	0.001102	0.1781	0.04124	1.5573e-05	NA	snv_ADpois95_count_nochip
chr16:6115496:C:T	NA	0.3403	0.08103	2.6723e-05	NA	snv_ADpois95_count_nochip
chr16:7498273:G:C	0.003788	0.05451	0.01342	4.8449e-05	0.775537	snv_ADpois95_count_nochip
chr16:8396315:T:C	0.003552	0.05122	0.0119	1.687e-05	0.0220598	snv_ADpois95_count_nochip
chr16:8776535:C:T	0.0005186	0.2921	0.07049	3.3971e-05	NA	snv_ADpois95_count_nochip
chr16:9150060:G:A	0.001716	0.1958	0.04345	6.6559e-06	NA	snv_ADpois95_count_nochip
chr16:9674551:G:T	NA	0.415	0.09566	1.4375e-05	NA	snv_ADpois95_count_nochip
chr16:11964436:TAG:T	0.00117	0.1647	0.03486	2.306e-06	NA	snv_ADpois95_count_nochip
chr16:12543688:G:T	NA	0.5149	0.1205	1.9212e-05	NA	snv_ADpois95_count_nochip
chr16:15578815:A:G	0.001593	0.2554	0.06013	2.1661e-05	NA	snv_ADpois95_count_nochip
chr16:15957670:A:G	0.004	0.1206	0.02825	1.9797e-05	NA	snv_ADpois95_count_nochip
chr16:18089015:CAAAAG:C	0.00228	0.1221	0.02877	2.2099e-05	NA	snv_ADpois95_count_nochip
chr16:19853872:C:T	0.003239	0.1889	0.03987	2.1717e-06	0.00158686	snv_ADpois95_count_nochip
chr16:20366115:A:T	NA	0.5778	0.1281	6.5241e-06	NA	snv_ADpois95_count_nochip
chr16:20959610:A:AACAC	0.02096	0.0355	0.008142	1.3007e-05	NA	snv_ADpois95_count_nochip
chr16:21515215:A:G	NA	0.4264	0.09713	1.1308e-05	NA	snv_ADpois95_count_nochip
chr16:22260350:T:TA	0.0007497	-0.1784	0.04316	3.5713e-05	NA	snv_ADpois95_count_nochip
chr16:22568439:GTGTT:G	0.001081	0.1574	0.03601	1.2497e-05	NA	snv_ADpois95_count_nochip
chr16:24486460:T:C	0.002369	0.1954	0.04673	2.9239e-05	0.224698	snv_ADpois95_count_nochip
chr16:25647071:T:C	0.000258	0.2436	0.05621	1.4666e-05	NA	snv_ADpois95_count_nochip
chr16:25960983:G:T	0.002431	0.1563	0.03602	1.4375e-05	NA	snv_ADpois95_count_nochip
chr16:27211489:G:A	0.1526	-0.007978	0.001959	4.6736e-05	0.510431	snv_ADpois95_count_nochip
chr16:34594703:ATGAT:A	0.001058	-0.149	0.03656	4.6178e-05	NA	snv_ADpois95_count_nochip
chr16:35444109:C:CA	0.0019	0.08933	0.02138	2.9239e-05	NA	snv_ADpois95_count_nochip
chr16:49387514:G:A	0.002095	-0.06612	0.01596	3.4313e-05	0.861052	snv_ADpois95_count_nochip
chr16:50912545:T:C	NA	0.3936	0.09012	1.2623e-05	NA	snv_ADpois95_count_nochip
chr16:52416386:T:C	0.001251	0.1515	0.0336	6.5241e-06	NA	snv_ADpois95_count_nochip
chr16:54597077:A:G	NA	0.4228	0.1015	3.1047e-05	NA	snv_ADpois95_count_nochip
chr16:55304729:C:G	0.005489	-0.0977	0.02346	3.1359e-05	0.201091	snv_ADpois95_count_nochip
chr16:56054768:A:G	0.01828	0.2194	0.05234	2.7813e-05	NA	snv_ADpois95_count_nochip
chr16:58554820:C:T	NA	0.6004	0.1328	6.1442e-06	NA	snv_ADpois95_count_nochip
chr16:62225531:AT:A	0.0008003	0.2129	0.04835	1.0649e-05	NA	snv_ADpois95_count_nochip
chr16:62960027:T:A	0.0009355	-0.1116	0.02555	1.2497e-05	0.830855	snv_ADpois95_count_nochip
chr16:67415736:G:A	0.03212	0.0164	0.003899	2.5933e-05	0.662258	snv_ADpois95_count_nochip
chr16:69157907:T:TTTTTTTTTTTTTTTTTTTTTTTTTTG	NA	0.4802	0.1152	3.0432e-05	NA	snv_ADpois95_count_nochip
chr16:71996055:A:T	0.00802	0.03536	0.007986	9.5402e-06	0.513451	snv_ADpois95_count_nochip
chr16:74688506:G:T	NA	0.4456	0.1007	9.636e-06	NA	snv_ADpois95_count_nochip
chr16:75558868:C:G	0.0007954	0.1156	0.02701	1.8831e-05	0.388913	snv_ADpois95_count_nochip
chr16:77317012:G:GGTTGGGTCTTCTCATCCTTCAAGTTTCACCTCACATGGCGTGAATTTCCTCTA	NA	0.6831	0.1598	1.9212e-05	NA	snv_ADpois95_count_nochip
chr16:78205846:GTCCT:G	0.004252	-0.08037	0.01826	1.0757e-05	NA	snv_ADpois95_count_nochip
chr16:78600577:A:G	NA	0.4252	0.103	3.6434e-05	NA	snv_ADpois95_count_nochip
chr16:78926426:T:C	0.5496	0.005969	0.001415	2.4668e-05	0.948617	snv_ADpois95_count_nochip
chr16:79376157:C:T	0.001104	0.3435	0.07271	2.306e-06	NA	snv_ADpois95_count_nochip
chr16:79943414:C:G	0.001263	0.2825	0.06696	2.4668e-05	NA	snv_ADpois95_count_nochip
chr16:81023571:G:A	0.0102	0.3111	0.07303	2.04e-05	NA	snv_ADpois95_count_nochip
chr16:81743584:C:G	0.0007569	0.1292	0.02928	1.0232e-05	0.512784	snv_ADpois95_count_nochip
chr16:83003220:A:T	0.003434	0.06594	0.01612	4.3186e-05	NA	snv_ADpois95_count_nochip
chr16:83807825:G:A	0.001202	0.1013	0.02359	1.7383e-05	0.957385	snv_ADpois95_count_nochip
chr16:88797388:A:G	0.001582	0.2544	0.06076	2.8375e-05	NA	snv_ADpois95_count_nochip
chr16:89967030:G:A	0.8207	-0.009327	0.0018	2.1992e-07	0.514994	snv_ADpois95_count_nochip
chr17:362572:C:T	0.0006262	0.227	0.04696	1.3304e-06	NA	snv_ADpois95_count_nochip
chr17:1969338:T:C	0.0007	-0.1847	0.04504	4.108e-05	NA	snv_ADpois95_count_nochip
chr17:3848087:G:GGT	NA	0.3694	0.08554	1.5729e-05	NA	snv_ADpois95_count_nochip
chr17:4120791:C:CA	0.0007105	0.1196	0.02896	3.6434e-05	0.323033	snv_ADpois95_count_nochip
chr17:6700061:G:A	0.1175	-0.00916	0.002138	1.8275e-05	0.00719046	snv_ADpois95_count_nochip
chr17:7134831:C:CATAA	0.5455	0.009641	0.002367	4.641e-05	NA	snv_ADpois95_count_nochip
chr17:7340341:T:C	0.2555	0.006674	0.001645	4.9825e-05	0.372321	snv_ADpois95_count_nochip
chr17:8406206:C:T	NA	0.4707	0.1084	1.4091e-05	NA	snv_ADpois95_count_nochip
chr17:9027264:A:G	0.0012	0.3408	0.06932	8.8295e-07	NA	snv_ADpois95_count_nochip
chr17:12812010:T:A	0.000873	-0.2022	0.04627	1.2373e-05	NA	snv_ADpois95_count_nochip
chr17:13032891:T:C	0.8255	-0.007829	0.001843	2.1661e-05	0.918228	snv_ADpois95_count_nochip
chr17:15464806:T:C	0.01217	-0.02955	0.006966	2.2099e-05	0.0430239	snv_ADpois95_count_nochip
chr17:17757745:C:G	0.0006407	0.1643	0.03812	1.6208e-05	NA	snv_ADpois95_count_nochip
chr17:20422303:C:CTT	NA	0.3859	0.0941	4.108e-05	NA	snv_ADpois95_count_nochip
chr17:21216387:G:C	0.002196	0.06447	0.01566	3.8302e-05	0.786156	snv_ADpois95_count_nochip
chr17:21515800:ATG:A	NA	0.5432	0.1316	3.68e-05	NA	snv_ADpois95_count_nochip
chr17:29273497:TAC:T	0.006379	-0.06063	0.01479	4.108e-05	NA	snv_ADpois95_count_nochip
chr17:31358067:T:G	NA	0.5768	0.1421	4.9083e-05	NA	snv_ADpois95_count_nochip
chr17:33903156:T:C	0.000361	0.1755	0.04324	4.9181e-05	0.00940043	snv_ADpois95_count_nochip
chr17:34776306:C:T	0.003321	0.1215	0.02951	3.7921e-05	NA	snv_ADpois95_count_nochip
chr17:35974456:C:CTATATATA	0.688	0.008528	0.001956	1.3007e-05	NA	snv_ADpois95_count_nochip
chr17:43002341:TAA:T	0.01736	0.03698	0.009053	4.4058e-05	NA	snv_ADpois95_count_nochip
chr17:46274693:C:G	0.002489	0.1484	0.03465	1.8458e-05	NA	snv_ADpois95_count_nochip
chr17:47982148:G:A	0.001533	0.08027	0.01941	3.5358e-05	0.777711	snv_ADpois95_count_nochip
chr17:49093419:T:A	0.002357	0.1462	0.03563	4.0671e-05	0.23907	snv_ADpois95_count_nochip
chr17:49758632:A:T	0.7336	0.01388	0.003284	2.3701e-05	NA	snv_ADpois95_count_nochip
chr17:52862235:G:C	NA	0.4645	0.1138	4.4948e-05	NA	snv_ADpois95_count_nochip
chr17:54398985:C:A	0.001985	0.0671	0.01653	4.9083e-05	0.137106	snv_ADpois95_count_nochip
chr17:56844998:C:G	0.001515	0.144	0.03045	2.283e-06	NA	snv_ADpois95_count_nochip
chr17:57196018:C:T	0.000396	0.1529	0.03585	1.9996e-05	0.600736	snv_ADpois95_count_nochip
chr17:61350305:C:T	0.001285	0.2971	0.06722	9.8307e-06	NA	snv_ADpois95_count_nochip
chr17:62142688:T:C	0.0003575	0.2309	0.0497	3.4059e-06	NA	snv_ADpois95_count_nochip
chr17:63899467:C:G	NA	0.4942	0.1173	2.5419e-05	NA	snv_ADpois95_count_nochip
chr17:65298464:G:A	0.004381	0.08957	0.01806	7.0858e-07	NA	snv_ADpois95_count_nochip
chr17:65942055:C:A	0.001401	0.2621	0.06377	3.9469e-05	NA	snv_ADpois95_count_nochip
chr17:66800333:C:A	0.002431	0.172	0.03611	1.907e-06	NA	snv_ADpois95_count_nochip
chr17:68704931:G:A	0.0005518	0.2493	0.05712	1.275e-05	NA	snv_ADpois95_count_nochip
chr17:71065841:C:T	0.002517	-0.05963	0.01451	3.9865e-05	0.765903	snv_ADpois95_count_nochip
chr17:72105445:T:C	0.006005	-0.06848	0.01517	6.395e-06	0.00742428	snv_ADpois95_count_nochip
chr17:73456437:G:A	0.01531	0.04268	0.009857	1.4962e-05	NA	snv_ADpois95_count_nochip
chr17:74624448:T:C	0.01229	-0.04805	0.01073	7.5046e-06	0.616992	snv_ADpois95_count_nochip
chr17:75615878:C:T	0.003228	-0.1768	0.042	2.5675e-05	NA	snv_ADpois95_count_nochip
chr17:75873290:G:A	0.0002807	0.2449	0.05653	1.4813e-05	NA	snv_ADpois95_count_nochip
chr17:77375722:C:G	NA	0.4136	0.09995	3.5006e-05	NA	snv_ADpois95_count_nochip
chr17:77949901:G:A	0.01106	-0.0296	0.007217	4.108e-05	0.740226	snv_ADpois95_count_nochip
chr17:80874135:A:G	0.0001554	0.2941	0.06424	4.6904e-06	0.361678	snv_ADpois95_count_nochip
chr18:669184:C:A	0.001885	0.1306	0.03177	3.9469e-05	NA	snv_ADpois95_count_nochip
chr18:1441804:A:G	0.0008422	-0.1243	0.02784	7.9686e-06	0.256148	snv_ADpois95_count_nochip
chr18:2889549:C:T	0.0007322	0.3368	0.06637	3.8888e-07	NA	snv_ADpois95_count_nochip
chr18:3195582:T:C	NA	0.7682	0.165	3.2398e-06	NA	snv_ADpois95_count_nochip
chr18:5974325:C:T	0.0008869	0.2136	0.04561	2.8165e-06	NA	snv_ADpois95_count_nochip
chr18:8156460:G:T	0.0008906	0.1949	0.04543	1.7734e-05	NA	snv_ADpois95_count_nochip
chr18:8530781:C:T	NA	0.3799	0.08534	8.5464e-06	NA	snv_ADpois95_count_nochip
chr18:9780849:C:T	0.5308	0.006535	0.0014	3.0511e-06	0.381403	snv_ADpois95_count_nochip
chr18:13471620:G:A	0.003367	-0.05299	0.01274	3.1674e-05	0.908228	snv_ADpois95_count_nochip
chr18:13830007:G:A	0.0005327	0.2833	0.06954	4.6363e-05	NA	snv_ADpois95_count_nochip
chr18:22725950:A:ATT	NA	0.6032	0.1475	4.3186e-05	NA	snv_ADpois95_count_nochip
chr18:24444896:T:C	0.003217	0.1893	0.04235	7.8108e-06	NA	snv_ADpois95_count_nochip
chr18:25284493:G:A	0.02626	0.02145	0.005092	2.5419e-05	0.00319554	snv_ADpois95_count_nochip
chr18:26653557:T:C	0.007322	0.05893	0.01413	3.0432e-05	NA	snv_ADpois95_count_nochip
chr18:35918328:G:A	0.0007166	0.2474	0.05991	3.6434e-05	NA	snv_ADpois95_count_nochip
chr18:36477576:T:C	0.03088	-0.1596	0.03883	3.9865e-05	NA	snv_ADpois95_count_nochip
chr18:36961500:A:C	0.005428	0.05566	0.01307	2.04e-05	NA	snv_ADpois95_count_nochip
chr18:38134158:T:C	0.05522	-0.01461	0.003183	4.4172e-06	0.376627	snv_ADpois95_count_nochip
chr18:40574734:T:C	0.001715	-0.07502	0.01784	2.5933e-05	0.864849	snv_ADpois95_count_nochip
chr18:45421484:T:C	0.04063	0.01459	0.003509	3.1993e-05	0.101469	snv_ADpois95_count_nochip
chr18:49357846:A:G	0.002771	0.1873	0.04576	4.2756e-05	NA	snv_ADpois95_count_nochip
chr18:50647262:A:G	0.003836	-0.07571	0.01855	4.4501e-05	NA	snv_ADpois95_count_nochip
chr18:52846883:G:C	0.0006695	0.2623	0.06209	2.3939e-05	NA	snv_ADpois95_count_nochip
chr18:53336736:C:T	0.0006548	0.2413	0.05361	6.7904e-06	NA	snv_ADpois95_count_nochip
chr18:53562189:A:G	0.01735	0.02552	0.005789	1.0439e-05	0.99601	snv_ADpois95_count_nochip
chr18:54646049:T:G	NA	0.4146	0.09074	4.9308e-06	NA	snv_ADpois95_count_nochip
chr18:56784547:T:A	0.001658	0.1793	0.04387	4.362e-05	NA	snv_ADpois95_count_nochip
chr18:58444088:C:G	0.008617	0.03483	0.008154	1.9405e-05	0.445081	snv_ADpois95_count_nochip
chr18:59525650:T:C	0.0006086	-0.1987	0.04827	3.8302e-05	NA	snv_ADpois95_count_nochip
chr18:64216829:T:G	0.001771	0.08823	0.01733	3.5541e-07	0.99606	snv_ADpois95_count_nochip
chr18:65183823:C:A	0.001455	0.2669	0.06288	2.1879e-05	NA	snv_ADpois95_count_nochip
chr18:67546156:G:A	NA	0.3961	0.09301	2.0605e-05	NA	snv_ADpois95_count_nochip
chr18:67994182:A:C	0.01324	0.02689	0.0064	2.6457e-05	0.846284	snv_ADpois95_count_nochip
chr18:68312118:G:GAAA	0.0009699	-0.1554	0.03766	3.68e-05	NA	snv_ADpois95_count_nochip
chr18:69914262:C:T	0.0005705	0.2739	0.06727	4.6549e-05	NA	snv_ADpois95_count_nochip
chr18:70206760:G:A	0.4815	0.006677	0.001494	7.8108e-06	0.667911	snv_ADpois95_count_nochip
chr18:72828281:A:T	0.001137	0.3113	0.07499	3.2967e-05	NA	snv_ADpois95_count_nochip
chr18:73328538:ATC:A	0.01193	-0.0355	0.008386	2.3e-05	NA	snv_ADpois95_count_nochip
chr18:74036146:G:A	NA	0.3642	0.08671	2.6723e-05	NA	snv_ADpois95_count_nochip
chr18:77109809:T:C	0.0004263	0.1718	0.04026	1.96e-05	0.281675	snv_ADpois95_count_nochip
chr18:77727602:C:T	0.005052	0.04286	0.01047	4.2331e-05	0.523562	snv_ADpois95_count_nochip
chr18:78051104:CCAGCAGGACT:C	0.003344	0.1264	0.03095	4.4501e-05	NA	snv_ADpois95_count_nochip
chr18:78936793:ACCAGGAAGACGTCGGGCCAGGGATGTGGGCAGGGCGGTAGCACAGT:A	NA	0.507	0.1246	4.7158e-05	NA	snv_ADpois95_count_nochip
chr19:2168501:T:G	0.006372	0.03975	0.009232	1.6702e-05	0.978837	snv_ADpois95_count_nochip
chr19:2726595:G:C	NA	0.824	0.1651	6.0381e-07	NA	snv_ADpois95_count_nochip
chr19:3406268:G:A	0.001725	0.2906	0.06105	1.9455e-06	NA	snv_ADpois95_count_nochip
chr19:5022386:C:CTGAG	0.0005045	0.2922	0.0714	4.2756e-05	NA	snv_ADpois95_count_nochip
chr19:5599140:C:T	0.01676	-0.02324	0.005385	1.5887e-05	0.955013	snv_ADpois95_count_nochip
chr19:8326481:TAAA:T	NA	0.5135	0.12	1.8644e-05	NA	snv_ADpois95_count_nochip
chr19:9424220:CAAAAAAA:C	0.835	0.009983	0.002457	4.8546e-05	0.424391	snv_ADpois95_count_nochip
chr19:10595937:T:TGTGTGC	NA	0.4415	0.1074	3.9469e-05	NA	snv_ADpois95_count_nochip
chr19:14609139:G:A	0.000519	0.1591	0.03911	4.7632e-05	NA	snv_ADpois95_count_nochip
chr19:15128345:G:A	0.001274	0.3019	0.06737	7.4299e-06	NA	snv_ADpois95_count_nochip
chr19:17280172:T:G	0.002319	-0.1744	0.03591	1.1919e-06	0.286505	snv_ADpois95_count_nochip
chr19:18239758:G:A	NA	0.5996	0.1467	4.362e-05	NA	snv_ADpois95_count_nochip
chr19:22728252:G:A	0.0009555	0.3367	0.07759	1.4232e-05	NA	snv_ADpois95_count_nochip
chr19:24321891:T:C	0.002443	-0.06561	0.01614	4.8015e-05	0.514222	snv_ADpois95_count_nochip
chr19:27830086:G:A	0.0005784	0.1714	0.03891	1.0649e-05	NA	snv_ADpois95_count_nochip
chr19:28057990:C:T	0.002548	-0.05912	0.0145	4.5445e-05	0.593926	snv_ADpois95_count_nochip
chr19:32026348:A:G	NA	0.4889	0.11	8.8067e-06	NA	snv_ADpois95_count_nochip
chr19:34527864:C:T	0.0007864	0.2076	0.04878	2.0812e-05	NA	snv_ADpois95_count_nochip
chr19:35419222:G:A	0.00104	0.3045	0.07474	4.6132e-05	NA	snv_ADpois95_count_nochip
chr19:36004105:C:T	0.001486	0.2839	0.06257	5.6718e-06	NA	snv_ADpois95_count_nochip
chr19:36267822:TC:T	0.001181	0.1776	0.03994	8.7191e-06	NA	snv_ADpois95_count_nochip
chr19:38206439:G:A	0.008538	0.1836	0.044	2.983e-05	0.567395	snv_ADpois95_count_nochip
chr19:39938721:T:A	NA	0.3891	0.0949	4.1492e-05	NA	snv_ADpois95_count_nochip
chr19:43249974:G:T	NA	0.5679	0.1252	5.6718e-06	NA	snv_ADpois95_count_nochip
chr19:47992855:A:AC	0.0005045	0.2927	0.07145	4.1909e-05	NA	snv_ADpois95_count_nochip
chr19:48941985:C:CATGT	0.0005623	0.3069	0.07485	4.1492e-05	NA	snv_ADpois95_count_nochip
chr19:49203774:G:A	0.0002685	0.2477	0.05497	6.5897e-06	NA	snv_ADpois95_count_nochip
chr19:49492773:T:C	0.0002848	0.2256	0.05288	1.9797e-05	NA	snv_ADpois95_count_nochip
chr19:53907491:C:T	0.01517	-0.02588	0.006336	4.4058e-05	0.0356859	snv_ADpois95_count_nochip
chr19:54967643:C:CA	0.005713	-0.06434	0.01553	3.4313e-05	NA	snv_ADpois95_count_nochip
chr19:55366506:G:C	0.9982	0.1501	0.03667	4.2331e-05	NA	snv_ADpois95_count_nochip
chr19:55780432:AAAT:A	0.0379	0.01577	0.00386	4.4058e-05	0.407547	snv_ADpois95_count_nochip
chr19:57889020:T:C	NA	0.6141	0.124	7.375e-07	NA	snv_ADpois95_count_nochip
chr19:58584077:C:G	0.0121	0.07385	0.01584	3.144e-06	0.424901	snv_ADpois95_count_nochip
chr20:564634:G:A	0.001083	0.3223	0.07288	9.7329e-06	NA	snv_ADpois95_count_nochip
chr20:1050879:T:C	0.004852	-0.04463	0.01066	2.8375e-05	0.00951391	snv_ADpois95_count_nochip
chr20:1571753:G:A	0.002097	0.1571	0.03862	4.73e-05	NA	snv_ADpois95_count_nochip
chr20:11947884:G:A	0.00032	0.2633	0.05411	1.1451e-06	NA	snv_ADpois95_count_nochip
chr20:13359280:G:C	0.0003552	0.2639	0.06283	2.6723e-05	NA	snv_ADpois95_count_nochip
chr20:13896517:C:A	0.9606	-0.02748	0.006343	1.4813e-05	NA	snv_ADpois95_count_nochip
chr20:14989898:A:G	0.007767	0.03337	0.00797	2.8093e-05	0.50404	snv_ADpois95_count_nochip
chr20:17334394:G:C	0.006624	-0.03614	0.0089	4.8936e-05	0.770743	snv_ADpois95_count_nochip
chr20:17979576:A:AT	0.001481	-0.127	0.03096	4.108e-05	NA	snv_ADpois95_count_nochip
chr20:18222035:G:A	0.007455	-0.0388	0.008665	7.58e-06	0.931238	snv_ADpois95_count_nochip
chr20:19372843:T:G	0.0007813	0.1462	0.03473	2.5675e-05	NA	snv_ADpois95_count_nochip
chr20:19923479:A:AAAAT	NA	0.668	0.1428	2.9023e-06	NA	snv_ADpois95_count_nochip
chr20:21043206:T:G	0.002543	0.1839	0.04521	4.7395e-05	NA	snv_ADpois95_count_nochip
chr20:23561436:C:T	0.003884	0.118	0.02777	2.1445e-05	0.0466538	snv_ADpois95_count_nochip
chr20:31472541:C:G	0.02396	0.01932	0.004707	4.0266e-05	0.828449	snv_ADpois95_count_nochip
chr20:32434638:A:AG	NA	0.5488	0.08702	2.8458e-10	NA	snv_ADpois95_count_nochip
chr20:33276449:T:C	0.0002274	0.2753	0.06215	9.4452e-06	NA	snv_ADpois95_count_nochip
chr20:41822627:T:G	NA	0.7306	0.1608	5.5595e-06	NA	snv_ADpois95_count_nochip
chr20:42280662:G:A	0.000739	0.1219	0.03004	4.9675e-05	0.142132	snv_ADpois95_count_nochip
chr20:42781182:G:A	0.0005194	0.1574	0.03578	1.0865e-05	0.943905	snv_ADpois95_count_nochip
chr20:44943974:G:GA	0.003307	0.08606	0.02077	3.4313e-05	NA	snv_ADpois95_count_nochip
chr20:46096977:A:AGTAATTTTAAAAACTGTTTTTTTGTAGAGACAGGGT	NA	0.6866	0.1525	6.7228e-06	NA	snv_ADpois95_count_nochip
chr20:46341634:C:T	0.00103	-0.105	0.02443	1.7039e-05	0.214381	snv_ADpois95_count_nochip
chr20:48743397:G:A	0.0007166	0.2658	0.06003	9.5402e-06	NA	snv_ADpois95_count_nochip
chr20:50633980:CT:C	0.05023	-0.04496	0.01099	4.3186e-05	NA	snv_ADpois95_count_nochip
chr20:51034136:C:CTTTTTT	NA	0.6259	0.1444	1.4666e-05	NA	snv_ADpois95_count_nochip
chr20:51262119:C:A	0.0006129	0.2744	0.06484	2.3232e-05	NA	snv_ADpois95_count_nochip
chr20:52765628:A:ATTT	0.001009	0.3111	0.07559	3.8687e-05	NA	snv_ADpois95_count_nochip
chr20:54188807:AT:A	0.006661	-0.06502	0.01475	1.0439e-05	NA	snv_ADpois95_count_nochip
chr20:54833673:G:C	0.001709	0.2484	0.05817	1.9405e-05	NA	snv_ADpois95_count_nochip
chr20:56686949:C:A	0.001157	0.304	0.07047	1.6047e-05	NA	snv_ADpois95_count_nochip
chr20:57793067:G:A	0.02431	0.03267	0.00788	3.3971e-05	NA	snv_ADpois95_count_nochip
chr20:62215483:A:C	0.002739	0.2174	0.04584	2.1075e-06	NA	snv_ADpois95_count_nochip
chr20:63625490:G:A	0.01998	-0.02073	0.004968	2.983e-05	0.838283	snv_ADpois95_count_nochip
chr21:14052770:CTA:C	0.001089	0.2279	0.05387	2.3465e-05	NA	snv_ADpois95_count_nochip
chr21:14262836:G:A	0.002534	-0.1428	0.0343	3.1047e-05	NA	snv_ADpois95_count_nochip
chr21:14966851:G:C	0.08882	0.01138	0.002426	2.7061e-06	0.752315	snv_ADpois95_count_nochip
chr21:15429076:C:G	0.3216	-0.006338	0.001488	2.04e-05	0.62933	snv_ADpois95_count_nochip
chr21:17221704:G:A	0.02549	0.02143	0.004426	1.2911e-06	0.992792	snv_ADpois95_count_nochip
chr21:19037406:G:C	0.002134	0.2205	0.05195	2.1879e-05	NA	snv_ADpois95_count_nochip
chr21:19648247:C:T	0.001183	0.1932	0.04668	3.4657e-05	NA	snv_ADpois95_count_nochip
chr21:24064174:G:T	0.001731	0.2417	0.05785	2.9533e-05	NA	snv_ADpois95_count_nochip
chr21:24469863:G:GAA	0.0008672	0.1685	0.04052	3.2314e-05	NA	snv_ADpois95_count_nochip
chr21:27374772:A:T	0.007955	-0.03396	0.008046	2.418e-05	0.0798185	snv_ADpois95_count_nochip
chr21:30600753:C:A	0.863	-0.009696	0.002089	3.4747e-06	0.223577	snv_ADpois95_count_nochip
chr21:31185520:G:T	0.006543	-0.04167	0.009209	6.0225e-06	0.0366259	snv_ADpois95_count_nochip
chr21:32319478:C:T	0.0007486	0.1253	0.0268	2.9315e-06	0.140999	snv_ADpois95_count_nochip
chr21:34006407:T:C	0.007001	0.03985	0.008952	8.5464e-06	0.578857	snv_ADpois95_count_nochip
chr21:35264894:T:TG	0.003834	0.09829	0.02197	7.6562e-06	NA	snv_ADpois95_count_nochip
chr21:35468926:T:C	0.0644	-0.01447	0.003527	4.108e-05	NA	snv_ADpois95_count_nochip
chr21:36327323:A:AGCAGGAGCTTAGTCCAAAACAGTGGCCTCC	0.002027	-0.1772	0.03957	7.5046e-06	NA	snv_ADpois95_count_nochip
chr21:36705461:C:T	0.0002155	0.255	0.05431	2.6792e-06	0.504342	snv_ADpois95_count_nochip
chr21:37957169:C:T	0.005298	-0.04549	0.0103	1.013e-05	0.896103	snv_ADpois95_count_nochip
chr21:38520004:T:C	0.01731	-0.02238	0.005414	3.5713e-05	0.178887	snv_ADpois95_count_nochip
chr21:39601155:T:C	0.006651	0.0441	0.008821	5.7437e-07	0.975251	snv_ADpois95_count_nochip
chr21:40098073:T:C	0.001858	0.2366	0.05568	2.1445e-05	NA	snv_ADpois95_count_nochip
chr21:41682441:C:T	0.0146	-0.02529	0.00589	1.7558e-05	0.411725	snv_ADpois95_count_nochip
chr21:42269067:C:T	0.002764	-0.06192	0.01395	9.0749e-06	0.627696	snv_ADpois95_count_nochip
chr21:43404883:T:C	0.00898	0.4517	0.07501	1.7216e-09	NA	snv_ADpois95_count_nochip
chr21:45549977:C:G	0.0007968	0.248	0.05681	1.2623e-05	NA	snv_ADpois95_count_nochip
chr22:18187683:AG:A	NA	0.658	0.1387	2.1075e-06	NA	snv_ADpois95_count_nochip
chr22:18985357:TAA:T	0.004545	0.07549	0.01776	2.1232e-05	NA	snv_ADpois95_count_nochip
chr22:20063353:G:A	NA	0.5355	0.1211	9.8307e-06	NA	snv_ADpois95_count_nochip
chr22:20623502:AT:A	0.0004608	-0.2596	0.06359	4.4501e-05	NA	snv_ADpois95_count_nochip
chr22:21366448:T:TC	0.002827	0.1287	0.02549	4.3846e-07	NA	snv_ADpois95_count_nochip
chr22:22232925:ATTGTT:A	0.0003291	0.315	0.07498	2.6457e-05	NA	snv_ADpois95_count_nochip
chr22:23848921:C:T	0.01338	-0.02829	0.006591	1.7734e-05	0.488459	snv_ADpois95_count_nochip
chr22:24089648:C:T	0.002231	0.1045	0.02529	3.6072e-05	NA	snv_ADpois95_count_nochip
chr22:25060310:G:A	0.1235	0.00935	0.002129	1.1195e-05	0.317588	snv_ADpois95_count_nochip
chr22:26358238:T:C	0.0006815	0.1214	0.02846	1.9996e-05	0.646941	snv_ADpois95_count_nochip
chr22:27623841:C:T	0.002061	0.1289	0.0303	2.1021e-05	NA	snv_ADpois95_count_nochip
chr22:28365160:C:T	0.002363	0.06913	0.01558	9.0749e-06	0.541182	snv_ADpois95_count_nochip
chr22:29257074:G:A	0.0005593	-0.1779	0.04072	1.2497e-05	NA	snv_ADpois95_count_nochip
chr22:30488413:C:T	0.02797	0.01741	0.004265	4.4501e-05	0.227183	snv_ADpois95_count_nochip
chr22:35386918:C:T	0.006267	-0.09291	0.02259	3.9076e-05	NA	snv_ADpois95_count_nochip
chr22:36411196:G:A	0.0002659	-0.2107	0.04656	6.0225e-06	0.625753	snv_ADpois95_count_nochip
chr22:38125239:C:T	0.002017	0.2273	0.05348	2.1232e-05	NA	snv_ADpois95_count_nochip
chr22:39117013:ATCTC:A	0.0006167	0.2302	0.05525	3.1047e-05	NA	snv_ADpois95_count_nochip
chr22:39623790:A:G	0.003501	0.06946	0.01604	1.4962e-05	NA	snv_ADpois95_count_nochip
chr22:45138098:TAAC:T	0.0008015	0.2656	0.05665	2.7608e-06	NA	snv_ADpois95_count_nochip
chr22:45647515:A:C	NA	0.5406	0.1256	1.6702e-05	NA	snv_ADpois95_count_nochip
chr22:47585601:T:C	0.04055	-0.01541	0.003598	1.8458e-05	0.100059	snv_ADpois95_count_nochip
chr22:48118110:G:A	0.0147	0.02428	0.005936	4.3186e-05	0.534994	snv_ADpois95_count_nochip
chr22:50016431:T:C	0.000627	0.2884	0.06407	6.7228e-06	NA	snv_ADpois95_count_nochip
chrX:444713:T:A	0.000943	0.1851	0.03888	1.9455e-06	NA	snv_ADpois95_count_nochip
chrX:1181621:T:C	0.01581	0.03984	0.009602	3.3298e-05	NA	snv_ADpois95_count_nochip
chrX:2165657:G:A	0.001423	0.2623	0.06378	3.9076e-05	NA	snv_ADpois95_count_nochip
chrX:3429551:C:T	NA	0.4941	0.1153	1.8275e-05	NA	snv_ADpois95_count_nochip
chrX:5407118:C:T	0.0121	0.2785	0.05889	2.2603e-06	NA	snv_ADpois95_count_nochip
chrX:5762158:G:A	0.00103	0.2642	0.06236	2.2545e-05	NA	snv_ADpois95_count_nochip
chrX:10359773:G:A	0.0007673	0.2217	0.05401	4.0671e-05	NA	snv_ADpois95_count_nochip
chrX:15256582:C:T	0.004194	-0.03963	0.009462	2.8093e-05	0.990619	snv_ADpois95_count_nochip
chrX:18957966:TCTC:T	0.0005799	0.242	0.05588	1.4962e-05	NA	snv_ADpois95_count_nochip
chrX:21340724:G:C	0.00188	0.1576	0.03373	2.9907e-06	NA	snv_ADpois95_count_nochip
chrX:21599962:A:G	0.001915	0.1467	0.03429	1.8644e-05	NA	snv_ADpois95_count_nochip
chrX:22992816:T:C	0.02188	-0.03047	0.007018	1.4232e-05	NA	snv_ADpois95_count_nochip
chrX:23343542:A:T	0.0006773	0.1329	0.03089	1.7039e-05	NA	snv_ADpois95_count_nochip
chrX:24748749:TC:T	0.009711	-0.06922	0.01533	6.3313e-06	NA	snv_ADpois95_count_nochip
chrX:26564644:A:G	0.004022	0.03881	0.009355	3.3298e-05	0.410697	snv_ADpois95_count_nochip
chrX:29087206:C:T	0.0002007	0.2423	0.05539	1.2128e-05	NA	snv_ADpois95_count_nochip
chrX:29500597:T:G	0.005389	0.08611	0.02045	2.5419e-05	NA	snv_ADpois95_count_nochip
chrX:29738142:G:A	0.00263	0.08583	0.01966	1.2623e-05	NA	snv_ADpois95_count_nochip
chrX:30177830:G:A	0.000348	-0.1586	0.03697	1.7913e-05	0.989723	snv_ADpois95_count_nochip
chrX:32721505:G:GAA	NA	0.5452	0.1113	9.661e-07	NA	snv_ADpois95_count_nochip
chrX:33166188:G:C	0.0131	-0.05413	0.01325	4.4058e-05	NA	snv_ADpois95_count_nochip
chrX:37591518:A:C	0.002958	0.06391	0.01163	3.8601e-08	0.552612	snv_ADpois95_count_nochip
chrX:38462927:T:TA	NA	0.4202	0.09342	6.8586e-06	NA	snv_ADpois95_count_nochip
chrX:39433465:G:A	0.0008903	-0.2085	0.05077	3.9865e-05	NA	snv_ADpois95_count_nochip
chrX:39689356:C:G	0.1847	0.006296	0.001545	4.6225e-05	0.684546	snv_ADpois95_count_nochip
chrX:46084981:A:G	0.004948	-0.1169	0.02692	1.4232e-05	NA	snv_ADpois95_count_nochip
chrX:46775024:C:T	0.006074	-0.0845	0.01914	1.013e-05	NA	snv_ADpois95_count_nochip
chrX:47071702:G:C	0.007878	-0.07404	0.01681	1.0649e-05	NA	snv_ADpois95_count_nochip
chrX:47538921:CA:C	0.001497	0.2132	0.05056	2.4668e-05	NA	snv_ADpois95_count_nochip
chrX:49296537:A:T	0.0006326	0.2473	0.057	1.4375e-05	NA	snv_ADpois95_count_nochip
chrX:49607227:C:G	0.0006443	0.2342	0.05633	3.1993e-05	NA	snv_ADpois95_count_nochip
chrX:53055304:A:C	NA	0.4531	0.1095	3.4657e-05	NA	snv_ADpois95_count_nochip
chrX:56188545:A:G	0.00128	-0.08893	0.01957	5.5042e-06	0.664248	snv_ADpois95_count_nochip
chrX:56498532:C:G	0.000528	0.2596	0.06116	2.1879e-05	NA	snv_ADpois95_count_nochip
chrX:57852666:G:C	NA	0.3001	0.06681	7.0675e-06	NA	snv_ADpois95_count_nochip
chrX:58145072:A:T	NA	0.3045	0.06396	1.9261e-06	NA	snv_ADpois95_count_nochip
chrX:62780743:C:T	0.01174	-0.02543	0.005721	8.8067e-06	0.867274	snv_ADpois95_count_nochip
chrX:63997051:G:T	0.01195	-0.02449	0.005602	1.2373e-05	0.983596	snv_ADpois95_count_nochip
chrX:64585750:G:A	0.08024	-0.009355	0.002166	1.5729e-05	0.491349	snv_ADpois95_count_nochip
chrX:65899886:T:C	0.1795	-0.009763	0.0019	2.7679e-07	0.380945	snv_ADpois95_count_nochip
chrX:67968291:C:A	0.2394	-0.005738	0.001366	2.6723e-05	0.340616	snv_ADpois95_count_nochip
chrX:69513937:A:T	0.004786	-0.03654	0.00887	3.7921e-05	0.86088	snv_ADpois95_count_nochip
chrX:69910885:G:T	0.0003515	0.1684	0.04129	4.54e-05	NA	snv_ADpois95_count_nochip
chrX:70442288:A:C	0.00461	0.1033	0.02209	2.9315e-06	NA	snv_ADpois95_count_nochip
chrX:76407861:A:AACACACACACAC	0.000333	-0.3047	0.07308	3.0432e-05	NA	snv_ADpois95_count_nochip
chrX:78993360:C:T	0.000998	0.2565	0.06308	4.7632e-05	NA	snv_ADpois95_count_nochip
chrX:79358303:G:T	0.01974	0.01753	0.004283	4.2756e-05	0.6023	snv_ADpois95_count_nochip
chrX:81138564:T:C	0.005322	-0.1138	0.02673	2.0812e-05	NA	snv_ADpois95_count_nochip
chrX:82879342:A:G	NA	0.5041	0.1196	2.5166e-05	NA	snv_ADpois95_count_nochip
chrX:83727429:C:T	0.001147	0.2499	0.06013	3.2314e-05	NA	snv_ADpois95_count_nochip
chrX:84538803:G:A	0.0005648	0.2151	0.04796	7.2828e-06	NA	snv_ADpois95_count_nochip
chrX:84893015:T:A	0.001709	0.2011	0.04883	3.8302e-05	NA	snv_ADpois95_count_nochip
chrX:85338951:G:T	NA	0.4492	0.09642	3.1756e-06	NA	snv_ADpois95_count_nochip
chrX:86716534:A:G	0.0006506	0.2215	0.05197	2.04e-05	NA	snv_ADpois95_count_nochip
chrX:87132112:G:A	0.0004573	0.3008	0.06268	1.5928e-06	NA	snv_ADpois95_count_nochip
chrX:90100310:GA:G	0.009261	0.02604	0.006219	2.8375e-05	0.65142	snv_ADpois95_count_nochip
chrX:90564510:A:G	NA	0.3897	0.09556	4.54e-05	NA	snv_ADpois95_count_nochip
chrX:90885160:G:C	0.0007543	0.2331	0.04844	1.5001e-06	NA	snv_ADpois95_count_nochip
chrX:91378007:G:A	0.008952	0.04368	0.01067	4.1909e-05	0.246844	snv_ADpois95_count_nochip
chrX:91740524:C:T	0.01142	0.02606	0.005997	1.3812e-05	0.264742	snv_ADpois95_count_nochip
chrX:93711436:A:T	0.00103	0.2832	0.06402	9.636e-06	NA	snv_ADpois95_count_nochip
chrX:94928008:A:T	NA	0.5592	0.1271	1.0865e-05	NA	snv_ADpois95_count_nochip
chrX:95166423:T:TACACACACAC	0.03435	0.02338	0.00576	4.9428e-05	NA	snv_ADpois95_count_nochip
chrX:97599139:T:C	0.00195	0.1416	0.03362	2.5419e-05	NA	snv_ADpois95_count_nochip
chrX:101518797:G:A	0.001348	0.2508	0.05593	7.2828e-06	NA	snv_ADpois95_count_nochip
chrX:102583141:C:G	0.001189	0.272	0.05883	3.7641e-06	NA	snv_ADpois95_count_nochip
chrX:107404613:T:C	NA	0.5622	0.1372	4.1492e-05	NA	snv_ADpois95_count_nochip
chrX:109614236:C:T	0.01226	0.06019	0.01396	1.6208e-05	NA	snv_ADpois95_count_nochip
chrX:110167125:T:C	0.004769	0.0383	0.009001	2.1021e-05	0.266335	snv_ADpois95_count_nochip
chrX:115403434:T:TGTATATACACATACACATATACACATACATGTATATACACATACAC	0.001126	0.1526	0.03715	3.9865e-05	NA	snv_ADpois95_count_nochip
chrX:118710955:G:A	0.0006963	0.1896	0.04397	1.6208e-05	NA	snv_ADpois95_count_nochip
chrX:119566657:G:C	0.003878	-0.1261	0.03026	3.0738e-05	0.716484	snv_ADpois95_count_nochip
chrX:122291761:T:A	0.006598	0.1178	0.02719	1.4666e-05	NA	snv_ADpois95_count_nochip
chrX:126150561:A:AG	0.0009768	0.2815	0.06301	7.8893e-06	NA	snv_ADpois95_count_nochip
chrX:127051779:G:A	0.001186	0.1209	0.02958	4.362e-05	NA	snv_ADpois95_count_nochip
chrX:127918835:C:G	0.007917	-0.02934	0.006759	1.4232e-05	0.687771	snv_ADpois95_count_nochip
chrX:129107895:C:T	NA	0.2952	0.07096	3.1674e-05	NA	snv_ADpois95_count_nochip
chrX:130214220:C:T	NA	0.3997	0.08252	1.2783e-06	NA	snv_ADpois95_count_nochip
chrX:136211755:G:A	0.0008299	0.1526	0.0345	9.636e-06	NA	snv_ADpois95_count_nochip
chrX:137109328:C:T	NA	0.3804	0.09243	3.8687e-05	NA	snv_ADpois95_count_nochip
chrX:143453840:GA:G	0.001403	-0.1332	0.03135	2.1445e-05	NA	snv_ADpois95_count_nochip
chrX:144649065:A:G	0.001627	0.1243	0.0289	1.687e-05	NA	snv_ADpois95_count_nochip
chrX:145064670:C:A	0.007226	0.03063	0.006942	1.0232e-05	0.867795	snv_ADpois95_count_nochip
chrX:148053027:T:G	0.000614	0.1129	0.02685	2.5933e-05	0.305135	snv_ADpois95_count_nochip
chrX:148601951:G:T	0.4873	0.004774	0.001175	4.8159e-05	0.966755	snv_ADpois95_count_nochip
chrX:148931943:C:T	0.001552	0.1132	0.02591	1.2497e-05	NA	snv_ADpois95_count_nochip
chrX:149870434:CT:C	0.0004642	0.242	0.05502	1.0974e-05	NA	snv_ADpois95_count_nochip
chrX:150939607:CAATT:C	NA	0.5038	0.1238	4.7158e-05	NA	snv_ADpois95_count_nochip
chrX:151740835:G:T	0.1412	0.006794	0.001667	4.5902e-05	0.0467472	snv_ADpois95_count_nochip
chrX:152455393:C:T	NA	0.5818	0.1249	3.1756e-06	NA	snv_ADpois95_count_nochip
chrX:153782011:G:A	0.001025	-0.1399	0.03143	8.6323e-06	NA	snv_ADpois95_count_nochip
chrX:154378160:T:C	0.01596	-0.02166	0.00519	3.013e-05	0.996481	snv_ADpois95_count_nochip
chrX:155066068:C:T	0.0004767	0.4684	0.06049	9.7647e-15	NA	snv_ADpois95_count_nochip
chr1:1558975:T:C	0.9873	0.02565	0.006144	2.983e-05	0.765214	snv_ADpois95_count
chr1:1966324:A:G	0.0003052	0.23	0.05489	2.7813e-05	NA	snv_ADpois95_count
chr1:3192994:G:C	0.0005226	0.1448	0.03309	1.2007e-05	0.872145	snv_ADpois95_count
chr1:11354942:T:C	0.000497	0.296	0.07057	2.7262e-05	NA	snv_ADpois95_count
chr1:12103961:A:G	0.005954	0.09729	0.02295	2.2545e-05	NA	snv_ADpois95_count
chr1:12723770:T:G	NA	0.5553	0.1325	2.7813e-05	NA	snv_ADpois95_count
chr1:15454497:C:T	0.003796	-0.1359	0.0287	2.1935e-06	NA	snv_ADpois95_count
chr1:16358593:T:TTTTATTTA	0.02779	0.0313	0.006919	6.0831e-06	NA	snv_ADpois95_count
chr1:22654614:T:C	0.0009705	0.2324	0.05648	3.9076e-05	NA	snv_ADpois95_count
chr1:25034216:C:G	NA	0.7515	0.1583	2.0452e-06	NA	snv_ADpois95_count
chr1:29084839:C:A	0.01201	0.2696	0.06641	4.9132e-05	NA	snv_ADpois95_count
chr1:29561843:C:T	NA	0.3823	0.08703	1.1195e-05	NA	snv_ADpois95_count
chr1:30049313:A:G	NA	0.7655	0.162	2.306e-06	NA	snv_ADpois95_count
chr1:30943096:G:A	0.0007381	0.2115	0.04915	1.6702e-05	NA	snv_ADpois95_count
chr1:31296427:G:A	0.0009788	0.324	0.07565	1.8458e-05	NA	snv_ADpois95_count
chr1:32053549:C:T	0.001092	0.3089	0.07175	1.6702e-05	NA	snv_ADpois95_count
chr1:33165044:G:A	0.000182	0.2907	0.0697	3.0432e-05	NA	snv_ADpois95_count
chr1:35705123:A:G	0.06026	0.01196	0.002875	3.1993e-05	0.0835759	snv_ADpois95_count
chr1:36792469:C:T	NA	0.368	0.08733	2.5166e-05	NA	snv_ADpois95_count
chr1:40225578:CA:C	0.2901	-0.008093	0.001896	1.9797e-05	NA	snv_ADpois95_count
chr1:40677001:AT:A	0.5987	0.007298	0.001414	2.4549e-07	0.821191	snv_ADpois95_count
chr1:43797502:C:G	0.001958	0.2387	0.05365	8.6323e-06	NA	snv_ADpois95_count
chr1:44202008:A:AT	0.0004111	0.243	0.05764	2.4916e-05	NA	snv_ADpois95_count
chr1:45640656:C:A	0.0005468	0.3425	0.06735	3.6623e-07	NA	snv_ADpois95_count
chr1:46352896:G:A	0.0006745	0.1324	0.02947	6.9972e-06	0.142844	snv_ADpois95_count
chr1:51803511:A:G	0.0009685	0.3137	0.07603	3.68e-05	NA	snv_ADpois95_count
chr1:52724690:C:CAATAAATA	0.000797	0.2027	0.04113	8.3153e-07	NA	snv_ADpois95_count
chr1:53716906:G:A	0.0007596	0.1214	0.02934	3.5006e-05	0.25924	snv_ADpois95_count
chr1:54855703:T:C	0.01368	0.02779	0.006536	2.1232e-05	0.275822	snv_ADpois95_count
chr1:55245334:C:A	0.000193	0.2944	0.06852	1.7383e-05	NA	snv_ADpois95_count
chr1:57244581:G:T	0.03599	0.01855	0.004535	4.3186e-05	0.015406	snv_ADpois95_count
chr1:58031989:CGTGTGTGTGTGTGT:C	0.001251	0.1332	0.03257	4.2756e-05	NA	snv_ADpois95_count
chr1:58500287:T:G	NA	0.4519	0.102	9.3513e-06	NA	snv_ADpois95_count
chr1:58937739:A:G	0.008883	0.3106	0.07625	4.6363e-05	NA	snv_ADpois95_count
chr1:61672460:T:G	NA	0.5715	0.1361	2.6723e-05	NA	snv_ADpois95_count
chr1:62226134:CTT:C	0.01766	0.03971	0.009056	1.1652e-05	NA	snv_ADpois95_count
chr1:63186740:A:AAAAGAAAGAAAG	0.003845	-0.08537	0.0187	5.0305e-06	NA	snv_ADpois95_count
chr1:67673635:G:T	0.532	-0.007305	0.001718	2.1232e-05	NA	snv_ADpois95_count
chr1:68689530:T:A	0.0007782	0.2093	0.04785	1.2128e-05	NA	snv_ADpois95_count
chr1:69916288:A:G	0.0204	-0.03621	0.008539	2.2321e-05	NA	snv_ADpois95_count
chr1:71513383:T:C	0.01907	-0.03745	0.00876	1.902e-05	NA	snv_ADpois95_count
chr1:72958426:A:G	0.001041	0.3008	0.07346	4.2331e-05	NA	snv_ADpois95_count
chr1:74816953:CAA:C	NA	0.411	0.09751	2.4916e-05	NA	snv_ADpois95_count
chr1:75348811:T:G	0.001178	0.3103	0.07285	2.0605e-05	NA	snv_ADpois95_count
chr1:76792120:T:A	0.005417	-0.04552	0.009984	5.1321e-06	0.308819	snv_ADpois95_count
chr1:77111160:T:G	0.001047	0.1508	0.0363	3.2639e-05	NA	snv_ADpois95_count
chr1:78181321:T:G	0.2073	-0.008383	0.002015	3.1674e-05	0.94894	snv_ADpois95_count
chr1:81781490:A:T	0.000388	0.198	0.04563	1.4232e-05	NA	snv_ADpois95_count
chr1:88043107:A:G	0.3392	0.006815	0.001456	2.8449e-06	0.589076	snv_ADpois95_count
chr1:90560317:G:A	0.003478	0.1177	0.02882	4.4501e-05	0.469259	snv_ADpois95_count
chr1:93979929:A:ATGTG	NA	0.5138	0.1218	2.4668e-05	NA	snv_ADpois95_count
chr1:94346533:C:T	0.001656	0.07716	0.01829	2.4668e-05	0.19205	snv_ADpois95_count
chr1:94885182:G:A	NA	0.5685	0.1366	3.1674e-05	NA	snv_ADpois95_count
chr1:100593337:C:A	NA	0.4317	0.1043	3.5006e-05	0.0960391	snv_ADpois95_count
chr1:105182974:G:A	0.0004008	0.1594	0.03836	3.2639e-05	0.821601	snv_ADpois95_count
chr1:106323049:T:C	0.00282	0.1441	0.03311	1.3403e-05	NA	snv_ADpois95_count
chr1:106694739:A:C	NA	0.8069	0.1478	4.7621e-08	NA	snv_ADpois95_count
chr1:109207986:C:T	0.005307	0.1006	0.02339	1.7039e-05	0.67726	snv_ADpois95_count
chr1:113278136:GTTAACT:G	0.01522	-0.06348	0.01444	1.0974e-05	NA	snv_ADpois95_count
chr1:116672625:AAGAGAGAGAGAGAG:A	NA	0.8344	0.1574	1.1481e-07	NA	snv_ADpois95_count
chr1:118749631:C:CAAAAAA	0.1822	0.07666	0.01866	3.9865e-05	NA	snv_ADpois95_count
chr1:119478816:G:A	0.0003447	0.2095	0.04882	1.7734e-05	0.339935	snv_ADpois95_count
chr1:143563815:T:A	NA	0.5505	0.1058	1.9505e-07	NA	snv_ADpois95_count
chr1:145812137:G:GT	0.004582	-0.1083	0.02508	1.5729e-05	0.797718	snv_ADpois95_count
chr1:150759129:C:G	0.00709	0.0354	0.008694	4.6783e-05	0.285361	snv_ADpois95_count
chr1:151996911:A:G	NA	0.5521	0.1254	1.0649e-05	NA	snv_ADpois95_count
chr1:152740443:A:C	0.0003764	-0.1975	0.04582	1.6208e-05	NA	snv_ADpois95_count
chr1:153183776:A:G	0.01786	0.2338	0.05528	2.3465e-05	NA	snv_ADpois95_count
chr1:153422144:C:T	0.0009891	0.3322	0.07541	1.0544e-05	NA	snv_ADpois95_count
chr1:153943678:T:TAAAAAA	0.233	0.01785	0.004359	4.2331e-05	NA	snv_ADpois95_count
chr1:159703811:G:A	NA	0.611	0.1339	5.081e-06	NA	snv_ADpois95_count
chr1:164860298:T:C	0.001844	0.2272	0.05548	4.1909e-05	NA	snv_ADpois95_count
chr1:166342261:C:T	0.0003571	0.1874	0.04176	7.2103e-06	0.781297	snv_ADpois95_count
chr1:168751893:A:G	0.0602	-0.01334	0.002972	7.2103e-06	0.607077	snv_ADpois95_count
chr1:175170224:A:G	0.01468	-0.04066	0.009757	3.0738e-05	0.588782	snv_ADpois95_count
chr1:175559623:A:G	0.003326	0.06254	0.01415	9.9295e-06	0.784115	snv_ADpois95_count
chr1:177469781:A:G	0.006538	0.03818	0.009143	2.9533e-05	0.635464	snv_ADpois95_count
chr1:179815114:GAC:G	0.06956	-0.02096	0.005148	4.6503e-05	NA	snv_ADpois95_count
chr1:184018256:T:A	0.02185	0.2242	0.04635	1.3172e-06	NA	snv_ADpois95_count
chr1:188797982:C:T	0.003026	-0.1357	0.03209	2.3465e-05	NA	snv_ADpois95_count
chr1:196907304:A:C	0.01701	0.02207	0.005356	3.7544e-05	0.630716	snv_ADpois95_count
chr1:197129196:G:A	0.01733	0.02135	0.00526	4.9477e-05	0.613669	snv_ADpois95_count
chr1:199021339:C:T	0.0043	0.05568	0.01113	5.6865e-07	0.643843	snv_ADpois95_count
chr1:203302902:A:G	0.0009376	0.3549	0.07759	4.7851e-06	NA	snv_ADpois95_count
chr1:206620613:A:G	0.0004609	0.3214	0.07339	1.1888e-05	NA	snv_ADpois95_count
chr1:207173917:T:C	NA	0.5512	0.1266	1.3403e-05	NA	snv_ADpois95_count
chr1:208142978:A:G	NA	0.477	0.1055	6.206e-06	NA	snv_ADpois95_count
chr1:211160127:A:G	0.2382	0.00862	0.001991	1.4962e-05	NA	snv_ADpois95_count
chr1:211922516:T:C	0.0001441	0.3278	0.08056	4.7111e-05	NA	snv_ADpois95_count
chr1:213627309:A:C	0.03505	-0.04065	0.009396	1.5112e-05	0.811558	snv_ADpois95_count
chr1:215992663:G:T	0.7537	-0.006432	0.001586	4.9825e-05	0.965074	snv_ADpois95_count
chr1:218226703:T:TA	0.0006379	0.2127	0.05169	3.8687e-05	NA	snv_ADpois95_count
chr1:218597626:T:C	0.007534	0.08438	0.01976	1.9405e-05	0.0730947	snv_ADpois95_count
chr1:222322740:A:T	0.0086	0.03259	0.007991	4.54e-05	0.701594	snv_ADpois95_count
chr1:223682141:A:AG	0.000521	0.2415	0.05925	4.5856e-05	NA	snv_ADpois95_count
chr1:224711606:G:A	0.0005511	0.2366	0.05753	3.9076e-05	NA	snv_ADpois95_count
chr1:225671368:A:G	0.005307	0.09609	0.02336	3.9076e-05	0.899605	snv_ADpois95_count
chr1:225964166:A:ATATATATATATATATATATATATATATAT	0.0005095	-0.2149	0.05194	3.5006e-05	NA	snv_ADpois95_count
chr1:226391000:CTT:C	0.4336	-0.01039	0.002426	1.8644e-05	NA	snv_ADpois95_count
chr1:227215623:G:A	NA	0.4934	0.1143	1.5887e-05	NA	snv_ADpois95_count
chr1:228459996:AT:A	0.1381	-0.008438	0.002059	4.1492e-05	0.0071546	snv_ADpois95_count
chr1:228891059:A:G	0.002091	0.06548	0.01568	2.9533e-05	0.0330412	snv_ADpois95_count
chr1:230074723:A:G	0.008043	0.08124	0.01913	2.1661e-05	0.558054	snv_ADpois95_count
chr1:233206375:G:GCACTTTGGGAGGCCGAGGCGGGCGGATCAC	0.001485	0.1226	0.02957	3.3633e-05	NA	snv_ADpois95_count
chr1:233541525:A:G	0.007627	0.0926	0.02028	4.9804e-06	NA	snv_ADpois95_count
chr1:236767001:G:C	NA	0.6635	0.1396	2.0249e-06	NA	snv_ADpois95_count
chr1:238419338:T:G	0.01719	-0.05474	0.01326	3.6434e-05	0.969427	snv_ADpois95_count
chr1:240868484:G:A	0.0007817	0.1219	0.02902	2.6457e-05	0.462365	snv_ADpois95_count
chr1:241182648:C:CTT	NA	0.5156	0.121	2.04e-05	NA	snv_ADpois95_count
chr1:243764638:T:C	0.0006746	0.2552	0.05153	7.3016e-07	NA	snv_ADpois95_count
chr1:244486969:G:A	0.007165	0.04634	0.01072	1.5264e-05	NA	snv_ADpois95_count
chr1:245804364:C:T	0.005956	-0.06028	0.01459	3.6072e-05	NA	snv_ADpois95_count
chr1:246261565:T:C	0.000479	0.3388	0.07202	2.5485e-06	NA	snv_ADpois95_count
chr1:247326270:G:C	0.000178	0.3143	0.06788	3.6529e-06	NA	snv_ADpois95_count
chr2:2382809:G:C	0.0006295	-0.1564	0.03227	1.253e-06	0.703491	snv_ADpois95_count
chr2:3490549:C:G	0.00435	-0.1118	0.02678	2.983e-05	NA	snv_ADpois95_count
chr2:10186292:C:T	0.02668	0.01781	0.004358	4.362e-05	0.0471699	snv_ADpois95_count
chr2:10758214:A:G	0.0005389	0.1664	0.04046	3.9076e-05	NA	snv_ADpois95_count
chr2:12030883:C:A	0.00258	0.1447	0.03475	3.1359e-05	NA	snv_ADpois95_count
chr2:13514482:G:A	0.00335	0.08512	0.02016	2.418e-05	NA	snv_ADpois95_count
chr2:14291317:C:CCT	0.08238	0.02676	0.006157	1.395e-05	NA	snv_ADpois95_count
chr2:15170482:G:A	0.2711	-0.007361	0.001548	1.9848e-06	0.685985	snv_ADpois95_count
chr2:16697572:AAAT:A	0.0095	-0.03074	0.00744	3.6072e-05	0.263949	snv_ADpois95_count
chr2:17045045:C:T	0.007558	0.03361	0.008044	2.9239e-05	0.421473	snv_ADpois95_count
chr2:20578049:C:G	0.05887	0.01213	0.002973	4.4948e-05	0.0606279	snv_ADpois95_count
chr2:23356186:C:CA	0.6982	0.006686	0.001532	1.275e-05	0.552998	snv_ADpois95_count
chr2:24896468:C:CT	0.001051	0.3086	0.07339	2.6193e-05	NA	snv_ADpois95_count
chr2:25234373:C:T	0.0002701	0.4337	0.07974	5.3158e-08	NA	snv_ADpois95_count
chr2:27987772:A:G	0.001244	0.08881	0.02189	4.9675e-05	0.0330743	snv_ADpois95_count
chr2:28488725:T:C	0.0002451	0.2518	0.05995	2.6457e-05	NA	snv_ADpois95_count
chr2:31743580:A:G	0.001185	0.1484	0.0341	1.3403e-05	NA	snv_ADpois95_count
chr2:32093216:A:C	0.00157	0.2007	0.04444	6.3313e-06	NA	snv_ADpois95_count
chr2:34823284:G:C	0.001586	0.09923	0.02345	2.3232e-05	NA	snv_ADpois95_count
chr2:37027663:C:T	0.002852	-0.1806	0.04176	1.5264e-05	0.791204	snv_ADpois95_count
chr2:38098758:G:C	NA	0.72	0.1512	1.907e-06	NA	snv_ADpois95_count
chr2:38761167:G:A	0.001812	0.2842	0.05238	5.8164e-08	0.738008	snv_ADpois95_count
chr2:39013271:T:A	0.00227	0.1646	0.0356	3.7267e-06	0.887275	snv_ADpois95_count
chr2:40705572:G:A	0.01461	-0.02708	0.006272	1.5729e-05	0.113722	snv_ADpois95_count
chr2:41182230:C:T	0.002134	-0.1097	0.02543	1.6047e-05	NA	snv_ADpois95_count
chr2:41763267:G:A	0.001829	-0.07043	0.01676	2.6457e-05	0.73823	snv_ADpois95_count
chr2:42573726:G:T	NA	0.628	0.1393	6.5241e-06	NA	snv_ADpois95_count
chr2:43148965:C:G	NA	0.3764	0.09108	3.6072e-05	NA	snv_ADpois95_count
chr2:45465443:C:T	NA	0.6481	0.1509	1.7383e-05	NA	snv_ADpois95_count
chr2:48818701:G:T	NA	0.6239	0.1301	1.625e-06	NA	snv_ADpois95_count
chr2:49420472:T:C	NA	0.3697	0.08531	1.4666e-05	NA	snv_ADpois95_count
chr2:50122472:C:T	0.0002943	0.216	0.05089	2.1879e-05	0.39349	snv_ADpois95_count
chr2:52237964:G:A	0.0005322	0.2263	0.04919	4.2018e-06	NA	snv_ADpois95_count
chr2:54181163:C:T	0.004676	-0.1042	0.02503	3.1359e-05	0.869706	snv_ADpois95_count
chr2:56063372:C:A	0.0004943	0.2583	0.06036	1.8644e-05	NA	snv_ADpois95_count
chr2:58815492:A:G	0.008914	-0.0326	0.007403	1.0649e-05	0.781063	snv_ADpois95_count
chr2:59316679:G:A	0.01842	0.02104	0.00515	4.4058e-05	0.229696	snv_ADpois95_count
chr2:59573855:C:T	0.0004519	0.3052	0.07403	3.7544e-05	NA	snv_ADpois95_count
chr2:60102860:T:C	NA	0.4236	0.1015	2.983e-05	NA	snv_ADpois95_count
chr2:60654161:G:A	0.004631	0.04299	0.01047	4.0266e-05	0.262632	snv_ADpois95_count
chr2:61232618:G:A	0.004474	0.04356	0.01055	3.6434e-05	0.985201	snv_ADpois95_count
chr2:62377024:G:C	0.0007421	0.2692	0.06538	3.8302e-05	NA	snv_ADpois95_count
chr2:64295238:A:G	0.006037	-0.09569	0.02202	1.395e-05	0.022573	snv_ADpois95_count
chr2:65556576:T:TGGAAGCAACTGGGAGCA	0.001034	0.2989	0.07105	2.5933e-05	NA	snv_ADpois95_count
chr2:68195887:CT:C	0.006991	0.05652	0.01385	4.4948e-05	NA	snv_ADpois95_count
chr2:70816698:A:C	0.001566	0.2855	0.05965	1.6913e-06	NA	snv_ADpois95_count
chr2:71571431:C:G	0.02163	0.198	0.04525	1.2007e-05	NA	snv_ADpois95_count
chr2:71877741:TAAAGAAAGAGAG:T	0.002689	-0.1383	0.03405	4.8643e-05	NA	snv_ADpois95_count
chr2:72981996:T:TGTGTGC	0.01016	0.09841	0.02362	3.1047e-05	NA	snv_ADpois95_count
chr2:73962403:A:G	0.002906	0.1816	0.04395	3.6072e-05	NA	snv_ADpois95_count
chr2:76236028:A:C	NA	0.5481	0.1322	3.3971e-05	NA	snv_ADpois95_count
chr2:76595999:G:A	0.0002591	0.2657	0.05743	3.7267e-06	NA	snv_ADpois95_count
chr2:77806732:T:A	0.0008154	-0.1143	0.02719	2.6193e-05	0.16431	snv_ADpois95_count
chr2:78995453:C:T	NA	0.4789	0.1165	3.9865e-05	NA	snv_ADpois95_count
chr2:80087563:A:G	0.0003302	0.2079	0.05049	3.8302e-05	NA	snv_ADpois95_count
chr2:80668248:T:C	0.001371	0.09294	0.02026	4.4616e-06	0.692463	snv_ADpois95_count
chr2:82624156:C:T	NA	0.6485	0.1484	1.2373e-05	NA	snv_ADpois95_count
chr2:83362795:G:GA	0.003902	0.07634	0.01848	3.6434e-05	NA	snv_ADpois95_count
chr2:83827796:T:G	NA	0.6307	0.1423	9.3513e-06	NA	snv_ADpois95_count
chr2:84042101:A:G	0.00327	0.05172	0.01265	4.362e-05	0.726004	snv_ADpois95_count
chr2:85005826:T:C	0.001113	0.2927	0.0706	3.3633e-05	NA	snv_ADpois95_count
chr2:87069739:A:G	NA	0.5545	0.1355	4.2331e-05	NA	snv_ADpois95_count
chr2:88665646:GTT:G	NA	0.6653	0.1616	3.8302e-05	NA	snv_ADpois95_count
chr2:90144287:G:A	NA	0.4631	0.1096	2.3701e-05	NA	snv_ADpois95_count
chr2:94984390:C:T	0.0004086	0.2014	0.04575	1.0757e-05	NA	snv_ADpois95_count
chr2:99825608:C:A	0.001574	0.08291	0.0184	6.5897e-06	0.307279	snv_ADpois95_count
chr2:101898702:G:A	NA	0.5433	0.1298	2.8375e-05	NA	snv_ADpois95_count
chr2:102204629:C:CT	0.02003	0.02143	0.005138	3.013e-05	0.576488	snv_ADpois95_count
chr2:103557118:G:C	NA	0.5909	0.1451	4.6456e-05	NA	snv_ADpois95_count
chr2:103887692:C:T	0.001832	0.07142	0.01689	2.3465e-05	0.166627	snv_ADpois95_count
chr2:104500155:T:TAA	NA	0.7222	0.1618	8.0487e-06	NA	snv_ADpois95_count
chr2:107509641:G:A	0.001164	0.2842	0.06994	4.8304e-05	NA	snv_ADpois95_count
chr2:107909940:T:TAA	0.000267	0.3837	0.08023	1.7255e-06	NA	snv_ADpois95_count
chr2:108495237:A:G	0.0005151	0.2629	0.0576	5.0305e-06	NA	snv_ADpois95_count
chr2:110665571:TTGTGTG:T	0.04248	-0.02577	0.00573	6.9276e-06	NA	snv_ADpois95_count
chr2:111693648:A:C	0.001713	0.1809	0.04265	2.2321e-05	NA	snv_ADpois95_count
chr2:112025098:G:A	0.0513	-0.01392	0.003138	9.2582e-06	0.989199	snv_ADpois95_count
chr2:113779191:A:G	NA	0.4333	0.1042	3.1993e-05	NA	snv_ADpois95_count
chr2:114133937:G:T	0.002483	0.2042	0.04736	1.6208e-05	NA	snv_ADpois95_count
chr2:118223161:A:G	NA	0.4151	0.09645	1.6702e-05	NA	snv_ADpois95_count
chr2:121848519:C:T	NA	0.4164	0.1002	3.2314e-05	NA	snv_ADpois95_count
chr2:124659505:G:C	NA	0.4071	0.09626	2.3465e-05	NA	snv_ADpois95_count
chr2:126826679:G:A	0.00511	-0.1399	0.03306	2.3e-05	NA	snv_ADpois95_count
chr2:127617957:TTTGCTAGTCC:T	0.0002839	0.3423	0.07817	1.2007e-05	NA	snv_ADpois95_count
chr2:132687755:A:ACC	0.0009685	0.3891	0.07603	3.0898e-07	NA	snv_ADpois95_count
chr2:133002132:T:C	0.00101	0.3015	0.07387	4.4501e-05	NA	snv_ADpois95_count
chr2:134316574:T:C	NA	0.621	0.1395	8.4614e-06	NA	snv_ADpois95_count
chr2:136188472:G:T	0.1815	0.008268	0.001791	3.9177e-06	0.0258874	snv_ADpois95_count
chr2:137846832:A:T	0.002003	0.08727	0.02055	2.1661e-05	NA	snv_ADpois95_count
chr2:140258530:T:C	0.000479	0.3375	0.07183	2.6261e-06	NA	snv_ADpois95_count
chr2:142171758:T:G	0.0001261	0.3786	0.0829	4.9308e-06	NA	snv_ADpois95_count
chr2:142978335:G:A	0.0008902	-0.2199	0.05288	3.1993e-05	NA	snv_ADpois95_count
chr2:145446905:G:T	0.003268	-0.1217	0.02898	2.6723e-05	0.256404	snv_ADpois95_count
chr2:145952784:C:A	0.001092	0.2941	0.07184	4.2331e-05	NA	snv_ADpois95_count
chr2:149277627:C:T	0.0007953	0.2339	0.05581	2.7813e-05	NA	snv_ADpois95_count
chr2:150534975:A:G	0.00169	0.153	0.03286	3.2398e-06	NA	snv_ADpois95_count
chr2:153105110:C:G	0.001141	0.1161	0.02715	1.8831e-05	NA	snv_ADpois95_count
chr2:154652273:C:T	0.0007268	0.1207	0.02941	4.0671e-05	0.418952	snv_ADpois95_count
chr2:157965222:A:G	0.003203	-0.1633	0.0398	4.0671e-05	0.621139	snv_ADpois95_count
chr2:163762249:G:T	0.0002843	0.1997	0.04766	2.7813e-05	0.627633	snv_ADpois95_count
chr2:165517213:G:A	NA	0.4932	0.119	3.3971e-05	NA	snv_ADpois95_count
chr2:165793912:A:ACCGTAGC	0.4751	-0.00581	0.001396	3.1674e-05	0.856758	snv_ADpois95_count
chr2:166709355:G:T	0.00109	0.1495	0.03555	2.5933e-05	NA	snv_ADpois95_count
chr2:169091224:T:TATAAA	0.02817	0.02908	0.00673	1.5573e-05	NA	snv_ADpois95_count
chr2:171871679:C:T	0.00113	-0.23	0.05231	1.0974e-05	NA	snv_ADpois95_count
chr2:175166786:T:G	0.0002144	0.2637	0.06366	3.4313e-05	NA	snv_ADpois95_count
chr2:175385878:G:A	0.000521	0.2686	0.05872	4.7851e-06	NA	snv_ADpois95_count
chr2:175762046:A:T	0.115	-0.01323	0.002955	7.58e-06	NA	snv_ADpois95_count
chr2:176424437:T:C	0.04818	0.01305	0.003206	4.7206e-05	0.453482	snv_ADpois95_count
chr2:177210379:A:ATTTTTTT	0.003887	-0.09071	0.01851	9.5649e-07	NA	snv_ADpois95_count
chr2:177511160:G:A	0.003512	0.05118	0.01216	2.5933e-05	0.166294	snv_ADpois95_count
chr2:178284777:A:T	NA	0.6262	0.1202	1.9119e-07	NA	snv_ADpois95_count
chr2:178508170:A:C	0.0005611	0.2363	0.05695	3.3298e-05	NA	snv_ADpois95_count
chr2:178845468:A:C	0.02249	-0.02165	0.004751	5.1837e-06	0.113608	snv_ADpois95_count
chr2:179279653:C:T	0.02625	-0.03094	0.007573	4.4058e-05	NA	snv_ADpois95_count
chr2:180134898:C:T	0.09954	-0.01051	0.002298	4.8332e-06	0.862949	snv_ADpois95_count
chr2:180904063:TCC:T	0.1911	-0.01448	0.003298	1.1308e-05	NA	snv_ADpois95_count
chr2:182520360:G:A	0.002102	0.2206	0.05173	1.9996e-05	NA	snv_ADpois95_count
chr2:183040776:A:G	0.00104	0.1453	0.02926	6.8764e-07	NA	snv_ADpois95_count
chr2:183835167:T:C	0.002978	0.1866	0.04314	1.5112e-05	NA	snv_ADpois95_count
chr2:184518985:G:C	0.2651	-0.006769	0.001578	1.7913e-05	0.25487	snv_ADpois95_count
chr2:187546843:A:G	0.01164	0.2041	0.0494	3.6072e-05	0.209507	snv_ADpois95_count
chr2:188276672:G:A	0.000224	0.2583	0.06028	1.8275e-05	NA	snv_ADpois95_count
chr2:194624730:T:C	0.002023	0.06732	0.01617	3.1359e-05	0.978818	snv_ADpois95_count
chr2:197184510:G:A	0.01287	0.02547	0.006217	4.1909e-05	0.0639918	snv_ADpois95_count
chr2:202753173:A:T	0.000488	0.3052	0.07131	1.8831e-05	NA	snv_ADpois95_count
chr2:203009878:G:C	0.0004564	0.3027	0.0738	4.108e-05	NA	snv_ADpois95_count
chr2:203978573:CT:C	0.003029	0.1798	0.04322	3.1674e-05	NA	snv_ADpois95_count
chr2:206286983:C:A	0.0008992	0.1218	0.02612	3.1128e-06	0.143848	snv_ADpois95_count
chr2:206785997:A:G	0.0009351	-0.1155	0.02533	5.1837e-06	0.141423	snv_ADpois95_count
chr2:207269390:A:T	0.02624	-0.01887	0.004326	1.3007e-05	0.470434	snv_ADpois95_count
chr2:208835064:G:T	0.00117	0.2119	0.05157	3.9865e-05	NA	snv_ADpois95_count
chr2:210830303:A:G	0.0005242	0.3273	0.06871	1.907e-06	NA	snv_ADpois95_count
chr2:211112116:A:G	0.0005422	0.3169	0.06755	2.7061e-06	NA	snv_ADpois95_count
chr2:212535863:C:T	0.002738	0.1527	0.03274	3.1128e-06	0.963098	snv_ADpois95_count
chr2:213005810:G:A	0.0003926	0.2728	0.06602	3.6072e-05	NA	snv_ADpois95_count
chr2:214642586:G:A	0.01018	0.03047	0.007102	1.7913e-05	0.435135	snv_ADpois95_count
chr2:215245993:G:A	0.000917	0.3384	0.07877	1.7383e-05	NA	snv_ADpois95_count
chr2:215913970:C:CAA	NA	0.47	0.1019	3.9969e-06	NA	snv_ADpois95_count
chr2:218241397:A:G	0.003575	0.1768	0.03952	7.6562e-06	NA	snv_ADpois95_count
chr2:219352720:T:C	0.004582	0.04971	0.01057	2.5485e-06	0.15771	snv_ADpois95_count
chr2:223384068:C:A	0.001134	-0.2003	0.04673	1.8275e-05	NA	snv_ADpois95_count
chr2:223844234:T:C	NA	0.4936	0.1137	1.4232e-05	NA	snv_ADpois95_count
chr2:224061202:T:G	NA	0.4843	0.1069	5.9626e-06	NA	snv_ADpois95_count
chr2:227219754:A:G	0.0008583	0.1893	0.04609	4.0266e-05	NA	snv_ADpois95_count
chr2:230664152:G:C	0.004555	0.1097	0.02616	2.7262e-05	NA	snv_ADpois95_count
chr2:230939055:A:T	0.002939	0.05529	0.01339	3.6434e-05	0.294346	snv_ADpois95_count
chr2:232303854:C:T	0.0002758	0.238	0.05784	3.8687e-05	NA	snv_ADpois95_count
chr2:232945468:T:TACACAGACACAGACACAG	0.0009788	0.3237	0.07575	1.9212e-05	NA	snv_ADpois95_count
chr2:233996731:C:T	0.4741	-0.005871	0.001374	1.9212e-05	0.276098	snv_ADpois95_count
chr2:235276158:C:A	0.07929	-0.01104	0.002564	1.6702e-05	0.00278363	snv_ADpois95_count
chr2:236805451:A:C	0.001319	-0.2791	0.06547	2.0197e-05	NA	snv_ADpois95_count
chr2:237924714:C:A	0.01716	0.02473	0.005922	2.9533e-05	0.728404	snv_ADpois95_count
[truncated: 3,496 more rows]

## Sheet: Table 6
Supplementary table 6: Gene-based association test results for SNV count traits in AoU+UKB for genes with at laeast 1 Pvalue < 5e-5 Region: Gene analyzed. Group: variant types included. Cauchy = cauchy combination test. max_MAF: maximum MAF of variants included in test. MAC: Aggregate minor allele count in the meta-analyzed group. This has been set to NA for variants with MAC < 40. N_cohorts: num…
Region	Group	max_MAF	MAC	N_cohorts	Pvalue_SKATO	Pvalue_Burden_IV	Pvalue_Burden_IV_heterogeneity	Pvalue_Burden	Pvalue_SKAT	phenotype
AC093762.3	Cauchy	NA	NA	1	0.00286038	NA	NA	NA	0.116577	snv_ADpois95_count_nochip
AC093762.3	missense	0.01	7913	1	1.97768e-05	0.0278089	NA	0.0137282	0.0327583	snv_ADpois95_count_nochip
AC093762.3	missense	0.001	2616	1	0.0033688	0.0506306	NA	0.0336986	0.157237	snv_ADpois95_count_nochip
AC093762.3	missense	0.0001	575	1	0.214317	0.0558269	NA	0.0529292	0.295703	snv_ADpois95_count_nochip
AC093762.3	missense;lof	0.01	7940	1	2.53686e-05	0.0369127	NA	0.0187156	0.0389335	snv_ADpois95_count_nochip
AC093762.3	missense;lof	0.001	2643	1	0.00433255	0.074975	NA	0.0525915	0.231865	snv_ADpois95_count_nochip
AC093762.3	missense;lof	0.0001	602	1	0.418181	0.132496	NA	0.128118	0.731535	snv_ADpois95_count_nochip
AC093762.3	missense;lof;synonymous	0.01	11811	1	0.000947484	0.0962217	NA	0.0540309	0.0652976	snv_ADpois95_count_nochip
AC093762.3	missense;lof;synonymous	0.001	3204	1	0.00375187	0.0701163	NA	0.0549847	0.211358	snv_ADpois95_count_nochip
AC093762.3	missense;lof;synonymous	0.0001	773	1	0.280242	0.0817818	NA	0.0788664	0.881632	snv_ADpois95_count_nochip
AC093762.3	synonymous	0.01	3872	1	1	0.564542	NA	0.473246	0.297512	snv_ADpois95_count_nochip
AC093762.3	synonymous	0.001	551	1	0.51378	0.52637	NA	0.618678	0.407441	snv_ADpois95_count_nochip
AC093762.3	synonymous	0.0001	135	1	0.462749	0.501666	NA	0.501666	0.298197	snv_ADpois95_count_nochip
ASXL1	Cauchy	NA	NA	2	2.62311e-16	NA	NA	NA	2.27093e-14	snv_ADpois95_count_nochip
ASXL1	lof	0.01	655	2	8.8709e-15	1.83849e-17	4.21522e-20	2.81214e-17	4.78079e-13	snv_ADpois95_count_nochip
ASXL1	lof	0.001	655	2	8.8709e-15	1.83849e-17	4.21522e-20	2.81214e-17	4.78079e-13	snv_ADpois95_count_nochip
ASXL1	lof	0.0001	281	2	1.67326e-15	6.89149e-21	4.9288e-07	7.44056e-17	5.24674e-13	snv_ADpois95_count_nochip
ASXL1	missense	0.01	24700	2	0.0499217	0.0563598	0.394573	0.0417273	0.0184664	snv_ADpois95_count_nochip
ASXL1	missense	0.001	13238	2	0.161767	0.120332	0.73267	0.111392	0.0703762	snv_ADpois95_count_nochip
ASXL1	missense	0.0001	6337	2	0.0955601	0.463384	0.932888	0.467699	0.043836	snv_ADpois95_count_nochip
ASXL1	missense;lof	0.01	25358	2	0.0136953	0.577533	0.0742513	0.545327	0.00277807	snv_ADpois95_count_nochip
ASXL1	missense;lof	0.001	13896	2	0.0407907	0.825612	0.197721	0.784428	0.0113936	snv_ADpois95_count_nochip
ASXL1	missense;lof	0.0001	6634	2	0.0110381	0.59639	0.056371	0.218821	0.0146488	snv_ADpois95_count_nochip
ASXL1	missense;lof;synonymous	0.01	38384	2	0.0203474	0.333004	0.12478	0.365021	0.00932459	snv_ADpois95_count_nochip
ASXL1	missense;lof;synonymous	0.001	21095	2	0.380218	0.935106	0.616252	0.977309	0.132695	snv_ADpois95_count_nochip
ASXL1	missense;lof;synonymous	0.0001	9615	2	0.062662	0.135905	0.481268	0.143102	0.0589362	snv_ADpois95_count_nochip
ASXL1	synonymous	0.01	13082	2	1	0.47929	0.748952	0.494005	0.263316	snv_ADpois95_count_nochip
ASXL1	synonymous	0.001	7246	2	0.944532	0.838182	0.513667	0.865879	0.712326	snv_ADpois95_count_nochip
ASXL1	synonymous	0.0001	3032	2	0.404777	0.308048	0.285047	0.318989	0.417868	snv_ADpois95_count_nochip
C10orf35	Cauchy	NA	NA	1	2.82901e-05	NA	NA	NA	1.90775e-05	snv_ADpois95_count_nochip
C10orf35	lof	0.01	NA	1	0.360018	0.360018	NA	0.360018	0.360018	snv_ADpois95_count_nochip
C10orf35	lof	0.001	NA	1	0.360018	0.360018	NA	0.360018	0.360018	snv_ADpois95_count_nochip
C10orf35	lof	0.0001	NA	1	0.360018	0.360018	NA	0.360018	0.360018	snv_ADpois95_count_nochip
C10orf35	missense	0.01	3315	1	0.420706	0.524212	NA	0.524212	0.293464	snv_ADpois95_count_nochip
C10orf35	missense	0.001	395	1	4.37508e-05	0.00198726	NA	0.00198726	2.25675e-05	snv_ADpois95_count_nochip
C10orf35	missense	0.0001	264	1	2.00473e-06	0.00123473	NA	0.00123473	1.37096e-06	snv_ADpois95_count_nochip
C10orf35	missense;lof	0.01	3345	1	0.499164	0.584219	NA	0.584219	0.354907	snv_ADpois95_count_nochip
C10orf35	missense;lof	0.001	425	1	0.000629742	0.00588411	NA	0.00588411	0.000343783	snv_ADpois95_count_nochip
C10orf35	missense;lof	0.0001	294	1	0.00015158	0.00527963	NA	0.00527963	0.000106379	snv_ADpois95_count_nochip
C10orf35	missense;lof;synonymous	0.01	3588	1	0.630672	0.9839	NA	0.9839	0.458599	snv_ADpois95_count_nochip
C10orf35	missense;lof;synonymous	0.001	668	1	0.0238064	0.28086	NA	0.28086	0.0129806	snv_ADpois95_count_nochip
C10orf35	missense;lof;synonymous	0.0001	383	1	0.00930131	0.0830178	NA	0.0830178	0.00610956	snv_ADpois95_count_nochip
C10orf35	synonymous	0.01	243	1	0.0982441	0.0641777	NA	0.0641777	0.270793	snv_ADpois95_count_nochip
C10orf35	synonymous	0.001	243	1	0.0982441	0.0641777	NA	0.0641777	0.270793	snv_ADpois95_count_nochip
C10orf35	synonymous	0.0001	89	1	0.215068	0.142075	NA	0.142075	0.431913	snv_ADpois95_count_nochip
CHEK2	Cauchy	NA	NA	2	1	NA	NA	NA	1	snv_ADpois95_count_nochip
CHEK2	lof	0.01	2683	2	2.39133e-10	1.49135e-08	0.876955	4.23378e-07	4.36783e-09	snv_ADpois95_count_nochip
CHEK2	lof	0.001	833	2	0.0837265	0.161024	0.490417	0.150454	0.0887617	snv_ADpois95_count_nochip
CHEK2	lof	0.0001	436	2	0.150168	0.0675289	0.287711	0.0550067	0.0863022	snv_ADpois95_count_nochip
CHEK2	missense	0.01	8662	2	1	7.62876e-05	0.194563	6.35871e-05	1	snv_ADpois95_count_nochip
CHEK2	missense	0.001	6778	2	1	0.000405942	0.127671	0.00100216	0.0867088	snv_ADpois95_count_nochip
CHEK2	missense	0.0001	2651	2	1	0.0213479	0.265697	0.0230313	0.710519	snv_ADpois95_count_nochip
CHEK2	missense;lof	0.01	11345	2	1	1.51263e-10	0.178583	6.92301e-10	4.95061e-06	snv_ADpois95_count_nochip
CHEK2	missense;lof	0.001	7609	2	0.00604212	0.000328721	0.103924	0.000420654	0.0219607	snv_ADpois95_count_nochip
CHEK2	missense;lof	0.0001	3118	2	0.0411225	0.00273124	0.58615	0.00284868	0.0837181	snv_ADpois95_count_nochip
CHEK2	missense;lof;synonymous	0.01	13171	2	1	9.66664e-08	0.0222192	3.57041e-08	3.03895e-06	snv_ADpois95_count_nochip
CHEK2	missense;lof;synonymous	0.001	8762	2	0.0201571	0.0017389	0.0646737	0.00236731	0.0924673	snv_ADpois95_count_nochip
CHEK2	missense;lof;synonymous	0.0001	3838	2	0.144757	0.00921244	0.536478	0.010387	0.285704	snv_ADpois95_count_nochip
CHEK2	synonymous	0.01	1806	2	1	0.506688	0.370667	0.658119	0.976633	snv_ADpois95_count_nochip
CHEK2	synonymous	0.001	1148	2	1	0.657684	0.336015	0.640542	0.954903	snv_ADpois95_count_nochip
CHEK2	synonymous	0.0001	717	2	0.976621	0.839314	0.717265	0.82487	0.894304	snv_ADpois95_count_nochip
CRLF1	Cauchy	NA	NA	2	1	NA	NA	NA	0.0686386	snv_ADpois95_count_nochip
CRLF1	lof	0.01	205	2	0.237901	0.0547269	0.541848	0.0832256	0.356258	snv_ADpois95_count_nochip
CRLF1	lof	0.001	205	2	0.237901	0.0547269	0.541848	0.0832256	0.356258	snv_ADpois95_count_nochip
CRLF1	lof	0.0001	151	2	0.234805	0.0927544	0.353808	0.12678	0.345073	snv_ADpois95_count_nochip
CRLF1	missense	0.01	4158	2	0.569692	0.626153	0.813654	0.58322	0.600081	snv_ADpois95_count_nochip
CRLF1	missense	0.001	2838	2	0.499284	0.824721	0.672314	0.842476	0.437635	snv_ADpois95_count_nochip
CRLF1	missense	0.0001	1762	2	0.199428	0.911119	0.833476	0.894366	0.159024	snv_ADpois95_count_nochip
CRLF1	missense;lof	0.01	4382	2	0.807784	0.962075	0.67905	0.929189	0.808601	snv_ADpois95_count_nochip
CRLF1	missense;lof	0.001	3060	2	0.751511	0.767375	0.513287	0.745769	0.728294	snv_ADpois95_count_nochip
CRLF1	missense;lof	0.0001	1942	2	0.503476	0.607314	0.934203	0.613614	0.410319	snv_ADpois95_count_nochip
CRLF1	missense;lof;synonymous	0.01	6866	2	0.13675	0.362004	0.680811	0.375653	0.132788	snv_ADpois95_count_nochip
CRLF1	missense;lof;synonymous	0.001	5287	2	1	0.601577	0.442878	0.57917	0.109635	snv_ADpois95_count_nochip
CRLF1	missense;lof;synonymous	0.0001	2976	2	0.0671585	0.169196	0.280299	0.150363	0.0403728	snv_ADpois95_count_nochip
CRLF1	synonymous	0.01	2452	2	0.00258353	0.109723	0.124108	0.0665767	0.0112341	snv_ADpois95_count_nochip
CRLF1	synonymous	0.001	2198	2	0.00232694	0.23986	0.0442102	0.211951	0.0138454	snv_ADpois95_count_nochip
CRLF1	synonymous	0.0001	1014	2	3.75814e-05	0.00265344	0.0258227	0.00162898	0.00160409	snv_ADpois95_count_nochip
DNMT3A	Cauchy	NA	NA	2	2.3057e-28	NA	NA	NA	7.85683e-28	snv_ADpois95_count_nochip
DNMT3A	lof	0.01	402	2	9.93648e-26	1.14269e-28	0.511693	1.36508e-26	9.93648e-26	snv_ADpois95_count_nochip
DNMT3A	lof	0.001	402	2	9.93648e-26	1.14269e-28	0.511693	1.36508e-26	9.93648e-26	snv_ADpois95_count_nochip
DNMT3A	lof	0.0001	402	2	9.93648e-26	1.14269e-28	0.511693	1.36508e-26	9.93648e-26	snv_ADpois95_count_nochip
DNMT3A	missense	0.01	4817	2	2.72897e-05	0.00192006	0.0151827	0.00198012	3.01172e-06	snv_ADpois95_count_nochip
DNMT3A	missense	0.001	2737	2	7.4355e-09	4.82155e-07	0.000429281	1.38474e-06	4.57344e-09	snv_ADpois95_count_nochip
DNMT3A	missense	0.0001	1973	2	1.10041e-08	5.24495e-09	0.000490493	9.93701e-09	6.75488e-09	snv_ADpois95_count_nochip
DNMT3A	missense;lof	0.01	5218	2	5.09129e-18	2.74359e-09	0.000250513	6.74813e-09	4.96849e-19	snv_ADpois95_count_nochip
DNMT3A	missense;lof	0.001	3138	2	3.28257e-25	2.25454e-17	1.88123e-05	4.46095e-16	1.14116e-24	snv_ADpois95_count_nochip
DNMT3A	missense;lof	0.0001	2392	2	1.61938e-24	9.06909e-22	1.60629e-05	1.55535e-20	5.78129e-25	snv_ADpois95_count_nochip
DNMT3A	missense;lof;synonymous	0.01	14786	2	2.98801e-13	6.93163e-07	0.0501017	7.50144e-07	2.20823e-14	snv_ADpois95_count_nochip
DNMT3A	missense;lof;synonymous	0.001	6712	2	6.4723e-18	6.70384e-08	0.0040215	6.9011e-08	2.87638e-18	snv_ADpois95_count_nochip
DNMT3A	missense;lof;synonymous	0.0001	4153	2	7.6455e-19	2.7395e-15	0.00314042	3.94235e-15	7.23635e-19	snv_ADpois95_count_nochip
DNMT3A	synonymous	0.01	9561	2	0.21845	0.070341	0.972967	0.127276	0.110118	snv_ADpois95_count_nochip
DNMT3A	synonymous	0.001	3574	2	0.196243	0.762639	0.586771	0.728651	0.105189	snv_ADpois95_count_nochip
DNMT3A	synonymous	0.0001	1751	2	0.027965	0.241352	0.194719	0.246671	0.0142016	snv_ADpois95_count_nochip
FGF5	Cauchy	NA	NA	2	1	NA	NA	NA	0.010913	snv_ADpois95_count_nochip
FGF5	lof	0.01	202	2	0.0491784	0.493585	0.264715	0.63932	0.023214	snv_ADpois95_count_nochip
FGF5	lof	0.001	202	2	0.0491784	0.493585	0.264715	0.63932	0.023214	snv_ADpois95_count_nochip
FGF5	lof	0.0001	165	2	0.108805	0.873506	0.795273	0.848012	0.0509658	snv_ADpois95_count_nochip
FGF5	missense	0.01	6238	2	1	0.790547	0.609352	0.846784	0.749769	snv_ADpois95_count_nochip
FGF5	missense	0.001	3125	2	0.931462	0.687853	0.810098	0.717545	0.799443	snv_ADpois95_count_nochip
FGF5	missense	0.0001	1244	2	0.6585	0.634918	0.376348	0.648184	0.441662	snv_ADpois95_count_nochip
FGF5	missense;lof	0.01	6449	2	1	0.924551	0.741122	0.960029	0.737263	snv_ADpois95_count_nochip
FGF5	missense;lof	0.001	3336	2	0.857598	0.538887	0.99692	0.611623	0.742635	snv_ADpois95_count_nochip
FGF5	missense;lof	0.0001	1436	2	0.759496	0.73775	0.489217	0.753942	0.543394	snv_ADpois95_count_nochip
FGF5	missense;lof;synonymous	0.01	9511	2	1	0.892445	0.021556	0.925907	0.042324	snv_ADpois95_count_nochip
FGF5	missense;lof;synonymous	0.001	4722	2	0.0441439	0.82487	0.0678877	0.868411	0.00836081	snv_ADpois95_count_nochip
FGF5	missense;lof;synonymous	0.0001	1986	2	0.448992	0.219588	0.202564	0.260462	0.253828	snv_ADpois95_count_nochip
FGF5	synonymous	0.01	3068	2	0.00154536	0.765344	0.000103215	0.466611	0.00311789	snv_ADpois95_count_nochip
FGF5	synonymous	0.001	1413	2	3.70961e-05	0.118873	0.00019285	0.138761	5.75475e-05	snv_ADpois95_count_nochip
FGF5	synonymous	0.0001	551	2	0.260149	0.0963565	0.185204	0.0992116	0.286276	snv_ADpois95_count_nochip
FOLR2	Cauchy	NA	NA	2	1	NA	NA	NA	1	snv_ADpois95_count_nochip
FOLR2	lof	0.01	156	2	0.000316591	0.00017214	0.370567	5.82364e-05	0.0012335	snv_ADpois95_count_nochip
FOLR2	lof	0.001	156	2	0.000316591	0.00017214	0.370567	5.82364e-05	0.0012335	snv_ADpois95_count_nochip
FOLR2	lof	0.0001	124	2	4.15755e-05	1.33633e-05	0.534112	1.23853e-05	0.000162945	snv_ADpois95_count_nochip
FOLR2	missense	0.01	2548	2	1	0.851147	0.943598	0.741819	0.994732	snv_ADpois95_count_nochip
FOLR2	missense	0.001	2002	2	1	0.592301	0.672079	0.592449	0.989701	snv_ADpois95_count_nochip
FOLR2	missense	0.0001	923	2	1	0.903346	0.569789	0.897717	0.897996	snv_ADpois95_count_nochip
FOLR2	missense;lof	0.01	2711	2	1	0.267777	0.624609	0.16167	0.720658	snv_ADpois95_count_nochip
FOLR2	missense;lof	0.001	2165	2	1	0.136245	0.961186	0.110847	0.625127	snv_ADpois95_count_nochip
FOLR2	missense;lof	0.0001	1073	2	0.205502	0.131691	0.310553	0.133334	0.233004	snv_ADpois95_count_nochip
FOLR2	missense;lof;synonymous	0.01	3414	2	1	0.45886	0.232724	0.338815	0.518311	snv_ADpois95_count_nochip
FOLR2	missense;lof;synonymous	0.001	2724	2	1	0.215133	0.499174	0.183452	0.400228	snv_ADpois95_count_nochip
FOLR2	missense;lof;synonymous	0.0001	1554	2	0.282606	0.141338	0.197306	0.141791	0.302643	snv_ADpois95_count_nochip
FOLR2	synonymous	0.01	678	2	0.28255	0.612988	0.088487	0.952119	0.222195	snv_ADpois95_count_nochip
FOLR2	synonymous	0.001	535	2	0.332572	0.985568	0.175977	0.94789	0.235958	snv_ADpois95_count_nochip
FOLR2	synonymous	0.0001	465	2	0.402267	0.830622	0.216189	0.862422	0.268474	snv_ADpois95_count_nochip
IGLL5	Cauchy	NA	NA	2	1	NA	NA	NA	3.25088e-05	snv_ADpois95_count_nochip
IGLL5	lof	0.01	1576	2	0.0525337	0.665232	0.0836595	0.725597	0.0885578	snv_ADpois95_count_nochip
IGLL5	lof	0.001	290	2	0.150845	0.0267345	0.689444	0.0243652	0.268555	snv_ADpois95_count_nochip
IGLL5	lof	0.0001	254	2	0.11046	0.0338302	0.576967	0.0308907	0.171358	snv_ADpois95_count_nochip
IGLL5	missense	0.01	10659	2	1	0.665831	0.0931634	0.307586	0.12678	snv_ADpois95_count_nochip
IGLL5	missense	0.001	3698	2	0.0008214	0.0180087	0.227137	0.0106916	0.000351746	snv_ADpois95_count_nochip
IGLL5	missense	0.0001	1690	2	1.76108e-05	0.0122614	0.317874	0.0184664	8.96664e-06	snv_ADpois95_count_nochip
IGLL5	missense;lof	0.01	12252	2	1	0.47815	0.0564387	0.452345	0.0553987	snv_ADpois95_count_nochip
IGLL5	missense;lof	0.001	4005	2	0.000858177	0.00672112	0.21773	0.00394739	0.000179291	snv_ADpois95_count_nochip
IGLL5	missense;lof	0.0001	1966	2	7.34861e-06	0.00320931	0.377978	0.00577163	2.89073e-06	snv_ADpois95_count_nochip
IGLL5	missense;lof;synonymous	0.01	15672	2	1	0.0734904	0.435422	0.075865	0.0179745	snv_ADpois95_count_nochip
IGLL5	missense;lof;synonymous	0.001	6212	2	1.28597e-06	0.000100495	0.0452388	6.34791e-05	1.55726e-05	snv_ADpois95_count_nochip
IGLL5	missense;lof;synonymous	0.0001	2680	2	5.47447e-07	1.7646e-05	0.0825212	3.2379e-05	3.37399e-07	snv_ADpois95_count_nochip
IGLL5	synonymous	0.01	3439	2	0.0197145	0.00399585	0.0073688	0.00106285	0.0195301	snv_ADpois95_count_nochip
IGLL5	synonymous	0.001	2206	2	1	0.000414847	0.0684535	0.000470131	0.0433001	snv_ADpois95_count_nochip
IGLL5	synonymous	0.0001	739	2	0.00173196	4.35762e-05	0.022197	4.72291e-05	0.00432562	snv_ADpois95_count_nochip
NEMF	Cauchy	NA	NA	2	0.000521918	NA	NA	NA	0.00023851	snv_ADpois95_count_nochip
NEMF	lof	0.01	279	2	8.74525e-06	0.00030613	0.173618	0.000406267	1.30333e-05	snv_ADpois95_count_nochip
NEMF	lof	0.001	279	2	8.74525e-06	0.00030613	0.173618	0.000406267	1.30333e-05	snv_ADpois95_count_nochip
NEMF	lof	0.0001	279	2	8.74525e-06	0.00030613	0.173618	0.000406267	1.30333e-05	snv_ADpois95_count_nochip
NEMF	missense	0.01	8376	2	0.123329	0.34294	0.145337	0.391817	0.203498	snv_ADpois95_count_nochip
[truncated: 889 more rows]
